# Supplementary material for: Chromosome-level assembly of the Rangifer tarandus genome and validation of cervid and bovid evolution insights
Source: BMC Genomics. 2023 Mar 23;24:142. doi: 10.1186/s12864-023-09189-5 (PMC10037892; doi:10.1186/s12864-023-09189-5)
Supplement: Supplementary file 1 — Additional file 1. Information on 79-mers used for chromosome-level assembly. These Excel files list each oligo with its unique ID and associated probe on a scaffold. The 39-mers genome homologous sequences obtained from running OligoMiner and IFPD scripts are also given with their start and end positions on the scaffold sequence. R_id and F_id are based on 20-mers ID attribution (Additional file 2). The reverse and forward specific 20-mers sequences were assigned according to scaffold number and colour pattern respectively. Each 20-mers forward sequence bears a unique fluorophore (Fluorophore column). Assembled 79-mers oligo sequences were purchased from Genscript. [file 12864_2023_9189_MOESM1_ESM.xlsx]

## Sheet: Library_1
Supplemental data 1. Information on 79mer used for chromosome-level assembly
ID	Scaffold	Probe	Positions_on_scaffold	39mer_seq	R_id	R_seq	Fluorophore	F_id	F_seq	Assembled_79mer_seq
scaff1_P0_O83238	1	0	10429167-10429205	ACACTGGGGACAGCACTCCACTTATAGACCTCCCGTATT	X0	GCGGCTCGATACTTACTCAA	6-FAM	X51	TAAGCGGTCTGTACTATGCG	TAAGCGGTCTGTACTATGCGACACTGGGGACAGCACTCCACTTATAGACCTCCCGTATTGCGGCTCGATACTTACTCAA
scaff1_P0_O83239	1	0	10429206-10429244	TTCAGGAGGACCTCAGTCAGTAGAAGAGGCTGTGTGTTC	X0	GCGGCTCGATACTTACTCAA	6-FAM	X51	TAAGCGGTCTGTACTATGCG	TAAGCGGTCTGTACTATGCGTTCAGGAGGACCTCAGTCAGTAGAAGAGGCTGTGTGTTCGCGGCTCGATACTTACTCAA
scaff1_P0_O83240	1	0	10429245-10429283	AGCGCCCTGTTGGTATCTGAATACATTGTGGGAACTTTC	X0	GCGGCTCGATACTTACTCAA	6-FAM	X51	TAAGCGGTCTGTACTATGCG	TAAGCGGTCTGTACTATGCGAGCGCCCTGTTGGTATCTGAATACATTGTGGGAACTTTCGCGGCTCGATACTTACTCAA
scaff1_P0_O83241	1	0	10429295-10429333	TTAATGCTTACCAGATAGGCAGCCTGTGTTTATCTTCCC	X0	GCGGCTCGATACTTACTCAA	6-FAM	X51	TAAGCGGTCTGTACTATGCG	TAAGCGGTCTGTACTATGCGTTAATGCTTACCAGATAGGCAGCCTGTGTTTATCTTCCCGCGGCTCGATACTTACTCAA
scaff1_P0_O83242	1	0	10429355-10429393	TCAAAAGACTTTTCTGGCCCTAAGATTTGAAAGGACCCC	X0	GCGGCTCGATACTTACTCAA	6-FAM	X51	TAAGCGGTCTGTACTATGCG	TAAGCGGTCTGTACTATGCGTCAAAAGACTTTTCTGGCCCTAAGATTTGAAAGGACCCCGCGGCTCGATACTTACTCAA
scaff1_P0_O83243	1	0	10429447-10429485	AAGTTACGCATGTGATAAAGGGTTTGTTGGAACAGAGGC	X0	GCGGCTCGATACTTACTCAA	6-FAM	X51	TAAGCGGTCTGTACTATGCG	TAAGCGGTCTGTACTATGCGAAGTTACGCATGTGATAAAGGGTTTGTTGGAACAGAGGCGCGGCTCGATACTTACTCAA
scaff1_P0_O83244	1	0	10429486-10429524	GGTTCCTTGCCCTTTGCTTCCATTTTCTCCTCCCTGAAG	X0	GCGGCTCGATACTTACTCAA	6-FAM	X51	TAAGCGGTCTGTACTATGCG	TAAGCGGTCTGTACTATGCGGGTTCCTTGCCCTTTGCTTCCATTTTCTCCTCCCTGAAGGCGGCTCGATACTTACTCAA
scaff1_P0_O83245	1	0	10429525-10429563	GCAGCCCCTTGGCTCTTTGCTATTCTTTGTTCACAAAGA	X0	GCGGCTCGATACTTACTCAA	6-FAM	X51	TAAGCGGTCTGTACTATGCG	TAAGCGGTCTGTACTATGCGGCAGCCCCTTGGCTCTTTGCTATTCTTTGTTCACAAAGAGCGGCTCGATACTTACTCAA
scaff1_P0_O83246	1	0	10429591-10429629	CCAGTCTGTAGACTTTGGACCCCATGACGGCGAGGATTT	X0	GCGGCTCGATACTTACTCAA	6-FAM	X51	TAAGCGGTCTGTACTATGCG	TAAGCGGTCTGTACTATGCGCCAGTCTGTAGACTTTGGACCCCATGACGGCGAGGATTTGCGGCTCGATACTTACTCAA
scaff1_P0_O83247	1	0	10429630-10429668	ATTTCTTGAGTCCTTGCCTCCTTCCCTGGCTTGTCCTTC	X0	GCGGCTCGATACTTACTCAA	6-FAM	X51	TAAGCGGTCTGTACTATGCG	TAAGCGGTCTGTACTATGCGATTTCTTGAGTCCTTGCCTCCTTCCCTGGCTTGTCCTTCGCGGCTCGATACTTACTCAA
scaff1_P0_O83248	1	0	10429685-10429723	TGCAGTTACAGGGTAACTTGGGTCCGATGCGTGTGTGTA	X0	GCGGCTCGATACTTACTCAA	6-FAM	X51	TAAGCGGTCTGTACTATGCG	TAAGCGGTCTGTACTATGCGTGCAGTTACAGGGTAACTTGGGTCCGATGCGTGTGTGTAGCGGCTCGATACTTACTCAA
scaff1_P0_O83249	1	0	10429724-10429762	CATTAACGGGACTCCAGAATCACTAAGCCCAGCCGGTCA	X0	GCGGCTCGATACTTACTCAA	6-FAM	X51	TAAGCGGTCTGTACTATGCG	TAAGCGGTCTGTACTATGCGCATTAACGGGACTCCAGAATCACTAAGCCCAGCCGGTCAGCGGCTCGATACTTACTCAA
scaff1_P0_O83250	1	0	10429862-10429900	AACCCAAGTGGCTTAAACAAACACTTGTCACAGTTTTGG	X0	GCGGCTCGATACTTACTCAA	6-FAM	X51	TAAGCGGTCTGTACTATGCG	TAAGCGGTCTGTACTATGCGAACCCAAGTGGCTTAAACAAACACTTGTCACAGTTTTGGGCGGCTCGATACTTACTCAA
scaff1_P0_O83251	1	0	10429913-10429951	CCAAGGTCAAGGCTCTGGCAGATGAGGTGTCTTCTGAGA	X0	GCGGCTCGATACTTACTCAA	6-FAM	X51	TAAGCGGTCTGTACTATGCG	TAAGCGGTCTGTACTATGCGCCAAGGTCAAGGCTCTGGCAGATGAGGTGTCTTCTGAGAGCGGCTCGATACTTACTCAA
scaff1_P0_O83252	1	0	10430058-10430096	GGGTTTCACCGTACGATGGATGGGGTGTGTGTGTTAGTT	X0	GCGGCTCGATACTTACTCAA	6-FAM	X51	TAAGCGGTCTGTACTATGCG	TAAGCGGTCTGTACTATGCGGGGTTTCACCGTACGATGGATGGGGTGTGTGTGTTAGTTGCGGCTCGATACTTACTCAA
scaff1_P0_O83253	1	0	10430240-10430278	ACTTAACTCAACCCCAGCCCCACACCAGTTGTTGAAACC	X0	GCGGCTCGATACTTACTCAA	6-FAM	X51	TAAGCGGTCTGTACTATGCG	TAAGCGGTCTGTACTATGCGACTTAACTCAACCCCAGCCCCACACCAGTTGTTGAAACCGCGGCTCGATACTTACTCAA
scaff1_P0_O83254	1	0	10430450-10430488	CATCGTGGCTTCCACCACTGAGTTGGTGGAACATACCTT	X0	GCGGCTCGATACTTACTCAA	6-FAM	X51	TAAGCGGTCTGTACTATGCG	TAAGCGGTCTGTACTATGCGCATCGTGGCTTCCACCACTGAGTTGGTGGAACATACCTTGCGGCTCGATACTTACTCAA
scaff1_P0_O83255	1	0	10430489-10430527	CTAGTGGCCTTCTTGTGAGTAGGGTGCATGGGAGATAGG	X0	GCGGCTCGATACTTACTCAA	6-FAM	X51	TAAGCGGTCTGTACTATGCG	TAAGCGGTCTGTACTATGCGCTAGTGGCCTTCTTGTGAGTAGGGTGCATGGGAGATAGGGCGGCTCGATACTTACTCAA
scaff1_P0_O83256	1	0	10430677-10430715	ACGCAGATGAATGAAGTAGAAGGTGAATTCCAAGGTCTG	X0	GCGGCTCGATACTTACTCAA	6-FAM	X51	TAAGCGGTCTGTACTATGCG	TAAGCGGTCTGTACTATGCGACGCAGATGAATGAAGTAGAAGGTGAATTCCAAGGTCTGGCGGCTCGATACTTACTCAA
scaff1_P0_O83257	1	0	10430755-10430793	GCTGTCCTCTTCCTCATGGGATCTGGCCTTCTGGTTTCT	X0	GCGGCTCGATACTTACTCAA	6-FAM	X51	TAAGCGGTCTGTACTATGCG	TAAGCGGTCTGTACTATGCGGCTGTCCTCTTCCTCATGGGATCTGGCCTTCTGGTTTCTGCGGCTCGATACTTACTCAA
scaff1_P0_O83258	1	0	10430794-10430832	CGCCGTCAGAAAACGACGGTGTACACACATCCTTGTTTT	X0	GCGGCTCGATACTTACTCAA	6-FAM	X51	TAAGCGGTCTGTACTATGCG	TAAGCGGTCTGTACTATGCGCGCCGTCAGAAAACGACGGTGTACACACATCCTTGTTTTGCGGCTCGATACTTACTCAA
scaff1_P0_O83259	1	0	10430867-10430905	CCAACTTGAAGACCGCTTTTCCCCTTCTGCCTCTCGTTT	X0	GCGGCTCGATACTTACTCAA	6-FAM	X51	TAAGCGGTCTGTACTATGCG	TAAGCGGTCTGTACTATGCGCCAACTTGAAGACCGCTTTTCCCCTTCTGCCTCTCGTTTGCGGCTCGATACTTACTCAA
scaff1_P0_O83260	1	0	10430949-10430987	AGCCCGCAGTGTCTTGCCGGAGAAACTTTTGCTTAAGTT	X0	GCGGCTCGATACTTACTCAA	6-FAM	X51	TAAGCGGTCTGTACTATGCG	TAAGCGGTCTGTACTATGCGAGCCCGCAGTGTCTTGCCGGAGAAACTTTTGCTTAAGTTGCGGCTCGATACTTACTCAA
scaff1_P0_O83261	1	0	10431174-10431212	CTGGCTCCAAGGCTGCGCCTCCTACTGAAAACAAAGTTC	X0	GCGGCTCGATACTTACTCAA	6-FAM	X51	TAAGCGGTCTGTACTATGCG	TAAGCGGTCTGTACTATGCGCTGGCTCCAAGGCTGCGCCTCCTACTGAAAACAAAGTTCGCGGCTCGATACTTACTCAA
scaff1_P0_O83262	1	0	10431219-10431257	GGGGTAGAAGCACACGGTGATAAACGAGTGCAAATGAAA	X0	GCGGCTCGATACTTACTCAA	6-FAM	X51	TAAGCGGTCTGTACTATGCG	TAAGCGGTCTGTACTATGCGGGGGTAGAAGCACACGGTGATAAACGAGTGCAAATGAAAGCGGCTCGATACTTACTCAA
scaff1_P0_O83263	1	0	10431276-10431314	GACCGGGCATTGGTCAGCAGCTATTTTCAGCACAGTTTT	X0	GCGGCTCGATACTTACTCAA	6-FAM	X51	TAAGCGGTCTGTACTATGCG	TAAGCGGTCTGTACTATGCGGACCGGGCATTGGTCAGCAGCTATTTTCAGCACAGTTTTGCGGCTCGATACTTACTCAA
scaff1_P0_O83264	1	0	10431330-10431368	AAAATCCAGTTCCGGCGTGGCTGACTCAAAGTTGTCAAA	X0	GCGGCTCGATACTTACTCAA	6-FAM	X51	TAAGCGGTCTGTACTATGCG	TAAGCGGTCTGTACTATGCGAAAATCCAGTTCCGGCGTGGCTGACTCAAAGTTGTCAAAGCGGCTCGATACTTACTCAA
scaff1_P0_O83265	1	0	10431430-10431468	GCGATGCCCTTTCGTGGTTCCAGGCATTTCTTGAGAGTA	X0	GCGGCTCGATACTTACTCAA	6-FAM	X51	TAAGCGGTCTGTACTATGCG	TAAGCGGTCTGTACTATGCGGCGATGCCCTTTCGTGGTTCCAGGCATTTCTTGAGAGTAGCGGCTCGATACTTACTCAA
scaff1_P0_O83266	1	0	10431480-10431518	AAAAGAGGGGCGAGTACAGAGAACTGCCTTCTTCCTCAG	X0	GCGGCTCGATACTTACTCAA	6-FAM	X51	TAAGCGGTCTGTACTATGCG	TAAGCGGTCTGTACTATGCGAAAAGAGGGGCGAGTACAGAGAACTGCCTTCTTCCTCAGGCGGCTCGATACTTACTCAA
scaff1_P0_O83267	1	0	10431569-10431607	GAGATGGTCTTTGGGCGTTCCCACGTTGATGCTGTCAAG	X0	GCGGCTCGATACTTACTCAA	6-FAM	X51	TAAGCGGTCTGTACTATGCG	TAAGCGGTCTGTACTATGCGGAGATGGTCTTTGGGCGTTCCCACGTTGATGCTGTCAAGGCGGCTCGATACTTACTCAA
scaff1_P0_O83268	1	0	10431608-10431646	GAGACAGTGGAGCCCTCGTAGGAAGGGAACTTTGTTTTC	X0	GCGGCTCGATACTTACTCAA	6-FAM	X51	TAAGCGGTCTGTACTATGCG	TAAGCGGTCTGTACTATGCGGAGACAGTGGAGCCCTCGTAGGAAGGGAACTTTGTTTTCGCGGCTCGATACTTACTCAA
scaff1_P0_O83269	1	0	10431714-10431752	GCGAGAAGGGCTGTTGGACCAGTTTCACAGATGAGGAAA	X0	GCGGCTCGATACTTACTCAA	6-FAM	X51	TAAGCGGTCTGTACTATGCG	TAAGCGGTCTGTACTATGCGGCGAGAAGGGCTGTTGGACCAGTTTCACAGATGAGGAAAGCGGCTCGATACTTACTCAA
scaff1_P0_O83270	1	0	10432065-10432103	GGGGAGGTGAATGGTTCTCTTTCTCGGTTCTCTCTGCTG	X0	GCGGCTCGATACTTACTCAA	6-FAM	X51	TAAGCGGTCTGTACTATGCG	TAAGCGGTCTGTACTATGCGGGGGAGGTGAATGGTTCTCTTTCTCGGTTCTCTCTGCTGGCGGCTCGATACTTACTCAA
scaff1_P0_O83271	1	0	10432144-10432182	GTCTGTCTTATGCCTCTCAGGGTGTTGCCCAGGTTGTTT	X0	GCGGCTCGATACTTACTCAA	6-FAM	X51	TAAGCGGTCTGTACTATGCG	TAAGCGGTCTGTACTATGCGGTCTGTCTTATGCCTCTCAGGGTGTTGCCCAGGTTGTTTGCGGCTCGATACTTACTCAA
scaff1_P0_O83272	1	0	10432268-10432306	GAGGGCTTGGTAAAATGCGGACAATCTGGGGTGGAGTTT	X0	GCGGCTCGATACTTACTCAA	6-FAM	X51	TAAGCGGTCTGTACTATGCG	TAAGCGGTCTGTACTATGCGGAGGGCTTGGTAAAATGCGGACAATCTGGGGTGGAGTTTGCGGCTCGATACTTACTCAA
scaff1_P0_O83273	1	0	10432411-10432449	CAGTCGGTGCTGGCGAGTTGGGGTGTGTATTTCAGAAAC	X0	GCGGCTCGATACTTACTCAA	6-FAM	X51	TAAGCGGTCTGTACTATGCG	TAAGCGGTCTGTACTATGCGCAGTCGGTGCTGGCGAGTTGGGGTGTGTATTTCAGAAACGCGGCTCGATACTTACTCAA
scaff1_P0_O83274	1	0	10432463-10432501	ATGGGTCTGACTTTGAAAGTTGAGTAGGCTTTTCAGTGG	X0	GCGGCTCGATACTTACTCAA	6-FAM	X51	TAAGCGGTCTGTACTATGCG	TAAGCGGTCTGTACTATGCGATGGGTCTGACTTTGAAAGTTGAGTAGGCTTTTCAGTGGGCGGCTCGATACTTACTCAA
scaff1_P0_O83275	1	0	10432986-10433024	CCCGTTTTAGTGTGTGTTACACATTGGCTAGGGGCAAAG	X0	GCGGCTCGATACTTACTCAA	6-FAM	X51	TAAGCGGTCTGTACTATGCG	TAAGCGGTCTGTACTATGCGCCCGTTTTAGTGTGTGTTACACATTGGCTAGGGGCAAAGGCGGCTCGATACTTACTCAA
scaff1_P0_O83276	1	0	10433049-10433087	TTTTAAGAAATGTGTCTCAGAACCAGCCTTCGTGGTTCT	X0	GCGGCTCGATACTTACTCAA	6-FAM	X51	TAAGCGGTCTGTACTATGCG	TAAGCGGTCTGTACTATGCGTTTTAAGAAATGTGTCTCAGAACCAGCCTTCGTGGTTCTGCGGCTCGATACTTACTCAA
scaff1_P0_O83277	1	0	10433127-10433165	CGAAGCTCTTCCTCCGCGATGTCAGGATCATCTCTCCTG	X0	GCGGCTCGATACTTACTCAA	6-FAM	X51	TAAGCGGTCTGTACTATGCG	TAAGCGGTCTGTACTATGCGCGAAGCTCTTCCTCCGCGATGTCAGGATCATCTCTCCTGGCGGCTCGATACTTACTCAA
scaff1_P0_O83278	1	0	10433166-10433204	TTTCCATCACGTCACTCCCTCCTTAAAACCCTTTGGTGG	X0	GCGGCTCGATACTTACTCAA	6-FAM	X51	TAAGCGGTCTGTACTATGCG	TAAGCGGTCTGTACTATGCGTTTCCATCACGTCACTCCCTCCTTAAAACCCTTTGGTGGGCGGCTCGATACTTACTCAA
scaff1_P0_O83279	1	0	10433213-10433251	CCAGATATAAACTCCAGCTTAACATTCAGGACACCCTCG	X0	GCGGCTCGATACTTACTCAA	6-FAM	X51	TAAGCGGTCTGTACTATGCG	TAAGCGGTCTGTACTATGCGCCAGATATAAACTCCAGCTTAACATTCAGGACACCCTCGGCGGCTCGATACTTACTCAA
scaff1_P0_O83280	1	0	10433301-10433339	CTGTGCCCGGGAACCCCTGGCGAGCCATTAGTAATTATA	X0	GCGGCTCGATACTTACTCAA	6-FAM	X51	TAAGCGGTCTGTACTATGCG	TAAGCGGTCTGTACTATGCGCTGTGCCCGGGAACCCCTGGCGAGCCATTAGTAATTATAGCGGCTCGATACTTACTCAA
scaff1_P0_O83281	1	0	10433340-10433378	TTCTGTTGCCTTTTCTCCCCACTTAACTGGATCGTGAGG	X0	GCGGCTCGATACTTACTCAA	6-FAM	X51	TAAGCGGTCTGTACTATGCG	TAAGCGGTCTGTACTATGCGTTCTGTTGCCTTTTCTCCCCACTTAACTGGATCGTGAGGGCGGCTCGATACTTACTCAA
scaff1_P0_O83282	1	0	10433485-10433523	GCGCCCCTGGGCAAAGTTGATGTTCTCTCTCAGTTGTTC	X0	GCGGCTCGATACTTACTCAA	6-FAM	X51	TAAGCGGTCTGTACTATGCG	TAAGCGGTCTGTACTATGCGGCGCCCCTGGGCAAAGTTGATGTTCTCTCTCAGTTGTTCGCGGCTCGATACTTACTCAA
scaff1_P0_O83283	1	0	10433524-10433562	TGCGTAACACTTAACTGAAGATCTACGGGTGTCTGAACT	X0	GCGGCTCGATACTTACTCAA	6-FAM	X51	TAAGCGGTCTGTACTATGCG	TAAGCGGTCTGTACTATGCGTGCGTAACACTTAACTGAAGATCTACGGGTGTCTGAACTGCGGCTCGATACTTACTCAA
scaff1_P0_O83284	1	0	10433575-10433613	CCAGACCAATAGTCTCTTTCATGTTTCAGATGTCGGAGG	X0	GCGGCTCGATACTTACTCAA	6-FAM	X51	TAAGCGGTCTGTACTATGCG	TAAGCGGTCTGTACTATGCGCCAGACCAATAGTCTCTTTCATGTTTCAGATGTCGGAGGGCGGCTCGATACTTACTCAA
scaff1_P0_O83285	1	0	10433803-10433841	CGGGGAGTTTTCTGACGTGGGGATCGAAACCTGAGTCTC	X0	GCGGCTCGATACTTACTCAA	6-FAM	X51	TAAGCGGTCTGTACTATGCG	TAAGCGGTCTGTACTATGCGCGGGGAGTTTTCTGACGTGGGGATCGAAACCTGAGTCTCGCGGCTCGATACTTACTCAA
scaff1_P0_O83286	1	0	10433903-10433941	GTGTCCTGTGATTAGCTAGACTTGCTTATTTGAGGGTGG	X0	GCGGCTCGATACTTACTCAA	6-FAM	X51	TAAGCGGTCTGTACTATGCG	TAAGCGGTCTGTACTATGCGGTGTCCTGTGATTAGCTAGACTTGCTTATTTGAGGGTGGGCGGCTCGATACTTACTCAA
scaff1_P0_O83287	1	0	10434034-10434072	AAGGGTGAATGGCATATGAAGCAGATTTAGGGGATGAAC	X0	GCGGCTCGATACTTACTCAA	6-FAM	X51	TAAGCGGTCTGTACTATGCG	TAAGCGGTCTGTACTATGCGAAGGGTGAATGGCATATGAAGCAGATTTAGGGGATGAACGCGGCTCGATACTTACTCAA
scaff1_P0_O83288	1	0	10434158-10434196	AAAAGAAAACCCCTTTTGTGTCATTCTGGATGCCTTCCT	X0	GCGGCTCGATACTTACTCAA	6-FAM	X51	TAAGCGGTCTGTACTATGCG	TAAGCGGTCTGTACTATGCGAAAAGAAAACCCCTTTTGTGTCATTCTGGATGCCTTCCTGCGGCTCGATACTTACTCAA
scaff1_P0_O83289	1	0	10434218-10434256	AAATGAGTGCTTACATGGAGTGAAACTGCTTGCATTTCC	X0	GCGGCTCGATACTTACTCAA	6-FAM	X51	TAAGCGGTCTGTACTATGCG	TAAGCGGTCTGTACTATGCGAAATGAGTGCTTACATGGAGTGAAACTGCTTGCATTTCCGCGGCTCGATACTTACTCAA
scaff1_P0_O83290	1	0	10434371-10434409	CACGGTCCTGGCTGTTGCAGGATGAAATTCCGTTTCTTC	X0	GCGGCTCGATACTTACTCAA	6-FAM	X51	TAAGCGGTCTGTACTATGCG	TAAGCGGTCTGTACTATGCGCACGGTCCTGGCTGTTGCAGGATGAAATTCCGTTTCTTCGCGGCTCGATACTTACTCAA
scaff1_P0_O83291	1	0	10434474-10434512	ACAGTTTTCCGAGGAATCTACACATTTCCTGATCTCGTG	X0	GCGGCTCGATACTTACTCAA	6-FAM	X51	TAAGCGGTCTGTACTATGCG	TAAGCGGTCTGTACTATGCGACAGTTTTCCGAGGAATCTACACATTTCCTGATCTCGTGGCGGCTCGATACTTACTCAA
scaff1_P0_O83292	1	0	10434521-10434559	ACTGCTTATGTGAAGCAAATGGTTTCATGAGAGGAAGCC	X0	GCGGCTCGATACTTACTCAA	6-FAM	X51	TAAGCGGTCTGTACTATGCG	TAAGCGGTCTGTACTATGCGACTGCTTATGTGAAGCAAATGGTTTCATGAGAGGAAGCCGCGGCTCGATACTTACTCAA
scaff1_P0_O83293	1	0	10434562-10434600	CTCCGCCCTCCTCCCAAAATAAATACATCACTGATAACG	X0	GCGGCTCGATACTTACTCAA	6-FAM	X51	TAAGCGGTCTGTACTATGCG	TAAGCGGTCTGTACTATGCGCTCCGCCCTCCTCCCAAAATAAATACATCACTGATAACGGCGGCTCGATACTTACTCAA
scaff1_P0_O83294	1	0	10434647-10434685	ATTTCCAAAAGGAGCAAACCCTTCAACATCCTGAAAGTT	X0	GCGGCTCGATACTTACTCAA	6-FAM	X51	TAAGCGGTCTGTACTATGCG	TAAGCGGTCTGTACTATGCGATTTCCAAAAGGAGCAAACCCTTCAACATCCTGAAAGTTGCGGCTCGATACTTACTCAA
scaff1_P0_O83295	1	0	10434869-10434907	CACTCCATCCCTCCCAAGTTGCCACAGAGGACTGACTTT	X0	GCGGCTCGATACTTACTCAA	6-FAM	X51	TAAGCGGTCTGTACTATGCG	TAAGCGGTCTGTACTATGCGCACTCCATCCCTCCCAAGTTGCCACAGAGGACTGACTTTGCGGCTCGATACTTACTCAA
scaff1_P0_O83296	1	0	10435134-10435172	TGAAATTCCGTGAAAACGTTTCTCTCTTGGTTCGTCTCT	X0	GCGGCTCGATACTTACTCAA	6-FAM	X51	TAAGCGGTCTGTACTATGCG	TAAGCGGTCTGTACTATGCGTGAAATTCCGTGAAAACGTTTCTCTCTTGGTTCGTCTCTGCGGCTCGATACTTACTCAA
scaff1_P0_O83297	1	0	10435249-10435287	GTGGTGAGGACTTCTGGCCACTTTGCACATCGTGAAGTG	X0	GCGGCTCGATACTTACTCAA	6-FAM	X51	TAAGCGGTCTGTACTATGCG	TAAGCGGTCTGTACTATGCGGTGGTGAGGACTTCTGGCCACTTTGCACATCGTGAAGTGGCGGCTCGATACTTACTCAA
scaff1_P0_O83298	1	0	10435288-10435326	TGGGGATTTGAGGAGGAGAGCGTCTAACTTACTCACGTT	X0	GCGGCTCGATACTTACTCAA	6-FAM	X51	TAAGCGGTCTGTACTATGCG	TAAGCGGTCTGTACTATGCGTGGGGATTTGAGGAGGAGAGCGTCTAACTTACTCACGTTGCGGCTCGATACTTACTCAA
scaff1_P0_O83299	1	0	10435329-10435367	GTCCAGAAACGGACGAACACCTTCAGTTCATCGGCCATT	X0	GCGGCTCGATACTTACTCAA	6-FAM	X51	TAAGCGGTCTGTACTATGCG	TAAGCGGTCTGTACTATGCGGTCCAGAAACGGACGAACACCTTCAGTTCATCGGCCATTGCGGCTCGATACTTACTCAA
scaff1_P0_O83300	1	0	10435368-10435406	AAACTGCTTTAAAGCAGAGGCATCTGTAAACCCACCTCT	X0	GCGGCTCGATACTTACTCAA	6-FAM	X51	TAAGCGGTCTGTACTATGCG	TAAGCGGTCTGTACTATGCGAAACTGCTTTAAAGCAGAGGCATCTGTAAACCCACCTCTGCGGCTCGATACTTACTCAA
scaff1_P0_O83301	1	0	10435410-10435448	ATATAGCTGTCTTCCTGTTGTCTCTGTATGCGTGTCTCT	X0	GCGGCTCGATACTTACTCAA	6-FAM	X51	TAAGCGGTCTGTACTATGCG	TAAGCGGTCTGTACTATGCGATATAGCTGTCTTCCTGTTGTCTCTGTATGCGTGTCTCTGCGGCTCGATACTTACTCAA
scaff1_P0_O83302	1	0	10435451-10435489	AAGTGATGGCAGTCACACGCAGGTACACTTGATATATTG	X0	GCGGCTCGATACTTACTCAA	6-FAM	X51	TAAGCGGTCTGTACTATGCG	TAAGCGGTCTGTACTATGCGAAGTGATGGCAGTCACACGCAGGTACACTTGATATATTGGCGGCTCGATACTTACTCAA
scaff1_P0_O83303	1	0	10435490-10435528	TTTTCCATCCAGAAATGGATCGTGAATATCATGCCTCGT	X0	GCGGCTCGATACTTACTCAA	6-FAM	X51	TAAGCGGTCTGTACTATGCG	TAAGCGGTCTGTACTATGCGTTTTCCATCCAGAAATGGATCGTGAATATCATGCCTCGTGCGGCTCGATACTTACTCAA
scaff1_P0_O83304	1	0	10435529-10435567	TTTCCTGCAGTTTCCTTGTGACGATTTTAATGGCGTTTC	X0	GCGGCTCGATACTTACTCAA	6-FAM	X51	TAAGCGGTCTGTACTATGCG	TAAGCGGTCTGTACTATGCGTTTCCTGCAGTTTCCTTGTGACGATTTTAATGGCGTTTCGCGGCTCGATACTTACTCAA
scaff1_P0_O83305	1	0	10435576-10435614	CTCCTTAAACTGGGGCCTGCCCATCCTTAGGACACAGAG	X0	GCGGCTCGATACTTACTCAA	6-FAM	X51	TAAGCGGTCTGTACTATGCG	TAAGCGGTCTGTACTATGCGCTCCTTAAACTGGGGCCTGCCCATCCTTAGGACACAGAGGCGGCTCGATACTTACTCAA
scaff1_P0_O83306	1	0	10435615-10435653	TTCTAGCCAGAAACGCATTTCTGTTTGGCTCTGCTGGTG	X0	GCGGCTCGATACTTACTCAA	6-FAM	X51	TAAGCGGTCTGTACTATGCG	TAAGCGGTCTGTACTATGCGTTCTAGCCAGAAACGCATTTCTGTTTGGCTCTGCTGGTGGCGGCTCGATACTTACTCAA
scaff1_P0_O83307	1	0	10435718-10435756	CCCTCCCACAACAGTGTTATTGGAAAGCGTGGTGGTTGT	X0	GCGGCTCGATACTTACTCAA	6-FAM	X51	TAAGCGGTCTGTACTATGCG	TAAGCGGTCTGTACTATGCGCCCTCCCACAACAGTGTTATTGGAAAGCGTGGTGGTTGTGCGGCTCGATACTTACTCAA
scaff1_P0_O83308	1	0	10435806-10435844	AGATAGCTGTCCTTGTGTTAGGATGTACTCATTCTGGGC	X0	GCGGCTCGATACTTACTCAA	6-FAM	X51	TAAGCGGTCTGTACTATGCG	TAAGCGGTCTGTACTATGCGAGATAGCTGTCCTTGTGTTAGGATGTACTCATTCTGGGCGCGGCTCGATACTTACTCAA
scaff1_P0_O83309	1	0	10435845-10435883	CCCTACTCCCCTGTAACAGTTGTGTGCTAAAGAGAGGAC	X0	GCGGCTCGATACTTACTCAA	6-FAM	X51	TAAGCGGTCTGTACTATGCG	TAAGCGGTCTGTACTATGCGCCCTACTCCCCTGTAACAGTTGTGTGCTAAAGAGAGGACGCGGCTCGATACTTACTCAA
scaff1_P0_O83310	1	0	10435944-10435982	GTGAGCATTAACTCTGAACAACACAACGTTTCCTTTCCC	X0	GCGGCTCGATACTTACTCAA	6-FAM	X51	TAAGCGGTCTGTACTATGCG	TAAGCGGTCTGTACTATGCGGTGAGCATTAACTCTGAACAACACAACGTTTCCTTTCCCGCGGCTCGATACTTACTCAA
scaff1_P0_O83311	1	0	10436000-10436038	GGGGATGTGGAGTTCTGCCTGGCTGAATTGCATTCTTCC	X0	GCGGCTCGATACTTACTCAA	6-FAM	X51	TAAGCGGTCTGTACTATGCG	TAAGCGGTCTGTACTATGCGGGGGATGTGGAGTTCTGCCTGGCTGAATTGCATTCTTCCGCGGCTCGATACTTACTCAA
scaff1_P0_O83312	1	0	10436198-10436236	AAAACTTAATCATTGCTGCGAATGAACAGTCCTCCCCAC	X0	GCGGCTCGATACTTACTCAA	6-FAM	X51	TAAGCGGTCTGTACTATGCG	TAAGCGGTCTGTACTATGCGAAAACTTAATCATTGCTGCGAATGAACAGTCCTCCCCACGCGGCTCGATACTTACTCAA
scaff1_P0_O83313	1	0	10436238-10436276	CCCACCCCAGACGAGCACAAATGTGTCTCTTACCAGTTT	X0	GCGGCTCGATACTTACTCAA	6-FAM	X51	TAAGCGGTCTGTACTATGCG	TAAGCGGTCTGTACTATGCGCCCACCCCAGACGAGCACAAATGTGTCTCTTACCAGTTTGCGGCTCGATACTTACTCAA
scaff1_P0_O83314	1	0	10436295-10436333	GCCGCAGTGAAGTCACGCAGACCGTATACGTGTTTTCTT	X0	GCGGCTCGATACTTACTCAA	6-FAM	X51	TAAGCGGTCTGTACTATGCG	TAAGCGGTCTGTACTATGCGGCCGCAGTGAAGTCACGCAGACCGTATACGTGTTTTCTTGCGGCTCGATACTTACTCAA
scaff1_P0_O83315	1	0	10436372-10436410	GTGATGGTGCCTGCCTTGTCCGAGCCACTTAAGGTTTTC	X0	GCGGCTCGATACTTACTCAA	6-FAM	X51	TAAGCGGTCTGTACTATGCG	TAAGCGGTCTGTACTATGCGGTGATGGTGCCTGCCTTGTCCGAGCCACTTAAGGTTTTCGCGGCTCGATACTTACTCAA
scaff1_P0_O83316	1	0	10436411-10436449	CCGACATGTGGCTTCTGATCAGTTTAGGTCTCCCCACCT	X0	GCGGCTCGATACTTACTCAA	6-FAM	X51	TAAGCGGTCTGTACTATGCG	TAAGCGGTCTGTACTATGCGCCGACATGTGGCTTCTGATCAGTTTAGGTCTCCCCACCTGCGGCTCGATACTTACTCAA
scaff1_P0_O83317	1	0	10436467-10436505	AACTCTTCGTTCCCAGAGAATTTGAGGATTCGGTTAAGG	X0	GCGGCTCGATACTTACTCAA	6-FAM	X51	TAAGCGGTCTGTACTATGCG	TAAGCGGTCTGTACTATGCGAACTCTTCGTTCCCAGAGAATTTGAGGATTCGGTTAAGGGCGGCTCGATACTTACTCAA
scaff1_P0_O83318	1	0	10437242-10437280	TCAGATTTCGTAAGTTTGTTGGTTAGAAGTGCAGCCTGT	X0	GCGGCTCGATACTTACTCAA	6-FAM	X51	TAAGCGGTCTGTACTATGCG	TAAGCGGTCTGTACTATGCGTCAGATTTCGTAAGTTTGTTGGTTAGAAGTGCAGCCTGTGCGGCTCGATACTTACTCAA
scaff1_P0_O83319	1	0	10437325-10437363	TTGTGAGGCTAGGCTTGAAAACTTAACTGAACTGTGAGT	X0	GCGGCTCGATACTTACTCAA	6-FAM	X51	TAAGCGGTCTGTACTATGCG	TAAGCGGTCTGTACTATGCGTTGTGAGGCTAGGCTTGAAAACTTAACTGAACTGTGAGTGCGGCTCGATACTTACTCAA
scaff1_P0_O83320	1	0	10437364-10437402	TAAGAGTTTCTGGTTCTGCAGGCAGGAAGCTAGTTGATA	X0	GCGGCTCGATACTTACTCAA	6-FAM	X51	TAAGCGGTCTGTACTATGCG	TAAGCGGTCTGTACTATGCGTAAGAGTTTCTGGTTCTGCAGGCAGGAAGCTAGTTGATAGCGGCTCGATACTTACTCAA
scaff1_P0_O83321	1	0	10437415-10437453	AAGAAGGAAGACTTTTCTTTACCATTCTTGGTGCTGGCC	X0	GCGGCTCGATACTTACTCAA	6-FAM	X51	TAAGCGGTCTGTACTATGCG	TAAGCGGTCTGTACTATGCGAAGAAGGAAGACTTTTCTTTACCATTCTTGGTGCTGGCCGCGGCTCGATACTTACTCAA
scaff1_P0_O83322	1	0	10437454-10437492	TGGTCCCATGCAACATCTCTTGAGTTCAGGTTGGTCTCT	X0	GCGGCTCGATACTTACTCAA	6-FAM	X51	TAAGCGGTCTGTACTATGCG	TAAGCGGTCTGTACTATGCGTGGTCCCATGCAACATCTCTTGAGTTCAGGTTGGTCTCTGCGGCTCGATACTTACTCAA
scaff1_P0_O83323	1	0	10437497-10437535	CTAATCTGGGTCTCCCTGTTACCGCCAGGACCCTTGTAC	X0	GCGGCTCGATACTTACTCAA	6-FAM	X51	TAAGCGGTCTGTACTATGCG	TAAGCGGTCTGTACTATGCGCTAATCTGGGTCTCCCTGTTACCGCCAGGACCCTTGTACGCGGCTCGATACTTACTCAA
scaff1_P0_O83324	1	0	10437546-10437584	AATGCCTTCCTAATATTGCATCTCTGGCATCTCTTTGCT	X0	GCGGCTCGATACTTACTCAA	6-FAM	X51	TAAGCGGTCTGTACTATGCG	TAAGCGGTCTGTACTATGCGAATGCCTTCCTAATATTGCATCTCTGGCATCTCTTTGCTGCGGCTCGATACTTACTCAA
scaff1_P0_O83325	1	0	10437721-10437759	TCTAACCAGATGCCTAATAGGTGGAATATGAGGCAGTGA	X0	GCGGCTCGATACTTACTCAA	6-FAM	X51	TAAGCGGTCTGTACTATGCG	TAAGCGGTCTGTACTATGCGTCTAACCAGATGCCTAATAGGTGGAATATGAGGCAGTGAGCGGCTCGATACTTACTCAA
scaff1_P0_O83326	1	0	10437760-10437798	AGAACTTTTGGCATGGGACAGGCATGATGTCTAGGGCTG	X0	GCGGCTCGATACTTACTCAA	6-FAM	X51	TAAGCGGTCTGTACTATGCG	TAAGCGGTCTGTACTATGCGAGAACTTTTGGCATGGGACAGGCATGATGTCTAGGGCTGGCGGCTCGATACTTACTCAA
scaff1_P0_O83327	1	0	10437799-10437837	CAGAAGAGTCTGCCACTGTGCTGGCATTGATGAGGAAGA	X0	GCGGCTCGATACTTACTCAA	6-FAM	X51	TAAGCGGTCTGTACTATGCG	TAAGCGGTCTGTACTATGCGCAGAAGAGTCTGCCACTGTGCTGGCATTGATGAGGAAGAGCGGCTCGATACTTACTCAA
scaff1_P0_O83328	1	0	10437877-10437915	AGCAGAGGCACGTGAGTGAACACTTCACTGGTACACATG	X0	GCGGCTCGATACTTACTCAA	6-FAM	X51	TAAGCGGTCTGTACTATGCG	TAAGCGGTCTGTACTATGCGAGCAGAGGCACGTGAGTGAACACTTCACTGGTACACATGGCGGCTCGATACTTACTCAA
scaff1_P0_O83329	1	0	10437916-10437954	CAGTTGTAGAAGGAAGTATAGGGCCCAGAAGTAGCACAG	X0	GCGGCTCGATACTTACTCAA	6-FAM	X51	TAAGCGGTCTGTACTATGCG	TAAGCGGTCTGTACTATGCGCAGTTGTAGAAGGAAGTATAGGGCCCAGAAGTAGCACAGGCGGCTCGATACTTACTCAA
scaff1_P0_O83330	1	0	10437955-10437993	AGGAGGGAGTGATTATATCAAGAGGTGGCAGTTTGAAGA	X0	GCGGCTCGATACTTACTCAA	6-FAM	X51	TAAGCGGTCTGTACTATGCG	TAAGCGGTCTGTACTATGCGAGGAGGGAGTGATTATATCAAGAGGTGGCAGTTTGAAGAGCGGCTCGATACTTACTCAA
scaff1_P0_O83331	1	0	10438213-10438251	GCACGAGTGAGCGACCCACCCACATATACACAGAAGGAA	X0	GCGGCTCGATACTTACTCAA	6-FAM	X51	TAAGCGGTCTGTACTATGCG	TAAGCGGTCTGTACTATGCGGCACGAGTGAGCGACCCACCCACATATACACAGAAGGAAGCGGCTCGATACTTACTCAA
scaff1_P0_O83332	1	0	10438298-10438336	TGTTTTGTTTTAATAGCACAGAGTGTTGGGAAAAGGGCA	X0	GCGGCTCGATACTTACTCAA	6-FAM	X51	TAAGCGGTCTGTACTATGCG	TAAGCGGTCTGTACTATGCGTGTTTTGTTTTAATAGCACAGAGTGTTGGGAAAAGGGCAGCGGCTCGATACTTACTCAA
scaff1_P0_O83333	1	0	10438374-10438412	CGAGAGAGGCGCAGTTGAAAAGGGGACCAGCTCATAAAG	X0	GCGGCTCGATACTTACTCAA	6-FAM	X51	TAAGCGGTCTGTACTATGCG	TAAGCGGTCTGTACTATGCGCGAGAGAGGCGCAGTTGAAAAGGGGACCAGCTCATAAAGGCGGCTCGATACTTACTCAA
scaff1_P0_O83334	1	0	10438427-10438465	GTTCGGGCTTTGGTTAAGTGATGCAGCATTGTGGGGAAT	X0	GCGGCTCGATACTTACTCAA	6-FAM	X51	TAAGCGGTCTGTACTATGCG	TAAGCGGTCTGTACTATGCGGTTCGGGCTTTGGTTAAGTGATGCAGCATTGTGGGGAATGCGGCTCGATACTTACTCAA
scaff1_P0_O83335	1	0	10438492-10438530	TTTTGTTTTGACAGTTTGGTGCTTGGACTGGAGGAGGGG	X0	GCGGCTCGATACTTACTCAA	6-FAM	X51	TAAGCGGTCTGTACTATGCG	TAAGCGGTCTGTACTATGCGTTTTGTTTTGACAGTTTGGTGCTTGGACTGGAGGAGGGGGCGGCTCGATACTTACTCAA
scaff1_P0_O83336	1	0	10438702-10438740	GGTGAATGAGTCACGGGGCCACCTATTGGCATAGATGGA	X0	GCGGCTCGATACTTACTCAA	6-FAM	X51	TAAGCGGTCTGTACTATGCG	TAAGCGGTCTGTACTATGCGGGTGAATGAGTCACGGGGCCACCTATTGGCATAGATGGAGCGGCTCGATACTTACTCAA
scaff1_P0_O83337	1	0	10438747-10438785	AGCTACACAGATAAGGAGTTTCTGTTTCAGAGGACTGGA	X0	GCGGCTCGATACTTACTCAA	6-FAM	X51	TAAGCGGTCTGTACTATGCG	TAAGCGGTCTGTACTATGCGAGCTACACAGATAAGGAGTTTCTGTTTCAGAGGACTGGAGCGGCTCGATACTTACTCAA
scaff1_P0_O83338	1	0	10438854-10438892	CGGCTGCTGACTTATGAATGAGGTCATCCGGGTGGTTTG	X0	GCGGCTCGATACTTACTCAA	6-FAM	X51	TAAGCGGTCTGTACTATGCG	TAAGCGGTCTGTACTATGCGCGGCTGCTGACTTATGAATGAGGTCATCCGGGTGGTTTGGCGGCTCGATACTTACTCAA
scaff1_P0_O83339	1	0	10439024-10439062	CTGCTATCAGAGCATCAGGGCAGTCACAGCGTCTGTGAT	X0	GCGGCTCGATACTTACTCAA	6-FAM	X51	TAAGCGGTCTGTACTATGCG	TAAGCGGTCTGTACTATGCGCTGCTATCAGAGCATCAGGGCAGTCACAGCGTCTGTGATGCGGCTCGATACTTACTCAA
scaff1_P0_O83340	1	0	10439126-10439164	GTCTGTCTGTCCCCAGTGGGAGCAGTTCATGAGCAGATT	X0	GCGGCTCGATACTTACTCAA	6-FAM	X51	TAAGCGGTCTGTACTATGCG	TAAGCGGTCTGTACTATGCGGTCTGTCTGTCCCCAGTGGGAGCAGTTCATGAGCAGATTGCGGCTCGATACTTACTCAA
scaff1_P0_O83341	1	0	10439173-10439211	GTGAGAGCAGCTTGTCCTTGCTTGGGTGATGGGAGTTTG	X0	GCGGCTCGATACTTACTCAA	6-FAM	X51	TAAGCGGTCTGTACTATGCG	TAAGCGGTCTGTACTATGCGGTGAGAGCAGCTTGTCCTTGCTTGGGTGATGGGAGTTTGGCGGCTCGATACTTACTCAA
scaff1_P0_O83342	1	0	10439252-10439290	AGACTTAGTTTTGACCCCTGCCAGTCTTTGATGTGTAGT	X0	GCGGCTCGATACTTACTCAA	6-FAM	X51	TAAGCGGTCTGTACTATGCG	TAAGCGGTCTGTACTATGCGAGACTTAGTTTTGACCCCTGCCAGTCTTTGATGTGTAGTGCGGCTCGATACTTACTCAA
scaff1_P0_O83343	1	0	10439291-10439329	TTGATGAATGTCGTGCCTGAAGTGGCTCAGAAAATAACT	X0	GCGGCTCGATACTTACTCAA	6-FAM	X51	TAAGCGGTCTGTACTATGCG	TAAGCGGTCTGTACTATGCGTTGATGAATGTCGTGCCTGAAGTGGCTCAGAAAATAACTGCGGCTCGATACTTACTCAA
scaff1_P0_O83344	1	0	10439330-10439368	TTCTGAGCTGGAGAGCAGAATTTTGCAAGAATGTCGTTC	X0	GCGGCTCGATACTTACTCAA	6-FAM	X51	TAAGCGGTCTGTACTATGCG	TAAGCGGTCTGTACTATGCGTTCTGAGCTGGAGAGCAGAATTTTGCAAGAATGTCGTTCGCGGCTCGATACTTACTCAA
scaff1_P0_O83345	1	0	10439373-10439411	TTAGACCTCGGTTACACCTGCAGAAATCATTGTAGAAGC	X0	GCGGCTCGATACTTACTCAA	6-FAM	X51	TAAGCGGTCTGTACTATGCG	TAAGCGGTCTGTACTATGCGTTAGACCTCGGTTACACCTGCAGAAATCATTGTAGAAGCGCGGCTCGATACTTACTCAA
scaff1_P0_O83346	1	0	10439600-10439638	ACCGCTTGAGCCATTGAAGCCTCTAGTTTAACTCTAAAC	X0	GCGGCTCGATACTTACTCAA	6-FAM	X51	TAAGCGGTCTGTACTATGCG	TAAGCGGTCTGTACTATGCGACCGCTTGAGCCATTGAAGCCTCTAGTTTAACTCTAAACGCGGCTCGATACTTACTCAA
scaff1_P0_O83347	1	0	10439639-10439677	CCAACCAAGCTTTCTTGTTACCCCAGACAGGTGATGCTG	X0	GCGGCTCGATACTTACTCAA	6-FAM	X51	TAAGCGGTCTGTACTATGCG	TAAGCGGTCTGTACTATGCGCCAACCAAGCTTTCTTGTTACCCCAGACAGGTGATGCTGGCGGCTCGATACTTACTCAA
scaff1_P0_O83348	1	0	10439679-10439717	GTTTCCTGTGGTGCTTCTTACCTGACCTGATGCAGCCTG	X0	GCGGCTCGATACTTACTCAA	6-FAM	X51	TAAGCGGTCTGTACTATGCG	TAAGCGGTCTGTACTATGCGGTTTCCTGTGGTGCTTCTTACCTGACCTGATGCAGCCTGGCGGCTCGATACTTACTCAA
scaff1_P0_O83349	1	0	10440030-10440068	AAAATTCCCTTCGGTAAAGAGCAGTGGCCGCAAGTGTTT	X0	GCGGCTCGATACTTACTCAA	6-FAM	X51	TAAGCGGTCTGTACTATGCG	TAAGCGGTCTGTACTATGCGAAAATTCCCTTCGGTAAAGAGCAGTGGCCGCAAGTGTTTGCGGCTCGATACTTACTCAA
scaff1_P0_O83350	1	0	10440090-10440128	GGGGAGTGGGTAACTGGAGCAATGAAGATTACTCATTTT	X0	GCGGCTCGATACTTACTCAA	6-FAM	X51	TAAGCGGTCTGTACTATGCG	TAAGCGGTCTGTACTATGCGGGGGAGTGGGTAACTGGAGCAATGAAGATTACTCATTTTGCGGCTCGATACTTACTCAA
scaff1_P0_O83351	1	0	10440220-10440258	GCCACTGTCAGCGTCCTGCACCAGGCTATTGTTGTTATT	X0	GCGGCTCGATACTTACTCAA	6-FAM	X51	TAAGCGGTCTGTACTATGCG	TAAGCGGTCTGTACTATGCGGCCACTGTCAGCGTCCTGCACCAGGCTATTGTTGTTATTGCGGCTCGATACTTACTCAA
scaff1_P0_O83352	1	0	10440306-10440344	TGGGACATTGCATTGCATTCTGTGGGTTTTAAGAAATGT	X0	GCGGCTCGATACTTACTCAA	6-FAM	X51	TAAGCGGTCTGTACTATGCG	TAAGCGGTCTGTACTATGCGTGGGACATTGCATTGCATTCTGTGGGTTTTAAGAAATGTGCGGCTCGATACTTACTCAA
scaff1_P0_O83353	1	0	10440345-10440383	GTCAGGACGTGTATCCTCCCTTCTGGTATCGCACAGAAG	X0	GCGGCTCGATACTTACTCAA	6-FAM	X51	TAAGCGGTCTGTACTATGCG	TAAGCGGTCTGTACTATGCGGTCAGGACGTGTATCCTCCCTTCTGGTATCGCACAGAAGGCGGCTCGATACTTACTCAA
scaff1_P0_O83354	1	0	10440423-10440461	ATGGTGTCACTTTGATCCGACTGAAGTGGTTTTCTGTGA	X0	GCGGCTCGATACTTACTCAA	6-FAM	X51	TAAGCGGTCTGTACTATGCG	TAAGCGGTCTGTACTATGCGATGGTGTCACTTTGATCCGACTGAAGTGGTTTTCTGTGAGCGGCTCGATACTTACTCAA
scaff1_P0_O83355	1	0	10440462-10440500	ATGTACCCCATTTCCCAAACGTCATCAGCCTCTGCAGTT	X0	GCGGCTCGATACTTACTCAA	6-FAM	X51	TAAGCGGTCTGTACTATGCG	TAAGCGGTCTGTACTATGCGATGTACCCCATTTCCCAAACGTCATCAGCCTCTGCAGTTGCGGCTCGATACTTACTCAA
scaff1_P0_O83356	1	0	10440651-10440689	GGAGACTCTATGACAGCGCACTTCTGCACAGCCCATTTC	X0	GCGGCTCGATACTTACTCAA	6-FAM	X51	TAAGCGGTCTGTACTATGCG	TAAGCGGTCTGTACTATGCGGGAGACTCTATGACAGCGCACTTCTGCACAGCCCATTTCGCGGCTCGATACTTACTCAA
scaff1_P0_O83357	1	0	10440788-10440826	CCCCTTTGTTTTGTCTTGACTCCCTTATCCTCCCAGCTG	X0	GCGGCTCGATACTTACTCAA	6-FAM	X51	TAAGCGGTCTGTACTATGCG	TAAGCGGTCTGTACTATGCGCCCCTTTGTTTTGTCTTGACTCCCTTATCCTCCCAGCTGGCGGCTCGATACTTACTCAA
scaff1_P0_O83358	1	0	10441047-10441085	CAACTCCAGTGCCTTCGGGAGACAGTTGGGGATTTACAA	X0	GCGGCTCGATACTTACTCAA	6-FAM	X51	TAAGCGGTCTGTACTATGCG	TAAGCGGTCTGTACTATGCGCAACTCCAGTGCCTTCGGGAGACAGTTGGGGATTTACAAGCGGCTCGATACTTACTCAA
scaff1_P0_O83359	1	0	10441223-10441261	AGCTAAAGAGGAAAAGCAGTATTGGATGGTTTTGCTCCC	X0	GCGGCTCGATACTTACTCAA	6-FAM	X51	TAAGCGGTCTGTACTATGCG	TAAGCGGTCTGTACTATGCGAGCTAAAGAGGAAAAGCAGTATTGGATGGTTTTGCTCCCGCGGCTCGATACTTACTCAA
scaff1_P0_O83360	1	0	10441262-10441300	CAGGGGAGAAACATATGTTGAAGGAAGGCAAGGAGTCTG	X0	GCGGCTCGATACTTACTCAA	6-FAM	X51	TAAGCGGTCTGTACTATGCG	TAAGCGGTCTGTACTATGCGCAGGGGAGAAACATATGTTGAAGGAAGGCAAGGAGTCTGGCGGCTCGATACTTACTCAA
scaff1_P0_O83361	1	0	10441301-10441339	GTTGTTTAATTGCAAAGGCTTGTTCACTGTCTTGCGTTT	X0	GCGGCTCGATACTTACTCAA	6-FAM	X51	TAAGCGGTCTGTACTATGCG	TAAGCGGTCTGTACTATGCGGTTGTTTAATTGCAAAGGCTTGTTCACTGTCTTGCGTTTGCGGCTCGATACTTACTCAA
scaff1_P0_O83362	1	0	10441377-10441415	ATTTTCTTTTCCCTTGTGCAGCAGTTCCATCAGAAATGT	X0	GCGGCTCGATACTTACTCAA	6-FAM	X51	TAAGCGGTCTGTACTATGCG	TAAGCGGTCTGTACTATGCGATTTTCTTTTCCCTTGTGCAGCAGTTCCATCAGAAATGTGCGGCTCGATACTTACTCAA
scaff1_P0_O83363	1	0	10441416-10441454	CACTAACCTCTAACCAGGACCCTTGAATCAGTCGGATTT	X0	GCGGCTCGATACTTACTCAA	6-FAM	X51	TAAGCGGTCTGTACTATGCG	TAAGCGGTCTGTACTATGCGCACTAACCTCTAACCAGGACCCTTGAATCAGTCGGATTTGCGGCTCGATACTTACTCAA
scaff1_P0_O83364	1	0	10441456-10441494	TCCCAGCACTTAAGTGCTTTTCATGTTCCTAATGAGACA	X0	GCGGCTCGATACTTACTCAA	6-FAM	X51	TAAGCGGTCTGTACTATGCG	TAAGCGGTCTGTACTATGCGTCCCAGCACTTAAGTGCTTTTCATGTTCCTAATGAGACAGCGGCTCGATACTTACTCAA
scaff1_P0_O83365	1	0	10441495-10441533	CAAGGCTCATTCGTCAACCAGCAGAGGCTTAGTCTGCTG	X0	GCGGCTCGATACTTACTCAA	6-FAM	X51	TAAGCGGTCTGTACTATGCG	TAAGCGGTCTGTACTATGCGCAAGGCTCATTCGTCAACCAGCAGAGGCTTAGTCTGCTGGCGGCTCGATACTTACTCAA
scaff1_P0_O83366	1	0	10441569-10441607	GAGCTGTGTCTGCTGTCCTTAATGCACTGACAGCCAGTA	X0	GCGGCTCGATACTTACTCAA	6-FAM	X51	TAAGCGGTCTGTACTATGCG	TAAGCGGTCTGTACTATGCGGAGCTGTGTCTGCTGTCCTTAATGCACTGACAGCCAGTAGCGGCTCGATACTTACTCAA
scaff1_P0_O83367	1	0	10441611-10441649	GCAGGCTCCAGTGAGTGATGGCAGTCTAGGGTGATGTAA	X0	GCGGCTCGATACTTACTCAA	6-FAM	X51	TAAGCGGTCTGTACTATGCG	TAAGCGGTCTGTACTATGCGGCAGGCTCCAGTGAGTGATGGCAGTCTAGGGTGATGTAAGCGGCTCGATACTTACTCAA
scaff1_P0_O83368	1	0	10441650-10441688	CCAAAGTGAACGAAAGAGAGGAGGCTTTCAGCAGTCTAG	X0	GCGGCTCGATACTTACTCAA	6-FAM	X51	TAAGCGGTCTGTACTATGCG	TAAGCGGTCTGTACTATGCGCCAAAGTGAACGAAAGAGAGGAGGCTTTCAGCAGTCTAGGCGGCTCGATACTTACTCAA
scaff1_P0_O83369	1	0	10441690-10441728	ATGATGTAACCAAAGTGAGAGAAAGAAAGGAGGCCTTCC	X0	GCGGCTCGATACTTACTCAA	6-FAM	X51	TAAGCGGTCTGTACTATGCG	TAAGCGGTCTGTACTATGCGATGATGTAACCAAAGTGAGAGAAAGAAAGGAGGCCTTCCGCGGCTCGATACTTACTCAA
scaff1_P0_O83370	1	0	10441732-10441770	GGGAGGCAGCATGCACGTGTGTATTTGAGCAGTTCTTCA	X0	GCGGCTCGATACTTACTCAA	6-FAM	X51	TAAGCGGTCTGTACTATGCG	TAAGCGGTCTGTACTATGCGGGGAGGCAGCATGCACGTGTGTATTTGAGCAGTTCTTCAGCGGCTCGATACTTACTCAA
scaff1_P0_O83371	1	0	10441796-10441834	CCAGGCAGATGGGTATGTTCCGCGAATTGGCTGTAGTTT	X0	GCGGCTCGATACTTACTCAA	6-FAM	X51	TAAGCGGTCTGTACTATGCG	TAAGCGGTCTGTACTATGCGCCAGGCAGATGGGTATGTTCCGCGAATTGGCTGTAGTTTGCGGCTCGATACTTACTCAA
scaff1_P0_O83372	1	0	10441945-10441983	AAAACGAAGGGGAAGCATGATAGGGGCTTCAAATCCGGT	X0	GCGGCTCGATACTTACTCAA	6-FAM	X51	TAAGCGGTCTGTACTATGCG	TAAGCGGTCTGTACTATGCGAAAACGAAGGGGAAGCATGATAGGGGCTTCAAATCCGGTGCGGCTCGATACTTACTCAA
scaff1_P0_O83373	1	0	10441984-10442022	GGTCTCTCCTAACTTGGATGGACAATCCAGACCAATCCT	X0	GCGGCTCGATACTTACTCAA	6-FAM	X51	TAAGCGGTCTGTACTATGCG	TAAGCGGTCTGTACTATGCGGGTCTCTCCTAACTTGGATGGACAATCCAGACCAATCCTGCGGCTCGATACTTACTCAA
scaff1_P0_O83374	1	0	10442034-10442072	AGCTTTCTGATTTGCTTGAGGAAGAGATGATAGGGAGCA	X0	GCGGCTCGATACTTACTCAA	6-FAM	X51	TAAGCGGTCTGTACTATGCG	TAAGCGGTCTGTACTATGCGAGCTTTCTGATTTGCTTGAGGAAGAGATGATAGGGAGCAGCGGCTCGATACTTACTCAA
scaff1_P0_O83375	1	0	10442073-10442111	ATTGGAAACCTGGGTAGGCTTGATGCAGTCTTTGTGTCT	X0	GCGGCTCGATACTTACTCAA	6-FAM	X51	TAAGCGGTCTGTACTATGCG	TAAGCGGTCTGTACTATGCGATTGGAAACCTGGGTAGGCTTGATGCAGTCTTTGTGTCTGCGGCTCGATACTTACTCAA
scaff1_P0_O83376	1	0	10442228-10442266	TCATTTTCTTTTGCAAACTTAGGATTGGGCCTCTTGAGC	X0	GCGGCTCGATACTTACTCAA	6-FAM	X51	TAAGCGGTCTGTACTATGCG	TAAGCGGTCTGTACTATGCGTCATTTTCTTTTGCAAACTTAGGATTGGGCCTCTTGAGCGCGGCTCGATACTTACTCAA
scaff1_P0_O83377	1	0	10442295-10442333	GACTAGCAAGTTAGTGACTTTACATAGGAGCCAAGAGCC	X0	GCGGCTCGATACTTACTCAA	6-FAM	X51	TAAGCGGTCTGTACTATGCG	TAAGCGGTCTGTACTATGCGGACTAGCAAGTTAGTGACTTTACATAGGAGCCAAGAGCCGCGGCTCGATACTTACTCAA
scaff1_P0_O83378	1	0	10442393-10442431	GCCAGGGTATCAGGAAGCACGGTTGGACTTGGTGATAGT	X0	GCGGCTCGATACTTACTCAA	6-FAM	X51	TAAGCGGTCTGTACTATGCG	TAAGCGGTCTGTACTATGCGGCCAGGGTATCAGGAAGCACGGTTGGACTTGGTGATAGTGCGGCTCGATACTTACTCAA
scaff1_P0_O83379	1	0	10442443-10442481	TTGTCTTTGAGAAGACAAAACTATAGGAGGGGAGGCTGC	X0	GCGGCTCGATACTTACTCAA	6-FAM	X51	TAAGCGGTCTGTACTATGCG	TAAGCGGTCTGTACTATGCGTTGTCTTTGAGAAGACAAAACTATAGGAGGGGAGGCTGCGCGGCTCGATACTTACTCAA
scaff1_P0_O83380	1	0	10442483-10442521	CCTATTTCAAGGGCGGGGAGGAGGGGTAGGAGAATCAAG	X0	GCGGCTCGATACTTACTCAA	6-FAM	X51	TAAGCGGTCTGTACTATGCG	TAAGCGGTCTGTACTATGCGCCTATTTCAAGGGCGGGGAGGAGGGGTAGGAGAATCAAGGCGGCTCGATACTTACTCAA
scaff1_P0_O83381	1	0	10442527-10442565	ATGTTTCCTGAAGAATTAGCTCAGTTGGCAACAAGCAGT	X0	GCGGCTCGATACTTACTCAA	6-FAM	X51	TAAGCGGTCTGTACTATGCG	TAAGCGGTCTGTACTATGCGATGTTTCCTGAAGAATTAGCTCAGTTGGCAACAAGCAGTGCGGCTCGATACTTACTCAA
scaff1_P0_O83382	1	0	10442566-10442604	GGTGACATTTTGGTGAATTAGGGTGACAGCCCCTTTGCA	X0	GCGGCTCGATACTTACTCAA	6-FAM	X51	TAAGCGGTCTGTACTATGCG	TAAGCGGTCTGTACTATGCGGGTGACATTTTGGTGAATTAGGGTGACAGCCCCTTTGCAGCGGCTCGATACTTACTCAA
scaff1_P0_O83383	1	0	10442635-10442673	CTGCAGAGCCACAACCCCAGCCACTAGAAATAACGTCTT	X0	GCGGCTCGATACTTACTCAA	6-FAM	X51	TAAGCGGTCTGTACTATGCG	TAAGCGGTCTGTACTATGCGCTGCAGAGCCACAACCCCAGCCACTAGAAATAACGTCTTGCGGCTCGATACTTACTCAA
scaff1_P0_O83384	1	0	10442684-10442722	ATGAGTGAGGTTCCTGTAGAAAAGTCAGGGTCATTCAGT	X0	GCGGCTCGATACTTACTCAA	6-FAM	X51	TAAGCGGTCTGTACTATGCG	TAAGCGGTCTGTACTATGCGATGAGTGAGGTTCCTGTAGAAAAGTCAGGGTCATTCAGTGCGGCTCGATACTTACTCAA
scaff1_P0_O83385	1	0	10442781-10442819	GAAGAGGTGAGTGGCCAGTGGAGGAAGTTGCTAAGCTTT	X0	GCGGCTCGATACTTACTCAA	6-FAM	X51	TAAGCGGTCTGTACTATGCG	TAAGCGGTCTGTACTATGCGGAAGAGGTGAGTGGCCAGTGGAGGAAGTTGCTAAGCTTTGCGGCTCGATACTTACTCAA
scaff1_P0_O83386	1	0	10442820-10442858	GTCGATGGTTAGCTGATATTTCAAGGGGTTGCAGCAAAA	X0	GCGGCTCGATACTTACTCAA	6-FAM	X51	TAAGCGGTCTGTACTATGCG	TAAGCGGTCTGTACTATGCGGTCGATGGTTAGCTGATATTTCAAGGGGTTGCAGCAAAAGCGGCTCGATACTTACTCAA
scaff1_P0_O83387	1	0	10442870-10442908	CTGGAAGCTTTGCGTTTCACAGCCTGTGTCACCTGTAGT	X0	GCGGCTCGATACTTACTCAA	6-FAM	X51	TAAGCGGTCTGTACTATGCG	TAAGCGGTCTGTACTATGCGCTGGAAGCTTTGCGTTTCACAGCCTGTGTCACCTGTAGTGCGGCTCGATACTTACTCAA
scaff1_P0_O83388	1	0	10442909-10442947	CTCAGGATGGAGCTCCCAGTGCAGTTGTATTAGCAACAG	X0	GCGGCTCGATACTTACTCAA	6-FAM	X51	TAAGCGGTCTGTACTATGCG	TAAGCGGTCTGTACTATGCGCTCAGGATGGAGCTCCCAGTGCAGTTGTATTAGCAACAGGCGGCTCGATACTTACTCAA
scaff1_P0_O83389	1	0	10442984-10443022	GTCCTAGCCCTGGGTCAGGATTCCAGGCTTGTCTACTTA	X0	GCGGCTCGATACTTACTCAA	6-FAM	X51	TAAGCGGTCTGTACTATGCG	TAAGCGGTCTGTACTATGCGGTCCTAGCCCTGGGTCAGGATTCCAGGCTTGTCTACTTAGCGGCTCGATACTTACTCAA
scaff1_P0_O83390	1	0	10443023-10443061	CTGTTACTTAGGGTTTGCTTGAGAGATCAGACTGCATGT	X0	GCGGCTCGATACTTACTCAA	6-FAM	X51	TAAGCGGTCTGTACTATGCG	TAAGCGGTCTGTACTATGCGCTGTTACTTAGGGTTTGCTTGAGAGATCAGACTGCATGTGCGGCTCGATACTTACTCAA
scaff1_P0_O83391	1	0	10443083-10443121	AGTAGTTCATTTGTGTTTCCTAGAGAACGACTTGGCAGG	X0	GCGGCTCGATACTTACTCAA	6-FAM	X51	TAAGCGGTCTGTACTATGCG	TAAGCGGTCTGTACTATGCGAGTAGTTCATTTGTGTTTCCTAGAGAACGACTTGGCAGGGCGGCTCGATACTTACTCAA
scaff1_P0_O83392	1	0	10443124-10443162	GGAGGCGAGTGATGTGTGTATGTGGTCAGATGTGTGCTT	X0	GCGGCTCGATACTTACTCAA	6-FAM	X51	TAAGCGGTCTGTACTATGCG	TAAGCGGTCTGTACTATGCGGGAGGCGAGTGATGTGTGTATGTGGTCAGATGTGTGCTTGCGGCTCGATACTTACTCAA
scaff1_P0_O83393	1	0	10443163-10443201	TGAGGATAAACCCTTGAGATGGGTCAGCTCCTTGACACT	X0	GCGGCTCGATACTTACTCAA	6-FAM	X51	TAAGCGGTCTGTACTATGCG	TAAGCGGTCTGTACTATGCGTGAGGATAAACCCTTGAGATGGGTCAGCTCCTTGACACTGCGGCTCGATACTTACTCAA
scaff1_P0_O83394	1	0	10443202-10443240	TGCGTGATTTGTCTGTCCATATCCAGCCATCAGTTGAAA	X0	GCGGCTCGATACTTACTCAA	6-FAM	X51	TAAGCGGTCTGTACTATGCG	TAAGCGGTCTGTACTATGCGTGCGTGATTTGTCTGTCCATATCCAGCCATCAGTTGAAAGCGGCTCGATACTTACTCAA
scaff1_P0_O83395	1	0	10443241-10443279	TTTACAGGGTGGCAGTTGTCTGCATTTCAGCGACGACTG	X0	GCGGCTCGATACTTACTCAA	6-FAM	X51	TAAGCGGTCTGTACTATGCG	TAAGCGGTCTGTACTATGCGTTTACAGGGTGGCAGTTGTCTGCATTTCAGCGACGACTGGCGGCTCGATACTTACTCAA
scaff1_P0_O83396	1	0	10443280-10443318	CATGGAATTTGGCAGTCGTGAGGCAGAAGAAGGATGCAG	X0	GCGGCTCGATACTTACTCAA	6-FAM	X51	TAAGCGGTCTGTACTATGCG	TAAGCGGTCTGTACTATGCGCATGGAATTTGGCAGTCGTGAGGCAGAAGAAGGATGCAGGCGGCTCGATACTTACTCAA
scaff1_P0_O83397	1	0	10443319-10443357	CTAAGGCTTCAGATCAAACTGGAGTGGGAACCCAGGATC	X0	GCGGCTCGATACTTACTCAA	6-FAM	X51	TAAGCGGTCTGTACTATGCG	TAAGCGGTCTGTACTATGCGCTAAGGCTTCAGATCAAACTGGAGTGGGAACCCAGGATCGCGGCTCGATACTTACTCAA
scaff1_P0_O83398	1	0	10443472-10443510	GAATCAAATCACTAGTACGGAGGTGGATTTGAACCCAGG	X0	GCGGCTCGATACTTACTCAA	6-FAM	X51	TAAGCGGTCTGTACTATGCG	TAAGCGGTCTGTACTATGCGGAATCAAATCACTAGTACGGAGGTGGATTTGAACCCAGGGCGGCTCGATACTTACTCAA
scaff1_P0_O83399	1	0	10443567-10443605	TTTCCATATTGGAATGGAGGCTTAGGGTTTGAGTTGAGT	X0	GCGGCTCGATACTTACTCAA	6-FAM	X51	TAAGCGGTCTGTACTATGCG	TAAGCGGTCTGTACTATGCGTTTCCATATTGGAATGGAGGCTTAGGGTTTGAGTTGAGTGCGGCTCGATACTTACTCAA
scaff1_P0_O83400	1	0	10443639-10443677	CCCCATAGATGGCATCCATTCCCTGAGGGTTTGGTTGTT	X0	GCGGCTCGATACTTACTCAA	6-FAM	X51	TAAGCGGTCTGTACTATGCG	TAAGCGGTCTGTACTATGCGCCCCATAGATGGCATCCATTCCCTGAGGGTTTGGTTGTTGCGGCTCGATACTTACTCAA
scaff1_P0_O83401	1	0	10443678-10443716	GTCGGTTGGTCACTGAACTCAAAAGAGCTGTGTCCAACT	X0	GCGGCTCGATACTTACTCAA	6-FAM	X51	TAAGCGGTCTGTACTATGCG	TAAGCGGTCTGTACTATGCGGTCGGTTGGTCACTGAACTCAAAAGAGCTGTGTCCAACTGCGGCTCGATACTTACTCAA
scaff1_P0_O83402	1	0	10443914-10443952	CAGTATGTTGGAGCCTGCGGGTTTAGCAGCAGATGGTTG	X0	GCGGCTCGATACTTACTCAA	6-FAM	X51	TAAGCGGTCTGTACTATGCG	TAAGCGGTCTGTACTATGCGCAGTATGTTGGAGCCTGCGGGTTTAGCAGCAGATGGTTGGCGGCTCGATACTTACTCAA
scaff1_P0_O83403	1	0	10443978-10444016	GGGCCCAATACATTGGAGTGATGGACTGAGGCTGTGATG	X0	GCGGCTCGATACTTACTCAA	6-FAM	X51	TAAGCGGTCTGTACTATGCG	TAAGCGGTCTGTACTATGCGGGGCCCAATACATTGGAGTGATGGACTGAGGCTGTGATGGCGGCTCGATACTTACTCAA
scaff1_P0_O83404	1	0	10444070-10444108	TTTGGTCAGAAGGAGTTGGTAATAAGGCCATGGTTATCG	X0	GCGGCTCGATACTTACTCAA	6-FAM	X51	TAAGCGGTCTGTACTATGCG	TAAGCGGTCTGTACTATGCGTTTGGTCAGAAGGAGTTGGTAATAAGGCCATGGTTATCGGCGGCTCGATACTTACTCAA
scaff1_P0_O83405	1	0	10444109-10444147	GGTTGATCGCTAAACAAAACTGGAGACCTTGCAGAGAAA	X0	GCGGCTCGATACTTACTCAA	6-FAM	X51	TAAGCGGTCTGTACTATGCG	TAAGCGGTCTGTACTATGCGGGTTGATCGCTAAACAAAACTGGAGACCTTGCAGAGAAAGCGGCTCGATACTTACTCAA
scaff1_P0_O83406	1	0	10444148-10444186	ACAGTGATGGGCAGTTAAAGCTGACACCTCCTAACCTCC	X0	GCGGCTCGATACTTACTCAA	6-FAM	X51	TAAGCGGTCTGTACTATGCG	TAAGCGGTCTGTACTATGCGACAGTGATGGGCAGTTAAAGCTGACACCTCCTAACCTCCGCGGCTCGATACTTACTCAA
scaff1_P0_O83407	1	0	10444193-10444231	CCACTCTCAAGGCATCCGTACGCTTTTGAGAGTCAGCAG	X0	GCGGCTCGATACTTACTCAA	6-FAM	X51	TAAGCGGTCTGTACTATGCG	TAAGCGGTCTGTACTATGCGCCACTCTCAAGGCATCCGTACGCTTTTGAGAGTCAGCAGGCGGCTCGATACTTACTCAA
scaff1_P0_O83408	1	0	10444243-10444281	TCTCAGTGCAAATACTGAGAAAACATCTCACAGTCAGCA	X0	GCGGCTCGATACTTACTCAA	6-FAM	X51	TAAGCGGTCTGTACTATGCG	TAAGCGGTCTGTACTATGCGTCTCAGTGCAAATACTGAGAAAACATCTCACAGTCAGCAGCGGCTCGATACTTACTCAA
scaff1_P0_O83409	1	0	10444597-10444635	AAAATCATGCCTTAAAACAACGCTTGTGGCTCAGACGGT	X0	GCGGCTCGATACTTACTCAA	6-FAM	X51	TAAGCGGTCTGTACTATGCG	TAAGCGGTCTGTACTATGCGAAAATCATGCCTTAAAACAACGCTTGTGGCTCAGACGGTGCGGCTCGATACTTACTCAA
scaff1_P0_O83410	1	0	10444814-10444852	TCTCTTTGAAACAAGTGTAGAAGGAAGGAGCTCTGAGGC	X0	GCGGCTCGATACTTACTCAA	6-FAM	X51	TAAGCGGTCTGTACTATGCG	TAAGCGGTCTGTACTATGCGTCTCTTTGAAACAAGTGTAGAAGGAAGGAGCTCTGAGGCGCGGCTCGATACTTACTCAA
scaff1_P0_O83411	1	0	10444857-10444895	CCAGGGCCCCAGGGATCAAAGCTCTTAAGAGGGTTCATA	X0	GCGGCTCGATACTTACTCAA	6-FAM	X51	TAAGCGGTCTGTACTATGCG	TAAGCGGTCTGTACTATGCGCCAGGGCCCCAGGGATCAAAGCTCTTAAGAGGGTTCATAGCGGCTCGATACTTACTCAA
scaff1_P0_O83412	1	0	10444940-10444978	AAAATCTGTCTTCTTGGCTCTTCTGAGCTTGCTGCTTGG	X0	GCGGCTCGATACTTACTCAA	6-FAM	X51	TAAGCGGTCTGTACTATGCG	TAAGCGGTCTGTACTATGCGAAAATCTGTCTTCTTGGCTCTTCTGAGCTTGCTGCTTGGGCGGCTCGATACTTACTCAA
scaff1_P0_O83413	1	0	10444991-10445029	TTTTGGAAGTGAGAAACGGGACTTAAGTTTCCAGGCTGG	X0	GCGGCTCGATACTTACTCAA	6-FAM	X51	TAAGCGGTCTGTACTATGCG	TAAGCGGTCTGTACTATGCGTTTTGGAAGTGAGAAACGGGACTTAAGTTTCCAGGCTGGGCGGCTCGATACTTACTCAA
scaff1_P0_O83414	1	0	10445031-10445069	GGTTGTAGCACCTGCGCTTGTGGGGTTGGAGATAAGAAG	X0	GCGGCTCGATACTTACTCAA	6-FAM	X51	TAAGCGGTCTGTACTATGCG	TAAGCGGTCTGTACTATGCGGGTTGTAGCACCTGCGCTTGTGGGGTTGGAGATAAGAAGGCGGCTCGATACTTACTCAA
scaff1_P0_O83415	1	0	10445191-10445229	CCTCTGTTCACCGTGTTCTTGGCAGAATCGGTCACCTTG	X0	GCGGCTCGATACTTACTCAA	6-FAM	X51	TAAGCGGTCTGTACTATGCG	TAAGCGGTCTGTACTATGCGCCTCTGTTCACCGTGTTCTTGGCAGAATCGGTCACCTTGGCGGCTCGATACTTACTCAA
scaff1_P0_O83416	1	0	10445338-10445376	TGCTGCTTGATTTTGTGACATTATTGGGAAGAAGGGAAG	X0	GCGGCTCGATACTTACTCAA	6-FAM	X51	TAAGCGGTCTGTACTATGCG	TAAGCGGTCTGTACTATGCGTGCTGCTTGATTTTGTGACATTATTGGGAAGAAGGGAAGGCGGCTCGATACTTACTCAA
scaff1_P0_O83417	1	0	10445442-10445480	GACACCTCTGGAGAAGACCGTCTTCAGGGAGAAGCGATC	X0	GCGGCTCGATACTTACTCAA	6-FAM	X51	TAAGCGGTCTGTACTATGCG	TAAGCGGTCTGTACTATGCGGACACCTCTGGAGAAGACCGTCTTCAGGGAGAAGCGATCGCGGCTCGATACTTACTCAA
scaff1_P0_O83418	1	0	10445556-10445594	CCTGCATCCGCCTCGAGTCTGTCTTGTCACATCTTGTTC	X0	GCGGCTCGATACTTACTCAA	6-FAM	X51	TAAGCGGTCTGTACTATGCG	TAAGCGGTCTGTACTATGCGCCTGCATCCGCCTCGAGTCTGTCTTGTCACATCTTGTTCGCGGCTCGATACTTACTCAA
scaff1_P0_O83419	1	0	10445595-10445633	TCTGCCTGGAAGTGAGAAGCCACCTGTAATTAATTATGC	X0	GCGGCTCGATACTTACTCAA	6-FAM	X51	TAAGCGGTCTGTACTATGCG	TAAGCGGTCTGTACTATGCGTCTGCCTGGAAGTGAGAAGCCACCTGTAATTAATTATGCGCGGCTCGATACTTACTCAA
scaff1_P0_O83420	1	0	10445673-10445711	TTCTCTTCTTGTTCTCCTTGAGTGCGACCTAGAATGACA	X0	GCGGCTCGATACTTACTCAA	6-FAM	X51	TAAGCGGTCTGTACTATGCG	TAAGCGGTCTGTACTATGCGTTCTCTTCTTGTTCTCCTTGAGTGCGACCTAGAATGACAGCGGCTCGATACTTACTCAA
scaff1_P0_O83421	1	0	10445723-10445761	AGGAGTCCTGAATTACCTCTTGAGGAATTCCTATGAGCT	X0	GCGGCTCGATACTTACTCAA	6-FAM	X51	TAAGCGGTCTGTACTATGCG	TAAGCGGTCTGTACTATGCGAGGAGTCCTGAATTACCTCTTGAGGAATTCCTATGAGCTGCGGCTCGATACTTACTCAA
scaff1_P0_O83422	1	0	10445912-10445950	TGGTTCTCCTTATGGGGAGAATTGCTTAAAAGTAACGCA	X0	GCGGCTCGATACTTACTCAA	6-FAM	X51	TAAGCGGTCTGTACTATGCG	TAAGCGGTCTGTACTATGCGTGGTTCTCCTTATGGGGAGAATTGCTTAAAAGTAACGCAGCGGCTCGATACTTACTCAA
scaff1_P0_O83423	1	0	10446081-10446119	TCCAAGGATTGTGGACTGAAAACTGAAAATCTCCTTCCT	X0	GCGGCTCGATACTTACTCAA	6-FAM	X51	TAAGCGGTCTGTACTATGCG	TAAGCGGTCTGTACTATGCGTCCAAGGATTGTGGACTGAAAACTGAAAATCTCCTTCCTGCGGCTCGATACTTACTCAA
scaff1_P0_O83424	1	0	10446271-10446309	AGTAAAACAGAACCACTGTAGATATTCTGGTGTGCGTCC	X0	GCGGCTCGATACTTACTCAA	6-FAM	X51	TAAGCGGTCTGTACTATGCG	TAAGCGGTCTGTACTATGCGAGTAAAACAGAACCACTGTAGATATTCTGGTGTGCGTCCGCGGCTCGATACTTACTCAA
scaff1_P0_O83425	1	0	10446321-10446359	TTTTCTGTGGATGTGTGTATCCTGACTCCCTCTCCACAC	X0	GCGGCTCGATACTTACTCAA	6-FAM	X51	TAAGCGGTCTGTACTATGCG	TAAGCGGTCTGTACTATGCGTTTTCTGTGGATGTGTGTATCCTGACTCCCTCTCCACACGCGGCTCGATACTTACTCAA
scaff1_P0_O83426	1	0	10446360-10446398	AACACGTGACAAAACTTGGGGCCGTTCTGTCTGTACTGC	X0	GCGGCTCGATACTTACTCAA	6-FAM	X51	TAAGCGGTCTGTACTATGCG	TAAGCGGTCTGTACTATGCGAACACGTGACAAAACTTGGGGCCGTTCTGTCTGTACTGCGCGGCTCGATACTTACTCAA
scaff1_P0_O83427	1	0	10446463-10446501	TTTTGAGTGGCTGCTTGGTATTTCATTGTATGACTGCAG	X0	GCGGCTCGATACTTACTCAA	6-FAM	X51	TAAGCGGTCTGTACTATGCG	TAAGCGGTCTGTACTATGCGTTTTGAGTGGCTGCTTGGTATTTCATTGTATGACTGCAGGCGGCTCGATACTTACTCAA
scaff1_P0_O83428	1	0	10446681-10446719	ATGTGGAATCATCTTTGCTTCCGTATCTAGCAGCTTCTG	X0	GCGGCTCGATACTTACTCAA	6-FAM	X51	TAAGCGGTCTGTACTATGCG	TAAGCGGTCTGTACTATGCGATGTGGAATCATCTTTGCTTCCGTATCTAGCAGCTTCTGGCGGCTCGATACTTACTCAA
scaff1_P0_O83429	1	0	10446774-10446812	TGTCATTGTTTTCGGCAATGTCTTGTCTACTTTTGTGCT	X0	GCGGCTCGATACTTACTCAA	6-FAM	X51	TAAGCGGTCTGTACTATGCG	TAAGCGGTCTGTACTATGCGTGTCATTGTTTTCGGCAATGTCTTGTCTACTTTTGTGCTGCGGCTCGATACTTACTCAA
scaff1_P0_O83430	1	0	10446914-10446952	TCAAGGAAAGTATTTGTCTGAACTGTCTCTCCTCTCCCT	X0	GCGGCTCGATACTTACTCAA	6-FAM	X51	TAAGCGGTCTGTACTATGCG	TAAGCGGTCTGTACTATGCGTCAAGGAAAGTATTTGTCTGAACTGTCTCTCCTCTCCCTGCGGCTCGATACTTACTCAA
scaff1_P0_O83431	1	0	10446986-10447024	TTTTCACTGTCCCTTCCCTCTTAGAGGCGTTCTCTGGGG	X0	GCGGCTCGATACTTACTCAA	6-FAM	X51	TAAGCGGTCTGTACTATGCG	TAAGCGGTCTGTACTATGCGTTTTCACTGTCCCTTCCCTCTTAGAGGCGTTCTCTGGGGGCGGCTCGATACTTACTCAA
scaff1_P0_O83432	1	0	10447141-10447179	CTCCGGGTGACTCGGCCAGCATCTCCTAGTTTGATTGTA	X0	GCGGCTCGATACTTACTCAA	6-FAM	X51	TAAGCGGTCTGTACTATGCG	TAAGCGGTCTGTACTATGCGCTCCGGGTGACTCGGCCAGCATCTCCTAGTTTGATTGTAGCGGCTCGATACTTACTCAA
scaff1_P0_O83433	1	0	10447208-10447246	ATTAACTTCACTGTGGATCAGAGGAGAGCAGCGTAAAAC	X0	GCGGCTCGATACTTACTCAA	6-FAM	X51	TAAGCGGTCTGTACTATGCG	TAAGCGGTCTGTACTATGCGATTAACTTCACTGTGGATCAGAGGAGAGCAGCGTAAAACGCGGCTCGATACTTACTCAA
scaff1_P0_O83434	1	0	10447634-10447672	GGAGGAAGTGCAGCTGCCTTTGTGTAACAGCTGGTTCAT	X0	GCGGCTCGATACTTACTCAA	6-FAM	X51	TAAGCGGTCTGTACTATGCG	TAAGCGGTCTGTACTATGCGGGAGGAAGTGCAGCTGCCTTTGTGTAACAGCTGGTTCATGCGGCTCGATACTTACTCAA
scaff1_P0_O83435	1	0	10447678-10447716	GTAGAGCGCTCCTCGGATGACCGTACTAACGTCTGTCAG	X0	GCGGCTCGATACTTACTCAA	6-FAM	X51	TAAGCGGTCTGTACTATGCG	TAAGCGGTCTGTACTATGCGGTAGAGCGCTCCTCGGATGACCGTACTAACGTCTGTCAGGCGGCTCGATACTTACTCAA
scaff1_P0_O83436	1	0	10447717-10447755	TAAACCGTCTTGACCGAAGTGCTGTAAAGATCTGCCTTG	X0	GCGGCTCGATACTTACTCAA	6-FAM	X51	TAAGCGGTCTGTACTATGCG	TAAGCGGTCTGTACTATGCGTAAACCGTCTTGACCGAAGTGCTGTAAAGATCTGCCTTGGCGGCTCGATACTTACTCAA
scaff1_P0_O83437	1	0	10447756-10447794	AGCTTCCTTTCACAGTGTTTGCTGATCACGAGGTCCTGT	X0	GCGGCTCGATACTTACTCAA	6-FAM	X51	TAAGCGGTCTGTACTATGCG	TAAGCGGTCTGTACTATGCGAGCTTCCTTTCACAGTGTTTGCTGATCACGAGGTCCTGTGCGGCTCGATACTTACTCAA
scaff1_P0_O83438	1	0	10448031-10448069	GGGGCTGCATCTTGACTATTCCAGTGCTGTGTTTCCAGA	X0	GCGGCTCGATACTTACTCAA	6-FAM	X51	TAAGCGGTCTGTACTATGCG	TAAGCGGTCTGTACTATGCGGGGGCTGCATCTTGACTATTCCAGTGCTGTGTTTCCAGAGCGGCTCGATACTTACTCAA
scaff1_P0_O83439	1	0	10448129-10448167	GTCCTGGGTAGTCCGAGATTCAGTGATGCATCGGGTCAC	X0	GCGGCTCGATACTTACTCAA	6-FAM	X51	TAAGCGGTCTGTACTATGCG	TAAGCGGTCTGTACTATGCGGTCCTGGGTAGTCCGAGATTCAGTGATGCATCGGGTCACGCGGCTCGATACTTACTCAA
scaff1_P0_O83440	1	0	10448244-10448282	CTTGGCCTCTCTGAGAGCGTGTTGACAGTGGACCAGAAT	X0	GCGGCTCGATACTTACTCAA	6-FAM	X51	TAAGCGGTCTGTACTATGCG	TAAGCGGTCTGTACTATGCGCTTGGCCTCTCTGAGAGCGTGTTGACAGTGGACCAGAATGCGGCTCGATACTTACTCAA
scaff1_P0_O83441	1	0	10448399-10448437	TTTTGGCTTCGTGCTTCCGGAGAGTTGAGGTTTCTAACC	X0	GCGGCTCGATACTTACTCAA	6-FAM	X51	TAAGCGGTCTGTACTATGCG	TAAGCGGTCTGTACTATGCGTTTTGGCTTCGTGCTTCCGGAGAGTTGAGGTTTCTAACCGCGGCTCGATACTTACTCAA
scaff1_P0_O83442	1	0	10448440-10448478	TGACCTCTGAATCAAAGCTGAATAGTTGTTCGAGCTTCA	X0	GCGGCTCGATACTTACTCAA	6-FAM	X51	TAAGCGGTCTGTACTATGCG	TAAGCGGTCTGTACTATGCGTGACCTCTGAATCAAAGCTGAATAGTTGTTCGAGCTTCAGCGGCTCGATACTTACTCAA
scaff1_P0_O83443	1	0	10448479-10448517	GTTAAATATATGCATACTTGCCGGCGCACTCCAGCCCAG	X0	GCGGCTCGATACTTACTCAA	6-FAM	X51	TAAGCGGTCTGTACTATGCG	TAAGCGGTCTGTACTATGCGGTTAAATATATGCATACTTGCCGGCGCACTCCAGCCCAGGCGGCTCGATACTTACTCAA
scaff1_P0_O83444	1	0	10448714-10448752	CTAGGCTGGTGTTTTCTGGCCCGGGGTGACTTTGATTAG	X0	GCGGCTCGATACTTACTCAA	6-FAM	X51	TAAGCGGTCTGTACTATGCG	TAAGCGGTCTGTACTATGCGCTAGGCTGGTGTTTTCTGGCCCGGGGTGACTTTGATTAGGCGGCTCGATACTTACTCAA
scaff1_P0_O83445	1	0	10448761-10448799	CCCTACACTCTGGCCGGAGGGTCTCAGACTTTGTTCTTG	X0	GCGGCTCGATACTTACTCAA	6-FAM	X51	TAAGCGGTCTGTACTATGCG	TAAGCGGTCTGTACTATGCGCCCTACACTCTGGCCGGAGGGTCTCAGACTTTGTTCTTGGCGGCTCGATACTTACTCAA
scaff1_P0_O83446	1	0	10448802-10448840	CCCTTAGCACCACTACAAACCCATTCTTGCCAGGCTGTA	X0	GCGGCTCGATACTTACTCAA	6-FAM	X51	TAAGCGGTCTGTACTATGCG	TAAGCGGTCTGTACTATGCGCCCTTAGCACCACTACAAACCCATTCTTGCCAGGCTGTAGCGGCTCGATACTTACTCAA
scaff1_P0_O83447	1	0	10448904-10448942	TGGGTACTGAGAGTTAATACTCAAGACACGTGGATGGAG	X0	GCGGCTCGATACTTACTCAA	6-FAM	X51	TAAGCGGTCTGTACTATGCG	TAAGCGGTCTGTACTATGCGTGGGTACTGAGAGTTAATACTCAAGACACGTGGATGGAGGCGGCTCGATACTTACTCAA
scaff1_P0_O83448	1	0	10448943-10448981	AAAATACAGTAAAAGGCAGAGAGTCAGAAGGTAGGCGCT	X0	GCGGCTCGATACTTACTCAA	6-FAM	X51	TAAGCGGTCTGTACTATGCG	TAAGCGGTCTGTACTATGCGAAAATACAGTAAAAGGCAGAGAGTCAGAAGGTAGGCGCTGCGGCTCGATACTTACTCAA
scaff1_P0_O83449	1	0	10449001-10449039	GTCTGCAGTTGCTTCCCCTCAGTTTCACTGCGTGTTTCT	X0	GCGGCTCGATACTTACTCAA	6-FAM	X51	TAAGCGGTCTGTACTATGCG	TAAGCGGTCTGTACTATGCGGTCTGCAGTTGCTTCCCCTCAGTTTCACTGCGTGTTTCTGCGGCTCGATACTTACTCAA
scaff1_P0_O83450	1	0	10449040-10449078	GCTCCAAGAGAGGGAGATTTGATATAGATGACCTCCTGG	X0	GCGGCTCGATACTTACTCAA	6-FAM	X51	TAAGCGGTCTGTACTATGCG	TAAGCGGTCTGTACTATGCGGCTCCAAGAGAGGGAGATTTGATATAGATGACCTCCTGGGCGGCTCGATACTTACTCAA
scaff1_P0_O83451	1	0	10449118-10449156	TGTGCCATGTAACGTGTGTCTCTCAATCTGAAGTCGGTG	X0	GCGGCTCGATACTTACTCAA	6-FAM	X51	TAAGCGGTCTGTACTATGCG	TAAGCGGTCTGTACTATGCGTGTGCCATGTAACGTGTGTCTCTCAATCTGAAGTCGGTGGCGGCTCGATACTTACTCAA
scaff1_P0_O83452	1	0	10449157-10449195	GACCGTCTTGTCCATTGTTTCCTGGATCTGAGAGGTCAG	X0	GCGGCTCGATACTTACTCAA	6-FAM	X51	TAAGCGGTCTGTACTATGCG	TAAGCGGTCTGTACTATGCGGACCGTCTTGTCCATTGTTTCCTGGATCTGAGAGGTCAGGCGGCTCGATACTTACTCAA
scaff1_P0_O83453	1	0	10449199-10449237	AATGATGGTTTTCTGAGAGATGGGTGTGAGGGATTACTG	X0	GCGGCTCGATACTTACTCAA	6-FAM	X51	TAAGCGGTCTGTACTATGCG	TAAGCGGTCTGTACTATGCGAATGATGGTTTTCTGAGAGATGGGTGTGAGGGATTACTGGCGGCTCGATACTTACTCAA
scaff1_P0_O83454	1	0	10449238-10449276	TCTTATCAGTTGTGTTGAATCTGAATCTGCAAGGCTGGC	X0	GCGGCTCGATACTTACTCAA	6-FAM	X51	TAAGCGGTCTGTACTATGCG	TAAGCGGTCTGTACTATGCGTCTTATCAGTTGTGTTGAATCTGAATCTGCAAGGCTGGCGCGGCTCGATACTTACTCAA
scaff1_P0_O83455	1	0	10449277-10449315	TCCATTTTAATGACCATCGGTAAAATGCAGGGCTGGGAG	X0	GCGGCTCGATACTTACTCAA	6-FAM	X51	TAAGCGGTCTGTACTATGCG	TAAGCGGTCTGTACTATGCGTCCATTTTAATGACCATCGGTAAAATGCAGGGCTGGGAGGCGGCTCGATACTTACTCAA
scaff1_P0_O83456	1	0	10449398-10449436	TTTGCCTTTTACCTAACATACAAGAGAGACTTGGCACGA	X0	GCGGCTCGATACTTACTCAA	6-FAM	X51	TAAGCGGTCTGTACTATGCG	TAAGCGGTCTGTACTATGCGTTTGCCTTTTACCTAACATACAAGAGAGACTTGGCACGAGCGGCTCGATACTTACTCAA
scaff1_P0_O83457	1	0	10449770-10449808	GGAATCTGGTGCCGGAAAGGGGTAACTGTCAGTCCAGAA	X0	GCGGCTCGATACTTACTCAA	6-FAM	X51	TAAGCGGTCTGTACTATGCG	TAAGCGGTCTGTACTATGCGGGAATCTGGTGCCGGAAAGGGGTAACTGTCAGTCCAGAAGCGGCTCGATACTTACTCAA
scaff1_P0_O83458	1	0	10449895-10449933	AAATCACTGAATCCTCCCCTCTTCAAAGACTGGGAAACC	X0	GCGGCTCGATACTTACTCAA	6-FAM	X51	TAAGCGGTCTGTACTATGCG	TAAGCGGTCTGTACTATGCGAAATCACTGAATCCTCCCCTCTTCAAAGACTGGGAAACCGCGGCTCGATACTTACTCAA
scaff1_P0_O83459	1	0	10449981-10450019	GTAGGGCCTGGCTTTGAACCCATTCGTCTCAGAAGGCTA	X0	GCGGCTCGATACTTACTCAA	6-FAM	X51	TAAGCGGTCTGTACTATGCG	TAAGCGGTCTGTACTATGCGGTAGGGCCTGGCTTTGAACCCATTCGTCTCAGAAGGCTAGCGGCTCGATACTTACTCAA
scaff1_P0_O83460	1	0	10450038-10450076	CCCACACGCCCAAGGAAGCCTTGCATTTCTTGTGTAAAT	X0	GCGGCTCGATACTTACTCAA	6-FAM	X51	TAAGCGGTCTGTACTATGCG	TAAGCGGTCTGTACTATGCGCCCACACGCCCAAGGAAGCCTTGCATTTCTTGTGTAAATGCGGCTCGATACTTACTCAA
scaff1_P0_O83461	1	0	10450077-10450115	GGCAGATGCTGGTGTTGCTGAAACCTGGTATTAAGTGGG	X0	GCGGCTCGATACTTACTCAA	6-FAM	X51	TAAGCGGTCTGTACTATGCG	TAAGCGGTCTGTACTATGCGGGCAGATGCTGGTGTTGCTGAAACCTGGTATTAAGTGGGGCGGCTCGATACTTACTCAA
scaff1_P0_O83462	1	0	10450136-10450174	GTAGCCTGCCATGTACCAGGCAGTCTGTGCTTACTCACT	X0	GCGGCTCGATACTTACTCAA	6-FAM	X51	TAAGCGGTCTGTACTATGCG	TAAGCGGTCTGTACTATGCGGTAGCCTGCCATGTACCAGGCAGTCTGTGCTTACTCACTGCGGCTCGATACTTACTCAA
scaff1_P0_O83463	1	0	10450245-10450283	AATAATCACGGTCTAGTGAAATGCCAGACAGACAGATGG	X0	GCGGCTCGATACTTACTCAA	6-FAM	X51	TAAGCGGTCTGTACTATGCG	TAAGCGGTCTGTACTATGCGAATAATCACGGTCTAGTGAAATGCCAGACAGACAGATGGGCGGCTCGATACTTACTCAA
scaff1_P0_O83464	1	0	10450286-10450324	CAGAATGCAGGTGAGTCAGGGCTTCGCTCACAGCATTTA	X0	GCGGCTCGATACTTACTCAA	6-FAM	X51	TAAGCGGTCTGTACTATGCG	TAAGCGGTCTGTACTATGCGCAGAATGCAGGTGAGTCAGGGCTTCGCTCACAGCATTTAGCGGCTCGATACTTACTCAA
scaff1_P0_O83465	1	0	10450329-10450367	CCCCGGTACGCTTATTACATTGGCTGCCTCTGAGTCAGA	X0	GCGGCTCGATACTTACTCAA	6-FAM	X51	TAAGCGGTCTGTACTATGCG	TAAGCGGTCTGTACTATGCGCCCCGGTACGCTTATTACATTGGCTGCCTCTGAGTCAGAGCGGCTCGATACTTACTCAA
scaff1_P0_O83466	1	0	10450411-10450449	TTGCACCTTTTCCTGAATCTTCACCGTGTTTGAAATCTG	X0	GCGGCTCGATACTTACTCAA	6-FAM	X51	TAAGCGGTCTGTACTATGCG	TAAGCGGTCTGTACTATGCGTTGCACCTTTTCCTGAATCTTCACCGTGTTTGAAATCTGGCGGCTCGATACTTACTCAA
scaff1_P0_O83467	1	0	10450566-10450604	TTTGAACAGACACTGAACTTCATGGGTAGTTTGTCAGGG	X0	GCGGCTCGATACTTACTCAA	6-FAM	X51	TAAGCGGTCTGTACTATGCG	TAAGCGGTCTGTACTATGCGTTTGAACAGACACTGAACTTCATGGGTAGTTTGTCAGGGGCGGCTCGATACTTACTCAA
scaff1_P0_O83468	1	0	10450605-10450643	TCCTGTCACATTTGGTCTTGAAGCTTCATGGGCACGTTG	X0	GCGGCTCGATACTTACTCAA	6-FAM	X51	TAAGCGGTCTGTACTATGCG	TAAGCGGTCTGTACTATGCGTCCTGTCACATTTGGTCTTGAAGCTTCATGGGCACGTTGGCGGCTCGATACTTACTCAA
scaff1_P0_O83469	1	0	10450646-10450684	CAGTGGTCTCTGCAGACCATTCTGTCTGGGTGCTAGGTT	X0	GCGGCTCGATACTTACTCAA	6-FAM	X51	TAAGCGGTCTGTACTATGCG	TAAGCGGTCTGTACTATGCGCAGTGGTCTCTGCAGACCATTCTGTCTGGGTGCTAGGTTGCGGCTCGATACTTACTCAA
scaff1_P0_O83470	1	0	10450685-10450723	GGGCTGGGAGTAGATGGAGTGTGAAGCTGAGGTTAATCT	X0	GCGGCTCGATACTTACTCAA	6-FAM	X51	TAAGCGGTCTGTACTATGCG	TAAGCGGTCTGTACTATGCGGGGCTGGGAGTAGATGGAGTGTGAAGCTGAGGTTAATCTGCGGCTCGATACTTACTCAA
scaff1_P0_O83471	1	0	10450775-10450813	AAAAGTCATTCATTCCTTGGACGTTGAGCACTCCCTCTG	X0	GCGGCTCGATACTTACTCAA	6-FAM	X51	TAAGCGGTCTGTACTATGCG	TAAGCGGTCTGTACTATGCGAAAAGTCATTCATTCCTTGGACGTTGAGCACTCCCTCTGGCGGCTCGATACTTACTCAA
scaff1_P0_O83472	1	0	10450867-10450905	CCTTCCCCACAGTCACTGGGGAGGCAGGTTAAGAAAGAT	X0	GCGGCTCGATACTTACTCAA	6-FAM	X51	TAAGCGGTCTGTACTATGCG	TAAGCGGTCTGTACTATGCGCCTTCCCCACAGTCACTGGGGAGGCAGGTTAAGAAAGATGCGGCTCGATACTTACTCAA
scaff1_P0_O83473	1	0	10450937-10450975	TTCATCATTGTGGCATGTTTTACGTGTCATAAAGTGCCC	X0	GCGGCTCGATACTTACTCAA	6-FAM	X51	TAAGCGGTCTGTACTATGCG	TAAGCGGTCTGTACTATGCGTTCATCATTGTGGCATGTTTTACGTGTCATAAAGTGCCCGCGGCTCGATACTTACTCAA
scaff1_P0_O83474	1	0	10450976-10451014	TCCTTCCAGGGGAACCGCTCAGTGATTGAACAACTTTGG	X0	GCGGCTCGATACTTACTCAA	6-FAM	X51	TAAGCGGTCTGTACTATGCG	TAAGCGGTCTGTACTATGCGTCCTTCCAGGGGAACCGCTCAGTGATTGAACAACTTTGGGCGGCTCGATACTTACTCAA
scaff1_P0_O83475	1	0	10451188-10451226	CATGATACAGCACGCGTCTGTAGTGAGCGCCCATTTCAT	X0	GCGGCTCGATACTTACTCAA	6-FAM	X51	TAAGCGGTCTGTACTATGCG	TAAGCGGTCTGTACTATGCGCATGATACAGCACGCGTCTGTAGTGAGCGCCCATTTCATGCGGCTCGATACTTACTCAA
scaff1_P0_O83476	1	0	10451228-10451266	CTGAACGGTGTCTGTTAAGCACCACGTTTCTCGGTCCAT	X0	GCGGCTCGATACTTACTCAA	6-FAM	X51	TAAGCGGTCTGTACTATGCG	TAAGCGGTCTGTACTATGCGCTGAACGGTGTCTGTTAAGCACCACGTTTCTCGGTCCATGCGGCTCGATACTTACTCAA
scaff1_P0_O83477	1	0	10451267-10451305	CACCAGCTGATGGGCATAGAGGTGATTTCCAGTGTTTGC	X0	GCGGCTCGATACTTACTCAA	6-FAM	X51	TAAGCGGTCTGTACTATGCG	TAAGCGGTCTGTACTATGCGCACCAGCTGATGGGCATAGAGGTGATTTCCAGTGTTTGCGCGGCTCGATACTTACTCAA
scaff1_P0_O83478	1	0	10451346-10451384	CTTTGAGTGGACGTATGTTTTCAGTTCTCTCAGGAGTGG	X0	GCGGCTCGATACTTACTCAA	6-FAM	X51	TAAGCGGTCTGTACTATGCG	TAAGCGGTCTGTACTATGCGCTTTGAGTGGACGTATGTTTTCAGTTCTCTCAGGAGTGGGCGGCTCGATACTTACTCAA
scaff1_P0_O83479	1	0	10451459-10451497	CCATTTCCTATGCCTCCAGCATATTGTGGGACATATTGT	X0	GCGGCTCGATACTTACTCAA	6-FAM	X51	TAAGCGGTCTGTACTATGCG	TAAGCGGTCTGTACTATGCGCCATTTCCTATGCCTCCAGCATATTGTGGGACATATTGTGCGGCTCGATACTTACTCAA
scaff1_P0_O83480	1	0	10451591-10451629	AAGTTGTGATACAGTACTGACTCTCTTGGAGGCATCTGA	X0	GCGGCTCGATACTTACTCAA	6-FAM	X51	TAAGCGGTCTGTACTATGCG	TAAGCGGTCTGTACTATGCGAAGTTGTGATACAGTACTGACTCTCTTGGAGGCATCTGAGCGGCTCGATACTTACTCAA
scaff1_P0_O83481	1	0	10451679-10451717	TGACCCGACTGGAGTGAACAGGTTGGAAGTGGAAGTGTT	X0	GCGGCTCGATACTTACTCAA	6-FAM	X51	TAAGCGGTCTGTACTATGCG	TAAGCGGTCTGTACTATGCGTGACCCGACTGGAGTGAACAGGTTGGAAGTGGAAGTGTTGCGGCTCGATACTTACTCAA
scaff1_P0_O83482	1	0	10451944-10451982	TGGTTATTAACCCATTTCCTTCAGTCATCCCCATGAACC	X0	GCGGCTCGATACTTACTCAA	6-FAM	X51	TAAGCGGTCTGTACTATGCG	TAAGCGGTCTGTACTATGCGTGGTTATTAACCCATTTCCTTCAGTCATCCCCATGAACCGCGGCTCGATACTTACTCAA
scaff1_P0_O83483	1	0	10452023-10452061	ATGGTATCTTCCAAAATCCTGACAGATTTTGAGAGGGCG	X0	GCGGCTCGATACTTACTCAA	6-FAM	X51	TAAGCGGTCTGTACTATGCG	TAAGCGGTCTGTACTATGCGATGGTATCTTCCAAAATCCTGACAGATTTTGAGAGGGCGGCGGCTCGATACTTACTCAA
scaff1_P0_O83484	1	0	10452062-10452100	GGACAAAGTGATCCGTTTACCGTGGTTTTCTGGGTAATG	X0	GCGGCTCGATACTTACTCAA	6-FAM	X51	TAAGCGGTCTGTACTATGCG	TAAGCGGTCTGTACTATGCGGGACAAAGTGATCCGTTTACCGTGGTTTTCTGGGTAATGGCGGCTCGATACTTACTCAA
scaff1_P0_O83485	1	0	10452122-10452160	TTGGGTCTAATTAAGGAGTGAGCAAGAAAGAAAGGCTGC	X0	GCGGCTCGATACTTACTCAA	6-FAM	X51	TAAGCGGTCTGTACTATGCG	TAAGCGGTCTGTACTATGCGTTGGGTCTAATTAAGGAGTGAGCAAGAAAGAAAGGCTGCGCGGCTCGATACTTACTCAA
scaff1_P0_O83486	1	0	10452173-10452211	GGAGAGGTAATGAGCCTGGGAAGTTGAGTGGCAGGTGAG	X0	GCGGCTCGATACTTACTCAA	6-FAM	X51	TAAGCGGTCTGTACTATGCG	TAAGCGGTCTGTACTATGCGGGAGAGGTAATGAGCCTGGGAAGTTGAGTGGCAGGTGAGGCGGCTCGATACTTACTCAA
scaff1_P0_O83487	1	0	10452212-10452250	CCACTGCGGGATCTCATGCTAAAGGAATGGTCTCCACAC	X0	GCGGCTCGATACTTACTCAA	6-FAM	X51	TAAGCGGTCTGTACTATGCG	TAAGCGGTCTGTACTATGCGCCACTGCGGGATCTCATGCTAAAGGAATGGTCTCCACACGCGGCTCGATACTTACTCAA
scaff1_P0_O83488	1	0	10452337-10452375	CTTGTCCCTGGAGCCGAAGGTCAGTGTAAGGCAGAGATA	X0	GCGGCTCGATACTTACTCAA	6-FAM	X51	TAAGCGGTCTGTACTATGCG	TAAGCGGTCTGTACTATGCGCTTGTCCCTGGAGCCGAAGGTCAGTGTAAGGCAGAGATAGCGGCTCGATACTTACTCAA
scaff1_P0_O83489	1	0	10452514-10452552	GGACACTGATGCGGGGTGATGGAGAGCAAGTAATCTGTC	X0	GCGGCTCGATACTTACTCAA	6-FAM	X51	TAAGCGGTCTGTACTATGCG	TAAGCGGTCTGTACTATGCGGGACACTGATGCGGGGTGATGGAGAGCAAGTAATCTGTCGCGGCTCGATACTTACTCAA
scaff1_P0_O83490	1	0	10452694-10452732	GCCTTTGACGGAGGTGCTCTTCTCCCCTGTTTACAGAAG	X0	GCGGCTCGATACTTACTCAA	6-FAM	X51	TAAGCGGTCTGTACTATGCG	TAAGCGGTCTGTACTATGCGGCCTTTGACGGAGGTGCTCTTCTCCCCTGTTTACAGAAGGCGGCTCGATACTTACTCAA
scaff1_P0_O83491	1	0	10452761-10452799	GACGTGTTCAGGGTCCCTCGTCAGGTCTGGGAATCAAAT	X0	GCGGCTCGATACTTACTCAA	6-FAM	X51	TAAGCGGTCTGTACTATGCG	TAAGCGGTCTGTACTATGCGGACGTGTTCAGGGTCCCTCGTCAGGTCTGGGAATCAAATGCGGCTCGATACTTACTCAA
scaff1_P0_O83492	1	0	10453262-10453300	GCTCTCGTCTGGCCTGGTGTGTGCACCTTGTTATTTGAG	X0	GCGGCTCGATACTTACTCAA	6-FAM	X51	TAAGCGGTCTGTACTATGCG	TAAGCGGTCTGTACTATGCGGCTCTCGTCTGGCCTGGTGTGTGCACCTTGTTATTTGAGGCGGCTCGATACTTACTCAA
scaff1_P0_O83493	1	0	10453493-10453531	GCTGCTGGTCATCTGGGTGTCTGGTCTGGTCAGTGTATT	X0	GCGGCTCGATACTTACTCAA	6-FAM	X51	TAAGCGGTCTGTACTATGCG	TAAGCGGTCTGTACTATGCGGCTGCTGGTCATCTGGGTGTCTGGTCTGGTCAGTGTATTGCGGCTCGATACTTACTCAA
scaff1_P0_O83494	1	0	10453560-10453598	TGGTTTTAATAAGCTGCCAGGGTTCATTTCTCAATGAGC	X0	GCGGCTCGATACTTACTCAA	6-FAM	X51	TAAGCGGTCTGTACTATGCG	TAAGCGGTCTGTACTATGCGTGGTTTTAATAAGCTGCCAGGGTTCATTTCTCAATGAGCGCGGCTCGATACTTACTCAA
scaff1_P0_O83495	1	0	10453614-10453652	ATTTGGAACGTATGACATATCTTTCATCAAGCGCTTGCC	X0	GCGGCTCGATACTTACTCAA	6-FAM	X51	TAAGCGGTCTGTACTATGCG	TAAGCGGTCTGTACTATGCGATTTGGAACGTATGACATATCTTTCATCAAGCGCTTGCCGCGGCTCGATACTTACTCAA
scaff1_P0_O83496	1	0	10453653-10453691	TAAACAAAACCAGCCTGAATTCGGTCTTTGCCGTGACAC	X0	GCGGCTCGATACTTACTCAA	6-FAM	X51	TAAGCGGTCTGTACTATGCG	TAAGCGGTCTGTACTATGCGTAAACAAAACCAGCCTGAATTCGGTCTTTGCCGTGACACGCGGCTCGATACTTACTCAA
scaff1_P0_O83497	1	0	10453997-10454035	GTCAGCAGGGTTGTACGCAGAGCCTTTGATCAATCCGTG	X0	GCGGCTCGATACTTACTCAA	6-FAM	X51	TAAGCGGTCTGTACTATGCG	TAAGCGGTCTGTACTATGCGGTCAGCAGGGTTGTACGCAGAGCCTTTGATCAATCCGTGGCGGCTCGATACTTACTCAA
scaff1_P0_O83498	1	0	10454125-10454163	ACGTGCTGCCTGAAACCAGTCACCTGACTGTTTGCAATC	X0	GCGGCTCGATACTTACTCAA	6-FAM	X51	TAAGCGGTCTGTACTATGCG	TAAGCGGTCTGTACTATGCGACGTGCTGCCTGAAACCAGTCACCTGACTGTTTGCAATCGCGGCTCGATACTTACTCAA
scaff1_P0_O83499	1	0	10454197-10454235	AAATGGCATTTTATTGAGCCATTTCTGCCTCAGACATCC	X0	GCGGCTCGATACTTACTCAA	6-FAM	X51	TAAGCGGTCTGTACTATGCG	TAAGCGGTCTGTACTATGCGAAATGGCATTTTATTGAGCCATTTCTGCCTCAGACATCCGCGGCTCGATACTTACTCAA
scaff1_P0_O83500	1	0	10454364-10454402	TTTTGTGAATTTTGTCGAGTGTTTATCCAGGTGGCTGGA	X0	GCGGCTCGATACTTACTCAA	6-FAM	X51	TAAGCGGTCTGTACTATGCG	TAAGCGGTCTGTACTATGCGTTTTGTGAATTTTGTCGAGTGTTTATCCAGGTGGCTGGAGCGGCTCGATACTTACTCAA
scaff1_P0_O83501	1	0	10454555-10454593	CTTGATGCACTGCGTAGGGAAGCTTGCTTCTGTGGAGAC	X0	GCGGCTCGATACTTACTCAA	6-FAM	X51	TAAGCGGTCTGTACTATGCG	TAAGCGGTCTGTACTATGCGCTTGATGCACTGCGTAGGGAAGCTTGCTTCTGTGGAGACGCGGCTCGATACTTACTCAA
scaff1_P0_O83502	1	0	10454872-10454910	TGGAGACCTGAAATCGGCCAACTAGTTTTGTAAAACACT	X0	GCGGCTCGATACTTACTCAA	6-FAM	X51	TAAGCGGTCTGTACTATGCG	TAAGCGGTCTGTACTATGCGTGGAGACCTGAAATCGGCCAACTAGTTTTGTAAAACACTGCGGCTCGATACTTACTCAA
scaff1_P0_O83503	1	0	10455120-10455158	GGGGCACTCTTCAGGGCGGGTTACAGGGAGGTTAAATAA	X0	GCGGCTCGATACTTACTCAA	6-FAM	X51	TAAGCGGTCTGTACTATGCG	TAAGCGGTCTGTACTATGCGGGGGCACTCTTCAGGGCGGGTTACAGGGAGGTTAAATAAGCGGCTCGATACTTACTCAA
scaff1_P0_O83504	1	0	10455339-10455377	CAGAGGAGATGGCAGATTCCTCGGGTGGTTCCTTCTTCC	X0	GCGGCTCGATACTTACTCAA	6-FAM	X51	TAAGCGGTCTGTACTATGCG	TAAGCGGTCTGTACTATGCGCAGAGGAGATGGCAGATTCCTCGGGTGGTTCCTTCTTCCGCGGCTCGATACTTACTCAA
scaff1_P0_O83505	1	0	10455421-10455459	GGGGCTGATAGAGAAGGAAACCCTGGTAGCTTTGCTCTG	X0	GCGGCTCGATACTTACTCAA	6-FAM	X51	TAAGCGGTCTGTACTATGCG	TAAGCGGTCTGTACTATGCGGGGGCTGATAGAGAAGGAAACCCTGGTAGCTTTGCTCTGGCGGCTCGATACTTACTCAA
scaff1_P0_O83506	1	0	10455492-10455530	GAAAGAGAAAGTCCTGCCCTGAGACCTTCTCGCCAGGTT	X0	GCGGCTCGATACTTACTCAA	6-FAM	X51	TAAGCGGTCTGTACTATGCG	TAAGCGGTCTGTACTATGCGGAAAGAGAAAGTCCTGCCCTGAGACCTTCTCGCCAGGTTGCGGCTCGATACTTACTCAA
scaff1_P0_O83507	1	0	10455600-10455638	CACTGAATTGTGACCATGACCCATGTCAGGTGGCCAGAC	X0	GCGGCTCGATACTTACTCAA	6-FAM	X51	TAAGCGGTCTGTACTATGCG	TAAGCGGTCTGTACTATGCGCACTGAATTGTGACCATGACCCATGTCAGGTGGCCAGACGCGGCTCGATACTTACTCAA
scaff1_P0_O83508	1	0	10455693-10455731	CCCCAAGTTTCTTTGTGCCTCTGCTTCTGGAGTTGAATG	X0	GCGGCTCGATACTTACTCAA	6-FAM	X51	TAAGCGGTCTGTACTATGCG	TAAGCGGTCTGTACTATGCGCCCCAAGTTTCTTTGTGCCTCTGCTTCTGGAGTTGAATGGCGGCTCGATACTTACTCAA
scaff1_P0_O83509	1	0	10455732-10455770	GGCTTTGGATGTTGTAGAGACTCCTGGCTATAGGATTTC	X0	GCGGCTCGATACTTACTCAA	6-FAM	X51	TAAGCGGTCTGTACTATGCG	TAAGCGGTCTGTACTATGCGGGCTTTGGATGTTGTAGAGACTCCTGGCTATAGGATTTCGCGGCTCGATACTTACTCAA
scaff1_P0_O83510	1	0	10455905-10455943	GTGGGGTGTGGGAAAGACCCTGGTAGAGAAGTGAGCTTT	X0	GCGGCTCGATACTTACTCAA	6-FAM	X51	TAAGCGGTCTGTACTATGCG	TAAGCGGTCTGTACTATGCGGTGGGGTGTGGGAAAGACCCTGGTAGAGAAGTGAGCTTTGCGGCTCGATACTTACTCAA
scaff1_P0_O83511	1	0	10455944-10455982	GAGCTTGTTAGGAGGAGAACCCTGTTACAGGTCAATAGG	X0	GCGGCTCGATACTTACTCAA	6-FAM	X51	TAAGCGGTCTGTACTATGCG	TAAGCGGTCTGTACTATGCGGAGCTTGTTAGGAGGAGAACCCTGTTACAGGTCAATAGGGCGGCTCGATACTTACTCAA
scaff1_P0_O83512	1	0	10455990-10456028	AGACAAATGGCCCAAGTGTACTTTAAGTACAGAAAGCCT	X0	GCGGCTCGATACTTACTCAA	6-FAM	X51	TAAGCGGTCTGTACTATGCG	TAAGCGGTCTGTACTATGCGAGACAAATGGCCCAAGTGTACTTTAAGTACAGAAAGCCTGCGGCTCGATACTTACTCAA
scaff1_P0_O83513	1	0	10456032-10456070	TAGTGGTTAGATTAAACTGACGAGGCAAGTTTTCAGGGC	X0	GCGGCTCGATACTTACTCAA	6-FAM	X51	TAAGCGGTCTGTACTATGCG	TAAGCGGTCTGTACTATGCGTAGTGGTTAGATTAAACTGACGAGGCAAGTTTTCAGGGCGCGGCTCGATACTTACTCAA
scaff1_P0_O83514	1	0	10456172-10456210	TTTTAATCTCTTCTGGGCCATGTGTTGCGCATGGTTTGT	X0	GCGGCTCGATACTTACTCAA	6-FAM	X51	TAAGCGGTCTGTACTATGCG	TAAGCGGTCTGTACTATGCGTTTTAATCTCTTCTGGGCCATGTGTTGCGCATGGTTTGTGCGGCTCGATACTTACTCAA
scaff1_P0_O83515	1	0	10456212-10456250	CTCCGTGTTTGGGCTGGTGTTTTCAGGTCAGTCACTCAG	X0	GCGGCTCGATACTTACTCAA	6-FAM	X51	TAAGCGGTCTGTACTATGCG	TAAGCGGTCTGTACTATGCGCTCCGTGTTTGGGCTGGTGTTTTCAGGTCAGTCACTCAGGCGGCTCGATACTTACTCAA
scaff1_P0_O83516	1	0	10456342-10456380	GTCGAGTCCATCCAGTGTTTGCTGGGCGAGTGTTCTAGT	X0	GCGGCTCGATACTTACTCAA	6-FAM	X51	TAAGCGGTCTGTACTATGCG	TAAGCGGTCTGTACTATGCGGTCGAGTCCATCCAGTGTTTGCTGGGCGAGTGTTCTAGTGCGGCTCGATACTTACTCAA
scaff1_P0_O83517	1	0	10456381-10456419	GGTTTCTAAAATGTCTCCAAAGCCGAGTGCTGGTTTAAA	X0	GCGGCTCGATACTTACTCAA	6-FAM	X51	TAAGCGGTCTGTACTATGCG	TAAGCGGTCTGTACTATGCGGGTTTCTAAAATGTCTCCAAAGCCGAGTGCTGGTTTAAAGCGGCTCGATACTTACTCAA
scaff1_P0_O83518	1	0	10456465-10456503	GCTCTGCAAGGTAATAGCCGTCACCTGTGCTCTGCAAAA	X0	GCGGCTCGATACTTACTCAA	6-FAM	X51	TAAGCGGTCTGTACTATGCG	TAAGCGGTCTGTACTATGCGGCTCTGCAAGGTAATAGCCGTCACCTGTGCTCTGCAAAAGCGGCTCGATACTTACTCAA
scaff1_P0_O83519	1	0	10456568-10456606	CGCACCTGTGAGGTCAGTGAACACTCAGGCATTGTTGTT	X0	GCGGCTCGATACTTACTCAA	6-FAM	X51	TAAGCGGTCTGTACTATGCG	TAAGCGGTCTGTACTATGCGCGCACCTGTGAGGTCAGTGAACACTCAGGCATTGTTGTTGCGGCTCGATACTTACTCAA
scaff1_P0_O83520	1	0	10456607-10456645	CCCATTTTACCCAGAAGTTAAGACCTTGCTCACGGTCGT	X0	GCGGCTCGATACTTACTCAA	6-FAM	X51	TAAGCGGTCTGTACTATGCG	TAAGCGGTCTGTACTATGCGCCCATTTTACCCAGAAGTTAAGACCTTGCTCACGGTCGTGCGGCTCGATACTTACTCAA
scaff1_P0_O83521	1	0	10456650-10456688	CAGTGCGTTACTGCAGGAGGGAAACCCGTGTCTTTTGAG	X0	GCGGCTCGATACTTACTCAA	6-FAM	X51	TAAGCGGTCTGTACTATGCG	TAAGCGGTCTGTACTATGCGCAGTGCGTTACTGCAGGAGGGAAACCCGTGTCTTTTGAGGCGGCTCGATACTTACTCAA
scaff1_P0_O83522	1	0	10456689-10456727	TCTCAATTTTGTGCTCTTTCTGTTGCGATCTGCTGCCAG	X0	GCGGCTCGATACTTACTCAA	6-FAM	X51	TAAGCGGTCTGTACTATGCG	TAAGCGGTCTGTACTATGCGTCTCAATTTTGTGCTCTTTCTGTTGCGATCTGCTGCCAGGCGGCTCGATACTTACTCAA
scaff1_P0_O83523	1	0	10456759-10456797	CTTTGGAGTCAGATGGCTCCGAGTTCCGTTTCAGGGTCT	X0	GCGGCTCGATACTTACTCAA	6-FAM	X51	TAAGCGGTCTGTACTATGCG	TAAGCGGTCTGTACTATGCGCTTTGGAGTCAGATGGCTCCGAGTTCCGTTTCAGGGTCTGCGGCTCGATACTTACTCAA
scaff1_P0_O83524	1	0	10456812-10456850	GTCCTGGGGCAGATTCTGTAGCCACCATAAGGTGGAGAT	X0	GCGGCTCGATACTTACTCAA	6-FAM	X51	TAAGCGGTCTGTACTATGCG	TAAGCGGTCTGTACTATGCGGTCCTGGGGCAGATTCTGTAGCCACCATAAGGTGGAGATGCGGCTCGATACTTACTCAA
scaff1_P0_O83525	1	0	10456920-10456958	GTTCGTTCCACCCAGGCCAGGTCCAAGACTAAAGAGTTT	X0	GCGGCTCGATACTTACTCAA	6-FAM	X51	TAAGCGGTCTGTACTATGCG	TAAGCGGTCTGTACTATGCGGTTCGTTCCACCCAGGCCAGGTCCAAGACTAAAGAGTTTGCGGCTCGATACTTACTCAA
scaff1_P0_O83526	1	0	10456979-10457017	GCTTTGTGACCTGGGGAGCCAGGATTTCAGCTCAGTTAT	X0	GCGGCTCGATACTTACTCAA	6-FAM	X51	TAAGCGGTCTGTACTATGCG	TAAGCGGTCTGTACTATGCGGCTTTGTGACCTGGGGAGCCAGGATTTCAGCTCAGTTATGCGGCTCGATACTTACTCAA
scaff1_P0_O83527	1	0	10457031-10457069	CAGCGGCCTTATGCATTCGAACCTCCTGCAGATTGTCTT	X0	GCGGCTCGATACTTACTCAA	6-FAM	X51	TAAGCGGTCTGTACTATGCG	TAAGCGGTCTGTACTATGCGCAGCGGCCTTATGCATTCGAACCTCCTGCAGATTGTCTTGCGGCTCGATACTTACTCAA
scaff1_P0_O83528	1	0	10457070-10457108	GCAAGATTTCTTCAATTCGGGTTTCTGCTCAGAAACGAT	X0	GCGGCTCGATACTTACTCAA	6-FAM	X51	TAAGCGGTCTGTACTATGCG	TAAGCGGTCTGTACTATGCGGCAAGATTTCTTCAATTCGGGTTTCTGCTCAGAAACGATGCGGCTCGATACTTACTCAA
scaff1_P0_O83529	1	0	10457134-10457172	AAAAGTATGTGTTTCTGTCCTCTTGACTAGCTGGTGGGG	X0	GCGGCTCGATACTTACTCAA	6-FAM	X51	TAAGCGGTCTGTACTATGCG	TAAGCGGTCTGTACTATGCGAAAAGTATGTGTTTCTGTCCTCTTGACTAGCTGGTGGGGGCGGCTCGATACTTACTCAA
scaff1_P0_O83530	1	0	10457192-10457230	CCCTGCCTTTTGCACCTTGCCTTCTTGGCTGTAATTCTC	X0	GCGGCTCGATACTTACTCAA	6-FAM	X51	TAAGCGGTCTGTACTATGCG	TAAGCGGTCTGTACTATGCGCCCTGCCTTTTGCACCTTGCCTTCTTGGCTGTAATTCTCGCGGCTCGATACTTACTCAA
scaff1_P0_O83531	1	0	10457254-10457292	TTTTCTGCTTAAAATCCCTTCTGCTCATCTGGCTTGAGC	X0	GCGGCTCGATACTTACTCAA	6-FAM	X51	TAAGCGGTCTGTACTATGCG	TAAGCGGTCTGTACTATGCGTTTTCTGCTTAAAATCCCTTCTGCTCATCTGGCTTGAGCGCGGCTCGATACTTACTCAA
scaff1_P0_O83532	1	0	10457294-10457332	CCTTCTCCTGAGGCTGCTGATGCAGAGTGGACACTTCTT	X0	GCGGCTCGATACTTACTCAA	6-FAM	X51	TAAGCGGTCTGTACTATGCG	TAAGCGGTCTGTACTATGCGCCTTCTCCTGAGGCTGCTGATGCAGAGTGGACACTTCTTGCGGCTCGATACTTACTCAA
scaff1_P0_O83533	1	0	10457641-10457679	AAAAGGTTTATGAAGGCTTGGAAGGTTCTCATAGGCACC	X0	GCGGCTCGATACTTACTCAA	6-FAM	X51	TAAGCGGTCTGTACTATGCG	TAAGCGGTCTGTACTATGCGAAAAGGTTTATGAAGGCTTGGAAGGTTCTCATAGGCACCGCGGCTCGATACTTACTCAA
scaff1_P0_O83534	1	0	10457691-10457729	ATTTATAGCTCCCAGTGTCCTTTCTTAGTCCTGAGAGCC	X0	GCGGCTCGATACTTACTCAA	6-FAM	X51	TAAGCGGTCTGTACTATGCG	TAAGCGGTCTGTACTATGCGATTTATAGCTCCCAGTGTCCTTTCTTAGTCCTGAGAGCCGCGGCTCGATACTTACTCAA
scaff1_P0_O83535	1	0	10457835-10457873	CTAGTTCACCCCAGGGTGGCCTCTGTACTTGGGAGTTTC	X0	GCGGCTCGATACTTACTCAA	6-FAM	X51	TAAGCGGTCTGTACTATGCG	TAAGCGGTCTGTACTATGCGCTAGTTCACCCCAGGGTGGCCTCTGTACTTGGGAGTTTCGCGGCTCGATACTTACTCAA
scaff1_P0_O83536	1	0	10457933-10457971	GTCCCCTTCCAGAGGGAGGAAAGGGGATTTTAGCTGATT	X0	GCGGCTCGATACTTACTCAA	6-FAM	X51	TAAGCGGTCTGTACTATGCG	TAAGCGGTCTGTACTATGCGGTCCCCTTCCAGAGGGAGGAAAGGGGATTTTAGCTGATTGCGGCTCGATACTTACTCAA
scaff1_P0_O83537	1	0	10457989-10458027	AGGGTGTGCCGGTTTGTGAGTCTCGTGATCTGGGTTTTA	X0	GCGGCTCGATACTTACTCAA	6-FAM	X51	TAAGCGGTCTGTACTATGCG	TAAGCGGTCTGTACTATGCGAGGGTGTGCCGGTTTGTGAGTCTCGTGATCTGGGTTTTAGCGGCTCGATACTTACTCAA
scaff1_P0_O83538	1	0	10458150-10458188	ACTAAGGACTGTTTAGCAGATACCATGCAAGAGCTTTCC	X0	GCGGCTCGATACTTACTCAA	6-FAM	X51	TAAGCGGTCTGTACTATGCG	TAAGCGGTCTGTACTATGCGACTAAGGACTGTTTAGCAGATACCATGCAAGAGCTTTCCGCGGCTCGATACTTACTCAA
scaff1_P0_O83539	1	0	10458189-10458227	TTTGGTCCTGATTTTATCCTTTCGGCAGCCTGAGGCAGT	X0	GCGGCTCGATACTTACTCAA	6-FAM	X51	TAAGCGGTCTGTACTATGCG	TAAGCGGTCTGTACTATGCGTTTGGTCCTGATTTTATCCTTTCGGCAGCCTGAGGCAGTGCGGCTCGATACTTACTCAA
scaff1_P0_O83540	1	0	10458264-10458302	GGGGTGTTTCCGTGACTCGCTGGTAGTATGGTAGAGCTG	X0	GCGGCTCGATACTTACTCAA	6-FAM	X51	TAAGCGGTCTGTACTATGCG	TAAGCGGTCTGTACTATGCGGGGGTGTTTCCGTGACTCGCTGGTAGTATGGTAGAGCTGGCGGCTCGATACTTACTCAA
scaff1_P0_O83541	1	0	10458341-10458379	GGCCGCCTGGAAGCCTGGATTTCTGGCAGATGATTTAAG	X0	GCGGCTCGATACTTACTCAA	6-FAM	X51	TAAGCGGTCTGTACTATGCG	TAAGCGGTCTGTACTATGCGGGCCGCCTGGAAGCCTGGATTTCTGGCAGATGATTTAAGGCGGCTCGATACTTACTCAA
scaff1_P0_O83542	1	0	10458380-10458418	CACTCAGAAGGACCGCATTGAATCTCCGTGTTTGATAGC	X0	GCGGCTCGATACTTACTCAA	6-FAM	X51	TAAGCGGTCTGTACTATGCG	TAAGCGGTCTGTACTATGCGCACTCAGAAGGACCGCATTGAATCTCCGTGTTTGATAGCGCGGCTCGATACTTACTCAA
scaff1_P0_O83543	1	0	10458569-10458607	TCCTTGTCTTCTCCTTATTATGTGCTGAACTTTGGCTGG	X0	GCGGCTCGATACTTACTCAA	6-FAM	X51	TAAGCGGTCTGTACTATGCG	TAAGCGGTCTGTACTATGCGTCCTTGTCTTCTCCTTATTATGTGCTGAACTTTGGCTGGGCGGCTCGATACTTACTCAA
scaff1_P0_O83544	1	0	10458732-10458770	CTCTCTGTTGCAGCTCGTAGGCTTCTCACTGCGTGACTT	X0	GCGGCTCGATACTTACTCAA	6-FAM	X51	TAAGCGGTCTGTACTATGCG	TAAGCGGTCTGTACTATGCGCTCTCTGTTGCAGCTCGTAGGCTTCTCACTGCGTGACTTGCGGCTCGATACTTACTCAA
scaff1_P0_O83545	1	0	10458996-10459034	CACCTCTTTGCTGGGTTAGGTTGGCAGGGTCACAAGATA	X0	GCGGCTCGATACTTACTCAA	6-FAM	X51	TAAGCGGTCTGTACTATGCG	TAAGCGGTCTGTACTATGCGCACCTCTTTGCTGGGTTAGGTTGGCAGGGTCACAAGATAGCGGCTCGATACTTACTCAA
scaff1_P0_O83546	1	0	10459074-10459112	GCTCTGTAAAATGTCGTGAATACGGTTTTCAACCAGTGG	X0	GCGGCTCGATACTTACTCAA	6-FAM	X51	TAAGCGGTCTGTACTATGCG	TAAGCGGTCTGTACTATGCGGCTCTGTAAAATGTCGTGAATACGGTTTTCAACCAGTGGGCGGCTCGATACTTACTCAA
scaff1_P0_O83547	1	0	10459171-10459209	CAGACGGGCGCTTCTCAGCTGTAACAGTGGAGTCATAGT	X0	GCGGCTCGATACTTACTCAA	6-FAM	X51	TAAGCGGTCTGTACTATGCG	TAAGCGGTCTGTACTATGCGCAGACGGGCGCTTCTCAGCTGTAACAGTGGAGTCATAGTGCGGCTCGATACTTACTCAA
scaff1_P0_O83548	1	0	10459222-10459260	GGCACGAGGAACCAGGTGCAGAGAGAACCAAGAATTCTA	X0	GCGGCTCGATACTTACTCAA	6-FAM	X51	TAAGCGGTCTGTACTATGCG	TAAGCGGTCTGTACTATGCGGGCACGAGGAACCAGGTGCAGAGAGAACCAAGAATTCTAGCGGCTCGATACTTACTCAA
scaff1_P0_O83549	1	0	10459345-10459383	CCAATTGTGGCCCCTGGAGAATTCTCCATCCACAGAGTC	X0	GCGGCTCGATACTTACTCAA	6-FAM	X51	TAAGCGGTCTGTACTATGCG	TAAGCGGTCTGTACTATGCGCCAATTGTGGCCCCTGGAGAATTCTCCATCCACAGAGTCGCGGCTCGATACTTACTCAA
scaff1_P0_O83550	1	0	10459384-10459422	ATGAGTACAGCCTGTAACCCTGGGTGCTCGTAGACAGTG	X0	GCGGCTCGATACTTACTCAA	6-FAM	X51	TAAGCGGTCTGTACTATGCG	TAAGCGGTCTGTACTATGCGATGAGTACAGCCTGTAACCCTGGGTGCTCGTAGACAGTGGCGGCTCGATACTTACTCAA
scaff1_P0_O83551	1	0	10459663-10459701	CGCAGGGACAGTTTTGGTTGGTGGGCGTAAGATAGGAAT	X0	GCGGCTCGATACTTACTCAA	6-FAM	X51	TAAGCGGTCTGTACTATGCG	TAAGCGGTCTGTACTATGCGCGCAGGGACAGTTTTGGTTGGTGGGCGTAAGATAGGAATGCGGCTCGATACTTACTCAA
scaff1_P0_O83552	1	0	10459704-10459742	CGGTGCAGGGGTTTCCAGCTTTGGGAATAACAGATGGTG	X0	GCGGCTCGATACTTACTCAA	6-FAM	X51	TAAGCGGTCTGTACTATGCG	TAAGCGGTCTGTACTATGCGCGGTGCAGGGGTTTCCAGCTTTGGGAATAACAGATGGTGGCGGCTCGATACTTACTCAA
scaff1_P0_O83553	1	0	10459752-10459790	AAAATGGGACCCACGGGGAAACTGACATGGAAGGATGAG	X0	GCGGCTCGATACTTACTCAA	6-FAM	X51	TAAGCGGTCTGTACTATGCG	TAAGCGGTCTGTACTATGCGAAAATGGGACCCACGGGGAAACTGACATGGAAGGATGAGGCGGCTCGATACTTACTCAA
scaff1_P0_O83554	1	0	10459878-10459916	GGAGGAGAGTTCGGTCCTTCACTCGGGATGCTTACCAAG	X0	GCGGCTCGATACTTACTCAA	6-FAM	X51	TAAGCGGTCTGTACTATGCG	TAAGCGGTCTGTACTATGCGGGAGGAGAGTTCGGTCCTTCACTCGGGATGCTTACCAAGGCGGCTCGATACTTACTCAA
scaff1_P0_O83555	1	0	10459954-10459992	CTGCCCTCTTGTCTGTTGCTTTGGGGATGGTGATGTGAT	X0	GCGGCTCGATACTTACTCAA	6-FAM	X51	TAAGCGGTCTGTACTATGCG	TAAGCGGTCTGTACTATGCGCTGCCCTCTTGTCTGTTGCTTTGGGGATGGTGATGTGATGCGGCTCGATACTTACTCAA
scaff1_P0_O83556	1	0	10459993-10460031	AAGGTGCAGGTATTGGAGCACAGCAAACCTAGACCCTTC	X0	GCGGCTCGATACTTACTCAA	6-FAM	X51	TAAGCGGTCTGTACTATGCG	TAAGCGGTCTGTACTATGCGAAGGTGCAGGTATTGGAGCACAGCAAACCTAGACCCTTCGCGGCTCGATACTTACTCAA
scaff1_P0_O83557	1	0	10460032-10460070	CCTTTTCGTTTCCTGCAGCTTAGCTTCAGCCCAGAGTGG	X0	GCGGCTCGATACTTACTCAA	6-FAM	X51	TAAGCGGTCTGTACTATGCG	TAAGCGGTCTGTACTATGCGCCTTTTCGTTTCCTGCAGCTTAGCTTCAGCCCAGAGTGGGCGGCTCGATACTTACTCAA
scaff1_P0_O83558	1	0	10460071-10460109	TGCCGTGCAAACAATCGTACAAGTAATACGTCTGAAGCT	X0	GCGGCTCGATACTTACTCAA	6-FAM	X51	TAAGCGGTCTGTACTATGCG	TAAGCGGTCTGTACTATGCGTGCCGTGCAAACAATCGTACAAGTAATACGTCTGAAGCTGCGGCTCGATACTTACTCAA
scaff1_P0_O83559	1	0	10460110-10460148	GAGGGCCTTTGAAGGTTGATTAGTGATGCCGGATGCATT	X0	GCGGCTCGATACTTACTCAA	6-FAM	X51	TAAGCGGTCTGTACTATGCG	TAAGCGGTCTGTACTATGCGGAGGGCCTTTGAAGGTTGATTAGTGATGCCGGATGCATTGCGGCTCGATACTTACTCAA
scaff1_P0_O83560	1	0	10460224-10460262	TCATGGAAGTGTTTTAATGAGTTCTCTCGATGGGTCACG	X0	GCGGCTCGATACTTACTCAA	6-FAM	X51	TAAGCGGTCTGTACTATGCG	TAAGCGGTCTGTACTATGCGTCATGGAAGTGTTTTAATGAGTTCTCTCGATGGGTCACGGCGGCTCGATACTTACTCAA
scaff1_P0_O83561	1	0	10460263-10460301	AAATGGGCTGAATGACCGTAGAGGCCAGAGTTCTAACGG	X0	GCGGCTCGATACTTACTCAA	6-FAM	X51	TAAGCGGTCTGTACTATGCG	TAAGCGGTCTGTACTATGCGAAATGGGCTGAATGACCGTAGAGGCCAGAGTTCTAACGGGCGGCTCGATACTTACTCAA
scaff1_P0_O83562	1	0	10460480-10460518	GTAGCCGGTAGCCCCAGCACTTGCATGTCATAGTTCATG	X0	GCGGCTCGATACTTACTCAA	6-FAM	X51	TAAGCGGTCTGTACTATGCG	TAAGCGGTCTGTACTATGCGGTAGCCGGTAGCCCCAGCACTTGCATGTCATAGTTCATGGCGGCTCGATACTTACTCAA
scaff1_P0_O83563	1	0	10460566-10460604	CTTGGTTTTGGCTCTTCTGCGATCCTGAGCCAGGCTTTC	X0	GCGGCTCGATACTTACTCAA	6-FAM	X51	TAAGCGGTCTGTACTATGCG	TAAGCGGTCTGTACTATGCGCTTGGTTTTGGCTCTTCTGCGATCCTGAGCCAGGCTTTCGCGGCTCGATACTTACTCAA
scaff1_P0_O83564	1	0	10460678-10460716	GAGCCGCAGCGTCTCCATAGTTTGGTTGGTTTCAAGGAT	X0	GCGGCTCGATACTTACTCAA	6-FAM	X51	TAAGCGGTCTGTACTATGCG	TAAGCGGTCTGTACTATGCGGAGCCGCAGCGTCTCCATAGTTTGGTTGGTTTCAAGGATGCGGCTCGATACTTACTCAA
scaff1_P0_O83565	1	0	10460766-10460804	AGTTAAACAAGACAAAGTGTGAGTGGGTAGAAAGGCTCA	X0	GCGGCTCGATACTTACTCAA	6-FAM	X51	TAAGCGGTCTGTACTATGCG	TAAGCGGTCTGTACTATGCGAGTTAAACAAGACAAAGTGTGAGTGGGTAGAAAGGCTCAGCGGCTCGATACTTACTCAA
scaff1_P0_O83566	1	0	10460805-10460843	GAATTTCACTGACCAAGGTTTGCAGAGACAGATGGCTTG	X0	GCGGCTCGATACTTACTCAA	6-FAM	X51	TAAGCGGTCTGTACTATGCG	TAAGCGGTCTGTACTATGCGGAATTTCACTGACCAAGGTTTGCAGAGACAGATGGCTTGGCGGCTCGATACTTACTCAA
scaff1_P0_O83567	1	0	10460898-10460936	TAAGCCAGTGTCATCTCCTCCAAGTTTTCACATAACCTC	X0	GCGGCTCGATACTTACTCAA	6-FAM	X51	TAAGCGGTCTGTACTATGCG	TAAGCGGTCTGTACTATGCGTAAGCCAGTGTCATCTCCTCCAAGTTTTCACATAACCTCGCGGCTCGATACTTACTCAA
scaff1_P0_O83568	1	0	10460988-10461026	GTTTTGAGGGATGTGGAGAGGTGCGAGCAGAGAGGAGAC	X0	GCGGCTCGATACTTACTCAA	6-FAM	X51	TAAGCGGTCTGTACTATGCG	TAAGCGGTCTGTACTATGCGGTTTTGAGGGATGTGGAGAGGTGCGAGCAGAGAGGAGACGCGGCTCGATACTTACTCAA
scaff1_P0_O83569	1	0	10461027-10461065	ATCAGTATGGGAGTGCCGTCTCTTACAGACGCATCCCTC	X0	GCGGCTCGATACTTACTCAA	6-FAM	X51	TAAGCGGTCTGTACTATGCG	TAAGCGGTCTGTACTATGCGATCAGTATGGGAGTGCCGTCTCTTACAGACGCATCCCTCGCGGCTCGATACTTACTCAA
scaff1_P0_O83570	1	0	10461074-10461112	GGTACCAGATCCCCGCTCTTAGGTGCACGTGATTCTGTT	X0	GCGGCTCGATACTTACTCAA	6-FAM	X51	TAAGCGGTCTGTACTATGCG	TAAGCGGTCTGTACTATGCGGGTACCAGATCCCCGCTCTTAGGTGCACGTGATTCTGTTGCGGCTCGATACTTACTCAA
scaff1_P0_O83571	1	0	10461113-10461151	ATTTCTCTCTCTAGTCCGTCCCTCAGAGGGGAAACAGAG	X0	GCGGCTCGATACTTACTCAA	6-FAM	X51	TAAGCGGTCTGTACTATGCG	TAAGCGGTCTGTACTATGCGATTTCTCTCTCTAGTCCGTCCCTCAGAGGGGAAACAGAGGCGGCTCGATACTTACTCAA
scaff1_P0_O83572	1	0	10461164-10461202	GGTAGCTCGGTGGGGTCACATAGGTTAGTGAGCGAGTTT	X0	GCGGCTCGATACTTACTCAA	6-FAM	X51	TAAGCGGTCTGTACTATGCG	TAAGCGGTCTGTACTATGCGGGTAGCTCGGTGGGGTCACATAGGTTAGTGAGCGAGTTTGCGGCTCGATACTTACTCAA
scaff1_P0_O83573	1	0	10461255-10461293	GGGACTGGGAAAGTTCCACTGGGCATTGGAGTGATGTTC	X0	GCGGCTCGATACTTACTCAA	6-FAM	X51	TAAGCGGTCTGTACTATGCG	TAAGCGGTCTGTACTATGCGGGGACTGGGAAAGTTCCACTGGGCATTGGAGTGATGTTCGCGGCTCGATACTTACTCAA
scaff1_P0_O83574	1	0	10461544-10461582	CGGCGCTTGGTTCAGCTTAGACGTCCCTGAAAAGAGAAT	X0	GCGGCTCGATACTTACTCAA	6-FAM	X51	TAAGCGGTCTGTACTATGCG	TAAGCGGTCTGTACTATGCGCGGCGCTTGGTTCAGCTTAGACGTCCCTGAAAAGAGAATGCGGCTCGATACTTACTCAA
scaff1_P0_O83575	1	0	10461610-10461648	CTCCTTCCCAGGAGATCTCCTGTCCTCGGAGAGCAGATT	X0	GCGGCTCGATACTTACTCAA	6-FAM	X51	TAAGCGGTCTGTACTATGCG	TAAGCGGTCTGTACTATGCGCTCCTTCCCAGGAGATCTCCTGTCCTCGGAGAGCAGATTGCGGCTCGATACTTACTCAA
scaff1_P0_O83576	1	0	10461652-10461690	GCGGCAGAATCCTGACGTTCCTTTGTGCACTAGGTCATC	X0	GCGGCTCGATACTTACTCAA	6-FAM	X51	TAAGCGGTCTGTACTATGCG	TAAGCGGTCTGTACTATGCGGCGGCAGAATCCTGACGTTCCTTTGTGCACTAGGTCATCGCGGCTCGATACTTACTCAA
scaff1_P0_O83577	1	0	10462151-10462189	GCTCCCTTCTTGCCAGGGGTGGGTTTTGGTTCAGTTTAT	X0	GCGGCTCGATACTTACTCAA	6-FAM	X51	TAAGCGGTCTGTACTATGCG	TAAGCGGTCTGTACTATGCGGCTCCCTTCTTGCCAGGGGTGGGTTTTGGTTCAGTTTATGCGGCTCGATACTTACTCAA
scaff1_P0_O83578	1	0	10462328-10462366	TTTTCCTACGTGGTTTTAAACCCAGCACATGGGAAAGGG	X0	GCGGCTCGATACTTACTCAA	6-FAM	X51	TAAGCGGTCTGTACTATGCG	TAAGCGGTCTGTACTATGCGTTTTCCTACGTGGTTTTAAACCCAGCACATGGGAAAGGGGCGGCTCGATACTTACTCAA
scaff1_P0_O83579	1	0	10462367-10462405	GCAGTTTATTGAAATGACACACTCCCTTCCCGAGTACAG	X0	GCGGCTCGATACTTACTCAA	6-FAM	X51	TAAGCGGTCTGTACTATGCG	TAAGCGGTCTGTACTATGCGGCAGTTTATTGAAATGACACACTCCCTTCCCGAGTACAGGCGGCTCGATACTTACTCAA
scaff1_P0_O83580	1	0	10462406-10462444	AAAGTCTGTCTGTCTCGACCCTGTCCTCAGGAATGGACA	X0	GCGGCTCGATACTTACTCAA	6-FAM	X51	TAAGCGGTCTGTACTATGCG	TAAGCGGTCTGTACTATGCGAAAGTCTGTCTGTCTCGACCCTGTCCTCAGGAATGGACAGCGGCTCGATACTTACTCAA
scaff1_P0_O83581	1	0	10462445-10462483	CTTTTGTCTGGCAGTGGTCAGCGATCTCTGTTGATTCCG	X0	GCGGCTCGATACTTACTCAA	6-FAM	X51	TAAGCGGTCTGTACTATGCG	TAAGCGGTCTGTACTATGCGCTTTTGTCTGGCAGTGGTCAGCGATCTCTGTTGATTCCGGCGGCTCGATACTTACTCAA
scaff1_P0_O83582	1	0	10462501-10462539	CATCACCCCAGAACTTGGTGCCTGAAGCACACAGTGATT	X0	GCGGCTCGATACTTACTCAA	6-FAM	X51	TAAGCGGTCTGTACTATGCG	TAAGCGGTCTGTACTATGCGCATCACCCCAGAACTTGGTGCCTGAAGCACACAGTGATTGCGGCTCGATACTTACTCAA
scaff1_P0_O83583	1	0	10462778-10462816	CACAGGCTTAACCTAGCCCAGTGTTGCAGGAAATCCCAA	X0	GCGGCTCGATACTTACTCAA	6-FAM	X51	TAAGCGGTCTGTACTATGCG	TAAGCGGTCTGTACTATGCGCACAGGCTTAACCTAGCCCAGTGTTGCAGGAAATCCCAAGCGGCTCGATACTTACTCAA
scaff1_P0_O83584	1	0	10462927-10462965	GGAGGAGGTATCAGCCAGCAGTTGATCTGGGAGGCATAG	X0	GCGGCTCGATACTTACTCAA	6-FAM	X51	TAAGCGGTCTGTACTATGCG	TAAGCGGTCTGTACTATGCGGGAGGAGGTATCAGCCAGCAGTTGATCTGGGAGGCATAGGCGGCTCGATACTTACTCAA
scaff1_P0_O83585	1	0	10462966-10463004	CTCCAAAGGCAGGATTGCAGCCAGCAGTTTGAAAGTTAC	X0	GCGGCTCGATACTTACTCAA	6-FAM	X51	TAAGCGGTCTGTACTATGCG	TAAGCGGTCTGTACTATGCGCTCCAAAGGCAGGATTGCAGCCAGCAGTTTGAAAGTTACGCGGCTCGATACTTACTCAA
scaff1_P0_O83586	1	0	10463010-10463048	ACACACAAGATAAATATGGAGATCACACAGCCTCCTCCT	X0	GCGGCTCGATACTTACTCAA	6-FAM	X51	TAAGCGGTCTGTACTATGCG	TAAGCGGTCTGTACTATGCGACACACAAGATAAATATGGAGATCACACAGCCTCCTCCTGCGGCTCGATACTTACTCAA
scaff1_P0_O83587	1	0	10463060-10463098	CTGCCCATGACTGTGAGAGTGTTCGGGGATCTCTGAGTG	X0	GCGGCTCGATACTTACTCAA	6-FAM	X51	TAAGCGGTCTGTACTATGCG	TAAGCGGTCTGTACTATGCGCTGCCCATGACTGTGAGAGTGTTCGGGGATCTCTGAGTGGCGGCTCGATACTTACTCAA
scaff1_P0_O83588	1	0	10463632-10463670	GGCTCTGTCTGACCCCTTACTTTCTGTGGGTCCAGTTGT	X0	GCGGCTCGATACTTACTCAA	6-FAM	X51	TAAGCGGTCTGTACTATGCG	TAAGCGGTCTGTACTATGCGGGCTCTGTCTGACCCCTTACTTTCTGTGGGTCCAGTTGTGCGGCTCGATACTTACTCAA
scaff1_P0_O83589	1	0	10463745-10463783	CTCCTCGAGGTTAAGGTGGGAAGGATCCCTAAGACGGGA	X0	GCGGCTCGATACTTACTCAA	6-FAM	X51	TAAGCGGTCTGTACTATGCG	TAAGCGGTCTGTACTATGCGCTCCTCGAGGTTAAGGTGGGAAGGATCCCTAAGACGGGAGCGGCTCGATACTTACTCAA
scaff1_P0_O83590	1	0	10463911-10463949	GGCGTCCTTAGAGCTCAACCTTACGAGGCGTAGGTGATA	X0	GCGGCTCGATACTTACTCAA	6-FAM	X51	TAAGCGGTCTGTACTATGCG	TAAGCGGTCTGTACTATGCGGGCGTCCTTAGAGCTCAACCTTACGAGGCGTAGGTGATAGCGGCTCGATACTTACTCAA
scaff1_P0_O83591	1	0	10463955-10463993	TTTTCAGCTGTTCAGATTGCTGGTTACGAGCCTTCAGAA	X0	GCGGCTCGATACTTACTCAA	6-FAM	X51	TAAGCGGTCTGTACTATGCG	TAAGCGGTCTGTACTATGCGTTTTCAGCTGTTCAGATTGCTGGTTACGAGCCTTCAGAAGCGGCTCGATACTTACTCAA
scaff1_P0_O83592	1	0	10464043-10464081	TTGTTTCCTGGGATCCGGTTAAATATTTAGGCTAAGGCA	X0	GCGGCTCGATACTTACTCAA	6-FAM	X51	TAAGCGGTCTGTACTATGCG	TAAGCGGTCTGTACTATGCGTTGTTTCCTGGGATCCGGTTAAATATTTAGGCTAAGGCAGCGGCTCGATACTTACTCAA
scaff1_P0_O83593	1	0	10464082-10464120	GCAGCAGTTAAGTGCAGATGCATGGGGCTGTGTTTACTG	X0	GCGGCTCGATACTTACTCAA	6-FAM	X51	TAAGCGGTCTGTACTATGCG	TAAGCGGTCTGTACTATGCGGCAGCAGTTAAGTGCAGATGCATGGGGCTGTGTTTACTGGCGGCTCGATACTTACTCAA
scaff1_P0_O83594	1	0	10464123-10464161	CACGGCCTGCTCTGAAACAAGCCAGGGTGTATGTCTTTT	X0	GCGGCTCGATACTTACTCAA	6-FAM	X51	TAAGCGGTCTGTACTATGCG	TAAGCGGTCTGTACTATGCGCACGGCCTGCTCTGAAACAAGCCAGGGTGTATGTCTTTTGCGGCTCGATACTTACTCAA
scaff1_P0_O83595	1	0	10464221-10464259	AAAAGTTGGGGTGGGGTGTAGGGAGAAAAGTAGAATTTT	X0	GCGGCTCGATACTTACTCAA	6-FAM	X51	TAAGCGGTCTGTACTATGCG	TAAGCGGTCTGTACTATGCGAAAAGTTGGGGTGGGGTGTAGGGAGAAAAGTAGAATTTTGCGGCTCGATACTTACTCAA
scaff1_P0_O83596	1	0	10464333-10464371	ATACAAAAGCTGGAGCCTTCCTCAGTTTCTGTAATCGAG	X0	GCGGCTCGATACTTACTCAA	6-FAM	X51	TAAGCGGTCTGTACTATGCG	TAAGCGGTCTGTACTATGCGATACAAAAGCTGGAGCCTTCCTCAGTTTCTGTAATCGAGGCGGCTCGATACTTACTCAA
scaff1_P0_O83597	1	0	10464372-10464410	CTGGGTCACTGTTCCTGTTTGCACATTTGCTGCGTTTGA	X0	GCGGCTCGATACTTACTCAA	6-FAM	X51	TAAGCGGTCTGTACTATGCG	TAAGCGGTCTGTACTATGCGCTGGGTCACTGTTCCTGTTTGCACATTTGCTGCGTTTGAGCGGCTCGATACTTACTCAA
scaff1_P0_O83598	1	0	10464411-10464449	TCGTGTAACTTGCACACGCAGGTGAGATTGAGAAATGTG	X0	GCGGCTCGATACTTACTCAA	6-FAM	X51	TAAGCGGTCTGTACTATGCG	TAAGCGGTCTGTACTATGCGTCGTGTAACTTGCACACGCAGGTGAGATTGAGAAATGTGGCGGCTCGATACTTACTCAA
scaff1_P0_O83599	1	0	10464453-10464491	GTCCTGAGTGTGAAGACCTGTGATCACCACCAGCCTGAT	X0	GCGGCTCGATACTTACTCAA	6-FAM	X51	TAAGCGGTCTGTACTATGCG	TAAGCGGTCTGTACTATGCGGTCCTGAGTGTGAAGACCTGTGATCACCACCAGCCTGATGCGGCTCGATACTTACTCAA
scaff1_P0_O83600	1	0	10464495-10464533	TAAGGAAAACGAATCCGTCCTTAGAAAGACCATGGTCTG	X0	GCGGCTCGATACTTACTCAA	6-FAM	X51	TAAGCGGTCTGTACTATGCG	TAAGCGGTCTGTACTATGCGTAAGGAAAACGAATCCGTCCTTAGAAAGACCATGGTCTGGCGGCTCGATACTTACTCAA
scaff1_P0_O83601	1	0	10464534-10464572	GACGTTGTTAATACACAGACGTTATCCAAGCACCCCTGT	X0	GCGGCTCGATACTTACTCAA	6-FAM	X51	TAAGCGGTCTGTACTATGCG	TAAGCGGTCTGTACTATGCGGACGTTGTTAATACACAGACGTTATCCAAGCACCCCTGTGCGGCTCGATACTTACTCAA
scaff1_P0_O83602	1	0	10464573-10464611	GACTTACTGAGGTTTCCCTTTTCCTTCTCTCCTGCAGAA	X0	GCGGCTCGATACTTACTCAA	6-FAM	X51	TAAGCGGTCTGTACTATGCG	TAAGCGGTCTGTACTATGCGGACTTACTGAGGTTTCCCTTTTCCTTCTCTCCTGCAGAAGCGGCTCGATACTTACTCAA
scaff1_P0_O83603	1	0	10464675-10464713	CGAGGTGTTCAAAGGCATTGACAATCGGACTCAGAAAGT	X0	GCGGCTCGATACTTACTCAA	6-FAM	X51	TAAGCGGTCTGTACTATGCG	TAAGCGGTCTGTACTATGCGCGAGGTGTTCAAAGGCATTGACAATCGGACTCAGAAAGTGCGGCTCGATACTTACTCAA
scaff1_P0_O83604	1	0	10464724-10464762	AAAATCATTGACCTGGAGGAGGCAGAGGATGAGATTGAG	X0	GCGGCTCGATACTTACTCAA	6-FAM	X51	TAAGCGGTCTGTACTATGCG	TAAGCGGTCTGTACTATGCGAAAATCATTGACCTGGAGGAGGCAGAGGATGAGATTGAGGCGGCTCGATACTTACTCAA
scaff1_P0_O83605	1	0	10464786-10464824	GCTGAGCCAGTGCGACAGCCCCTACGTTACCAAATATTA	X0	GCGGCTCGATACTTACTCAA	6-FAM	X51	TAAGCGGTCTGTACTATGCG	TAAGCGGTCTGTACTATGCGGCTGAGCCAGTGCGACAGCCCCTACGTTACCAAATATTAGCGGCTCGATACTTACTCAA
scaff1_P0_O83606	1	0	10464828-10464866	GTCCTACCTGAAGGTAAGGCTCAAAGACGCAAACGCGTG	X0	GCGGCTCGATACTTACTCAA	6-FAM	X51	TAAGCGGTCTGTACTATGCG	TAAGCGGTCTGTACTATGCGGTCCTACCTGAAGGTAAGGCTCAAAGACGCAAACGCGTGGCGGCTCGATACTTACTCAA
scaff1_P0_O83607	1	0	10465037-10465075	CAACTAATTTTAGCATGGTTTGTGATGAAGGCTCAGGCC	X0	GCGGCTCGATACTTACTCAA	6-FAM	X51	TAAGCGGTCTGTACTATGCG	TAAGCGGTCTGTACTATGCGCAACTAATTTTAGCATGGTTTGTGATGAAGGCTCAGGCCGCGGCTCGATACTTACTCAA
scaff1_P0_O83608	1	0	10465259-10465297	ACTACAAATAGTCCTCAACGTTCACACAGCTCTTCAGGT	X0	GCGGCTCGATACTTACTCAA	6-FAM	X51	TAAGCGGTCTGTACTATGCG	TAAGCGGTCTGTACTATGCGACTACAAATAGTCCTCAACGTTCACACAGCTCTTCAGGTGCGGCTCGATACTTACTCAA
scaff1_P0_O83609	1	0	10465319-10465357	TGGTTTCCTAGTCCTGCATGGAAAGTTTAAGATTGTCCC	X0	GCGGCTCGATACTTACTCAA	6-FAM	X51	TAAGCGGTCTGTACTATGCG	TAAGCGGTCTGTACTATGCGTGGTTTCCTAGTCCTGCATGGAAAGTTTAAGATTGTCCCGCGGCTCGATACTTACTCAA
scaff1_P0_O83610	1	0	10465429-10465467	AGCTTTCTGAAATAATCCTTGTGGAGACTAGAACTCGGC	X0	GCGGCTCGATACTTACTCAA	6-FAM	X51	TAAGCGGTCTGTACTATGCG	TAAGCGGTCTGTACTATGCGAGCTTTCTGAAATAATCCTTGTGGAGACTAGAACTCGGCGCGGCTCGATACTTACTCAA
scaff1_P0_O83611	1	0	10465558-10465596	GTCAGAGGGCTGGTGCAGGCTTCGATTTTGTGGAAATGT	X0	GCGGCTCGATACTTACTCAA	6-FAM	X51	TAAGCGGTCTGTACTATGCG	TAAGCGGTCTGTACTATGCGGTCAGAGGGCTGGTGCAGGCTTCGATTTTGTGGAAATGTGCGGCTCGATACTTACTCAA
scaff1_P0_O83612	1	0	10465597-10465635	GGTAATAAGGTATGAGTGGGAGGATGGGCCATCAGTGAG	X0	GCGGCTCGATACTTACTCAA	6-FAM	X51	TAAGCGGTCTGTACTATGCG	TAAGCGGTCTGTACTATGCGGGTAATAAGGTATGAGTGGGAGGATGGGCCATCAGTGAGGCGGCTCGATACTTACTCAA
scaff1_P0_O83613	1	0	10465697-10465735	TTTTCATTGCCTAAAGAGTGGCAGTATGTCAGAGGTCAA	X0	GCGGCTCGATACTTACTCAA	6-FAM	X51	TAAGCGGTCTGTACTATGCG	TAAGCGGTCTGTACTATGCGTTTTCATTGCCTAAAGAGTGGCAGTATGTCAGAGGTCAAGCGGCTCGATACTTACTCAA
scaff1_P0_O83614	1	0	10465736-10465774	GTGCAGCAGTTTGAAATGGGAAGAATAAGTTTCGGAGTC	X0	GCGGCTCGATACTTACTCAA	6-FAM	X51	TAAGCGGTCTGTACTATGCG	TAAGCGGTCTGTACTATGCGGTGCAGCAGTTTGAAATGGGAAGAATAAGTTTCGGAGTCGCGGCTCGATACTTACTCAA
scaff1_P0_O83615	1	0	10465775-10465813	AGTTGTCCTGGACTTTGCGTTTAAACTTCCCTGCTTCCT	X0	GCGGCTCGATACTTACTCAA	6-FAM	X51	TAAGCGGTCTGTACTATGCG	TAAGCGGTCTGTACTATGCGAGTTGTCCTGGACTTTGCGTTTAAACTTCCCTGCTTCCTGCGGCTCGATACTTACTCAA
scaff1_P0_O83616	1	0	10465824-10465862	ATGGAAAATCATGGTATACACCTCATTGTGGCCAAGAGT	X0	GCGGCTCGATACTTACTCAA	6-FAM	X51	TAAGCGGTCTGTACTATGCG	TAAGCGGTCTGTACTATGCGATGGAAAATCATGGTATACACCTCATTGTGGCCAAGAGTGCGGCTCGATACTTACTCAA
scaff1_P0_O83617	1	0	10465953-10465991	ATTTATCTCAAATTACCTTGCAGCGGAGGACGTATCCAC	X0	GCGGCTCGATACTTACTCAA	6-FAM	X51	TAAGCGGTCTGTACTATGCG	TAAGCGGTCTGTACTATGCGATTTATCTCAAATTACCTTGCAGCGGAGGACGTATCCACGCGGCTCGATACTTACTCAA
scaff1_P0_O83618	1	0	10466059-10466097	AGCGGGGCACAGGGGAAGTGCTGTAAATAAGCTCTGTTA	X0	GCGGCTCGATACTTACTCAA	6-FAM	X51	TAAGCGGTCTGTACTATGCG	TAAGCGGTCTGTACTATGCGAGCGGGGCACAGGGGAAGTGCTGTAAATAAGCTCTGTTAGCGGCTCGATACTTACTCAA
scaff1_P0_O83619	1	0	10466098-10466136	TTTTCATGGTCCCAAGAGAAGGCACACGTGACTTCCACA	X0	GCGGCTCGATACTTACTCAA	6-FAM	X51	TAAGCGGTCTGTACTATGCG	TAAGCGGTCTGTACTATGCGTTTTCATGGTCCCAAGAGAAGGCACACGTGACTTCCACAGCGGCTCGATACTTACTCAA
scaff1_P0_O83620	1	0	10466269-10466307	AGTAAATCCAGAGTTGGGTTTCATGTGGTATACAGGCGT	X0	GCGGCTCGATACTTACTCAA	6-FAM	X51	TAAGCGGTCTGTACTATGCG	TAAGCGGTCTGTACTATGCGAGTAAATCCAGAGTTGGGTTTCATGTGGTATACAGGCGTGCGGCTCGATACTTACTCAA
scaff1_P0_O83621	1	0	10466315-10466353	TTAACATGAATTGTGGTCGCTTTGGCAAAGAAAGTGTGG	X0	GCGGCTCGATACTTACTCAA	6-FAM	X51	TAAGCGGTCTGTACTATGCG	TAAGCGGTCTGTACTATGCGTTAACATGAATTGTGGTCGCTTTGGCAAAGAAAGTGTGGGCGGCTCGATACTTACTCAA
scaff1_P0_O83622	1	0	10466385-10466423	ACCAGCTAATATCTAACTCTGGAAGTTCAGGAGCAGTGG	X0	GCGGCTCGATACTTACTCAA	6-FAM	X51	TAAGCGGTCTGTACTATGCG	TAAGCGGTCTGTACTATGCGACCAGCTAATATCTAACTCTGGAAGTTCAGGAGCAGTGGGCGGCTCGATACTTACTCAA
scaff1_P0_O83623	1	0	10466424-10466462	TTCAGAAGTGTCCCTTTCAGTCTTAGCTCCTCAGTGGAA	X0	GCGGCTCGATACTTACTCAA	6-FAM	X51	TAAGCGGTCTGTACTATGCG	TAAGCGGTCTGTACTATGCGTTCAGAAGTGTCCCTTTCAGTCTTAGCTCCTCAGTGGAAGCGGCTCGATACTTACTCAA
scaff1_P0_O83624	1	0	10466464-10466502	TTTTACCCCGTGCCGAGTAGATTGCTGAGCCACTAATCC	X0	GCGGCTCGATACTTACTCAA	6-FAM	X51	TAAGCGGTCTGTACTATGCG	TAAGCGGTCTGTACTATGCGTTTTACCCCGTGCCGAGTAGATTGCTGAGCCACTAATCCGCGGCTCGATACTTACTCAA
scaff1_P0_O83625	1	0	10466503-10466541	CAAGTCAGTCTAACGTCCTTCTAGAGTCAGCGAGTGAAT	X0	GCGGCTCGATACTTACTCAA	6-FAM	X51	TAAGCGGTCTGTACTATGCG	TAAGCGGTCTGTACTATGCGCAAGTCAGTCTAACGTCCTTCTAGAGTCAGCGAGTGAATGCGGCTCGATACTTACTCAA
scaff1_P0_O83626	1	0	10466542-10466580	GAGTTAACCTCATGTCAGCTGCTCCTGGAATGAACACCC	X0	GCGGCTCGATACTTACTCAA	6-FAM	X51	TAAGCGGTCTGTACTATGCG	TAAGCGGTCTGTACTATGCGGAGTTAACCTCATGTCAGCTGCTCCTGGAATGAACACCCGCGGCTCGATACTTACTCAA
scaff1_P0_O83627	1	0	10466985-10467023	GCTCGCTCTGCTCAAGCAGGGTGAAGAGCGGTAATAATT	X0	GCGGCTCGATACTTACTCAA	6-FAM	X51	TAAGCGGTCTGTACTATGCG	TAAGCGGTCTGTACTATGCGGCTCGCTCTGCTCAAGCAGGGTGAAGAGCGGTAATAATTGCGGCTCGATACTTACTCAA
scaff1_P0_O83628	1	0	10467024-10467062	CTGTCTGTGGTGCTTCATGTATTTCACCAGGCAGATTGT	X0	GCGGCTCGATACTTACTCAA	6-FAM	X51	TAAGCGGTCTGTACTATGCG	TAAGCGGTCTGTACTATGCGCTGTCTGTGGTGCTTCATGTATTTCACCAGGCAGATTGTGCGGCTCGATACTTACTCAA
scaff1_P0_O83629	1	0	10467063-10467101	CCTGCGGAGAATGTAACTGCCTCAGAAATGCCATGACTA	X0	GCGGCTCGATACTTACTCAA	6-FAM	X51	TAAGCGGTCTGTACTATGCG	TAAGCGGTCTGTACTATGCGCCTGCGGAGAATGTAACTGCCTCAGAAATGCCATGACTAGCGGCTCGATACTTACTCAA
scaff1_P0_O83630	1	0	10467112-10467150	TGTGAAAAGTCGCCCTTCATTTCTTAAACCTTCCAGTCA	X0	GCGGCTCGATACTTACTCAA	6-FAM	X51	TAAGCGGTCTGTACTATGCG	TAAGCGGTCTGTACTATGCGTGTGAAAAGTCGCCCTTCATTTCTTAAACCTTCCAGTCAGCGGCTCGATACTTACTCAA
scaff1_P0_O83631	1	0	10467236-10467274	TGGTTCCGGCCACTCTTTTGTGAGAGTCACATGAAATGC	X0	GCGGCTCGATACTTACTCAA	6-FAM	X51	TAAGCGGTCTGTACTATGCG	TAAGCGGTCTGTACTATGCGTGGTTCCGGCCACTCTTTTGTGAGAGTCACATGAAATGCGCGGCTCGATACTTACTCAA
scaff1_P0_O83632	1	0	10467293-10467331	CCTCCAGTGACAAGCCAGAGGCTGTTTCCCTACCATCTC	X0	GCGGCTCGATACTTACTCAA	6-FAM	X51	TAAGCGGTCTGTACTATGCG	TAAGCGGTCTGTACTATGCGCCTCCAGTGACAAGCCAGAGGCTGTTTCCCTACCATCTCGCGGCTCGATACTTACTCAA
scaff1_P0_O83633	1	0	10467339-10467377	TTAGGTAGTTTGATTAGTATGGTCCATGCTGTCAGGGGC	X0	GCGGCTCGATACTTACTCAA	6-FAM	X51	TAAGCGGTCTGTACTATGCG	TAAGCGGTCTGTACTATGCGTTAGGTAGTTTGATTAGTATGGTCCATGCTGTCAGGGGCGCGGCTCGATACTTACTCAA
scaff1_P0_O83634	1	0	10467865-10467903	TGACACAAAGTTGAAAATTACTGTGCTTGATGTGGCTGT	X0	GCGGCTCGATACTTACTCAA	6-FAM	X51	TAAGCGGTCTGTACTATGCG	TAAGCGGTCTGTACTATGCGTGACACAAAGTTGAAAATTACTGTGCTTGATGTGGCTGTGCGGCTCGATACTTACTCAA
scaff1_P0_O83635	1	0	10467904-10467942	TCCTGCCTTGTTAAACTCTCCATAGCTTTCAGAGCTAGT	X0	GCGGCTCGATACTTACTCAA	6-FAM	X51	TAAGCGGTCTGTACTATGCG	TAAGCGGTCTGTACTATGCGTCCTGCCTTGTTAAACTCTCCATAGCTTTCAGAGCTAGTGCGGCTCGATACTTACTCAA
scaff1_P0_O83636	1	0	10467945-10467983	TTTTAGTCTTTTAAGTGGTGACGGGGAGAGGACCTCAGG	X0	GCGGCTCGATACTTACTCAA	6-FAM	X51	TAAGCGGTCTGTACTATGCG	TAAGCGGTCTGTACTATGCGTTTTAGTCTTTTAAGTGGTGACGGGGAGAGGACCTCAGGGCGGCTCGATACTTACTCAA
scaff1_P0_O83637	1	0	10467984-10468022	GTTTCACCTTGTGTGAAGGGACTCTGACTCACTGGAAAA	X0	GCGGCTCGATACTTACTCAA	6-FAM	X51	TAAGCGGTCTGTACTATGCG	TAAGCGGTCTGTACTATGCGGTTTCACCTTGTGTGAAGGGACTCTGACTCACTGGAAAAGCGGCTCGATACTTACTCAA
scaff1_P0_O83638	1	0	10468181-10468219	CTGAAAAGGGACTTTGACACAGCGAGACTGAGTAAAGAG	X0	GCGGCTCGATACTTACTCAA	6-FAM	X51	TAAGCGGTCTGTACTATGCG	TAAGCGGTCTGTACTATGCGCTGAAAAGGGACTTTGACACAGCGAGACTGAGTAAAGAGGCGGCTCGATACTTACTCAA
scaff1_P0_O83639	1	0	10468220-10468258	GAAGTGAGCAGGGACGGGTTTCTGTCTTGCTGGATTCAC	X0	GCGGCTCGATACTTACTCAA	6-FAM	X51	TAAGCGGTCTGTACTATGCG	TAAGCGGTCTGTACTATGCGGAAGTGAGCAGGGACGGGTTTCTGTCTTGCTGGATTCACGCGGCTCGATACTTACTCAA
scaff1_P0_O83640	1	0	10468325-10468363	TATTGAATGTTACTGAAGGTCAGCAGAGTGGAGCGAATT	X0	GCGGCTCGATACTTACTCAA	6-FAM	X51	TAAGCGGTCTGTACTATGCG	TAAGCGGTCTGTACTATGCGTATTGAATGTTACTGAAGGTCAGCAGAGTGGAGCGAATTGCGGCTCGATACTTACTCAA
scaff1_P0_O83641	1	0	10468535-10468573	AAGGTCTTGAAGATGATGCCATAGACCTTTCATTCACCG	X0	GCGGCTCGATACTTACTCAA	6-FAM	X51	TAAGCGGTCTGTACTATGCG	TAAGCGGTCTGTACTATGCGAAGGTCTTGAAGATGATGCCATAGACCTTTCATTCACCGGCGGCTCGATACTTACTCAA
scaff1_P0_O83642	1	0	10468633-10468671	ATCCCAACCATTATGTAATACCACTGGGACTTTCTGCCA	X0	GCGGCTCGATACTTACTCAA	6-FAM	X51	TAAGCGGTCTGTACTATGCG	TAAGCGGTCTGTACTATGCGATCCCAACCATTATGTAATACCACTGGGACTTTCTGCCAGCGGCTCGATACTTACTCAA
scaff1_P0_O83643	1	0	10468675-10468713	AAATACAAGGTCATAATGAAACCCTGTGTTGGGGAGTGA	X0	GCGGCTCGATACTTACTCAA	6-FAM	X51	TAAGCGGTCTGTACTATGCG	TAAGCGGTCTGTACTATGCGAAATACAAGGTCATAATGAAACCCTGTGTTGGGGAGTGAGCGGCTCGATACTTACTCAA
scaff1_P0_O83644	1	0	10468717-10468755	GTGGTTTGGGTGTGGTGTGCAGGAAAGAGGGACTTCTTT	X0	GCGGCTCGATACTTACTCAA	6-FAM	X51	TAAGCGGTCTGTACTATGCG	TAAGCGGTCTGTACTATGCGGTGGTTTGGGTGTGGTGTGCAGGAAAGAGGGACTTCTTTGCGGCTCGATACTTACTCAA
scaff1_P0_O83645	1	0	10468769-10468807	TCTCTGAGGACATAAGATTGAAACAGTGGACAGTGAGGT	X0	GCGGCTCGATACTTACTCAA	6-FAM	X51	TAAGCGGTCTGTACTATGCG	TAAGCGGTCTGTACTATGCGTCTCTGAGGACATAAGATTGAAACAGTGGACAGTGAGGTGCGGCTCGATACTTACTCAA
scaff1_P0_O83646	1	0	10468854-10468892	AGAGTCACTCATTCTGTTCACCATTTCAGCTCTGTAGGT	X0	GCGGCTCGATACTTACTCAA	6-FAM	X51	TAAGCGGTCTGTACTATGCG	TAAGCGGTCTGTACTATGCGAGAGTCACTCATTCTGTTCACCATTTCAGCTCTGTAGGTGCGGCTCGATACTTACTCAA
scaff1_P0_O83647	1	0	10468937-10468975	TGAGATTCTTGCTTCAGCCAGGATTTTAGTCTTCAACCC	X0	GCGGCTCGATACTTACTCAA	6-FAM	X51	TAAGCGGTCTGTACTATGCG	TAAGCGGTCTGTACTATGCGTGAGATTCTTGCTTCAGCCAGGATTTTAGTCTTCAACCCGCGGCTCGATACTTACTCAA
scaff1_P0_O83648	1	0	10469198-10469236	TATCAGGCTAGTTTAATCAGTGCACATCAGGTACAGGGC	X0	GCGGCTCGATACTTACTCAA	6-FAM	X51	TAAGCGGTCTGTACTATGCG	TAAGCGGTCTGTACTATGCGTATCAGGCTAGTTTAATCAGTGCACATCAGGTACAGGGCGCGGCTCGATACTTACTCAA
scaff1_P0_O83649	1	0	10469290-10469328	TTATCGGTATGAAGGAAGCACGTCCATTAGTCCTTGTCT	X0	GCGGCTCGATACTTACTCAA	6-FAM	X51	TAAGCGGTCTGTACTATGCG	TAAGCGGTCTGTACTATGCGTTATCGGTATGAAGGAAGCACGTCCATTAGTCCTTGTCTGCGGCTCGATACTTACTCAA
scaff1_P0_O83650	1	0	10469458-10469496	TGCAAGTATAGACGATTCTGCTATGGGGTTGATTGTACG	X0	GCGGCTCGATACTTACTCAA	6-FAM	X51	TAAGCGGTCTGTACTATGCG	TAAGCGGTCTGTACTATGCGTGCAAGTATAGACGATTCTGCTATGGGGTTGATTGTACGGCGGCTCGATACTTACTCAA
scaff1_P0_O83651	1	0	10469498-10469536	TAGCATGATGGTTTCAGAAAGCTCATCCGTTTTGTAGCC	X0	GCGGCTCGATACTTACTCAA	6-FAM	X51	TAAGCGGTCTGTACTATGCG	TAAGCGGTCTGTACTATGCGTAGCATGATGGTTTCAGAAAGCTCATCCGTTTTGTAGCCGCGGCTCGATACTTACTCAA
scaff1_P0_O83652	1	0	10469579-10469617	ACCCTACAAATGCACTGCATTTTATTTACCCATTTGGCA	X0	GCGGCTCGATACTTACTCAA	6-FAM	X51	TAAGCGGTCTGTACTATGCG	TAAGCGGTCTGTACTATGCGACCCTACAAATGCACTGCATTTTATTTACCCATTTGGCAGCGGCTCGATACTTACTCAA
scaff1_P0_O83653	1	0	10469658-10469696	ATGGACAGTGTTGCCGTGAACATTATTTTCTGGTGTTTG	X0	GCGGCTCGATACTTACTCAA	6-FAM	X51	TAAGCGGTCTGTACTATGCG	TAAGCGGTCTGTACTATGCGATGGACAGTGTTGCCGTGAACATTATTTTCTGGTGTTTGGCGGCTCGATACTTACTCAA
scaff1_P0_O83654	1	0	10469697-10469735	TGTCAACATTCTTGCATTTCTTTTGGGTGTGTGCCTAGG	X0	GCGGCTCGATACTTACTCAA	6-FAM	X51	TAAGCGGTCTGTACTATGCG	TAAGCGGTCTGTACTATGCGTGTCAACATTCTTGCATTTCTTTTGGGTGTGTGCCTAGGGCGGCTCGATACTTACTCAA
scaff1_P0_O83655	1	0	10469862-10469900	GATGGCCACCCTCAGGGAGGTGAGGTGGTATCTAATTGT	X0	GCGGCTCGATACTTACTCAA	6-FAM	X51	TAAGCGGTCTGTACTATGCG	TAAGCGGTCTGTACTATGCGGATGGCCACCCTCAGGGAGGTGAGGTGGTATCTAATTGTGCGGCTCGATACTTACTCAA
scaff1_P0_O83656	1	0	10469901-10469939	GGTTTTAGTTTGCATGCTCCTCATGGTTAATGATGTCGG	X0	GCGGCTCGATACTTACTCAA	6-FAM	X51	TAAGCGGTCTGTACTATGCG	TAAGCGGTCTGTACTATGCGGGTTTTAGTTTGCATGCTCCTCATGGTTAATGATGTCGGGCGGCTCGATACTTACTCAA
scaff1_P0_O83657	1	0	10470022-10470060	ATTATGCTCGTTTGCATTTCTGCCAATAGTGGGTTTGTG	X0	GCGGCTCGATACTTACTCAA	6-FAM	X51	TAAGCGGTCTGTACTATGCG	TAAGCGGTCTGTACTATGCGATTATGCTCGTTTGCATTTCTGCCAATAGTGGGTTTGTGGCGGCTCGATACTTACTCAA
scaff1_P0_O83658	1	0	10470299-10470337	CTGCTTTTGGGATCCTCTTTAAGGAACCTACCAGTTACC	X0	GCGGCTCGATACTTACTCAA	6-FAM	X51	TAAGCGGTCTGTACTATGCG	TAAGCGGTCTGTACTATGCGCTGCTTTTGGGATCCTCTTTAAGGAACCTACCAGTTACCGCGGCTCGATACTTACTCAA
scaff1_P0_O83659	1	0	10470645-10470683	TTGTAATATCTGGAGTGATAATGGTCTCCACCTCTGCCC	X0	GCGGCTCGATACTTACTCAA	6-FAM	X51	TAAGCGGTCTGTACTATGCG	TAAGCGGTCTGTACTATGCGTTGTAATATCTGGAGTGATAATGGTCTCCACCTCTGCCCGCGGCTCGATACTTACTCAA
scaff1_P0_O83660	1	0	10470824-10470862	TGACATCTTATGTCATCCCATGCTTGGCTATGAATGTCC	X0	GCGGCTCGATACTTACTCAA	6-FAM	X51	TAAGCGGTCTGTACTATGCG	TAAGCGGTCTGTACTATGCGTGACATCTTATGTCATCCCATGCTTGGCTATGAATGTCCGCGGCTCGATACTTACTCAA
scaff1_P0_O83661	1	0	10471022-10471060	CCCCACATCGTTTCTGGCAATCTTGAACTCTGACTAGTT	X0	GCGGCTCGATACTTACTCAA	6-FAM	X51	TAAGCGGTCTGTACTATGCG	TAAGCGGTCTGTACTATGCGCCCCACATCGTTTCTGGCAATCTTGAACTCTGACTAGTTGCGGCTCGATACTTACTCAA
scaff1_P0_O83662	1	0	10471066-10471104	TGCATACCCTCATGTCTGTAAATGATGGTTTTCTGTGCC	X0	GCGGCTCGATACTTACTCAA	6-FAM	X51	TAAGCGGTCTGTACTATGCG	TAAGCGGTCTGTACTATGCGTGCATACCCTCATGTCTGTAAATGATGGTTTTCTGTGCCGCGGCTCGATACTTACTCAA
scaff1_P0_O83663	1	0	10471131-10471169	AGCCTATGTTTTGATGACCATGACCTCTAGAACTGTGTG	X0	GCGGCTCGATACTTACTCAA	6-FAM	X51	TAAGCGGTCTGTACTATGCG	TAAGCGGTCTGTACTATGCGAGCCTATGTTTTGATGACCATGACCTCTAGAACTGTGTGGCGGCTCGATACTTACTCAA
scaff1_P0_O83664	1	0	10471172-10471210	CTGGCAGCGATGGGAGGGATACACTGGTCTTGTTCTTGA	X0	GCGGCTCGATACTTACTCAA	6-FAM	X51	TAAGCGGTCTGTACTATGCG	TAAGCGGTCTGTACTATGCGCTGGCAGCGATGGGAGGGATACACTGGTCTTGTTCTTGAGCGGCTCGATACTTACTCAA
scaff1_P0_O83665	1	0	10471294-10471332	TAAAGAAGTCTGCTGCTGTTCCTGGTTAGACTGTTTTGG	X0	GCGGCTCGATACTTACTCAA	6-FAM	X51	TAAGCGGTCTGTACTATGCG	TAAGCGGTCTGTACTATGCGTAAAGAAGTCTGCTGCTGTTCCTGGTTAGACTGTTTTGGGCGGCTCGATACTTACTCAA
scaff1_P0_O83666	1	0	10471427-10471465	AATGTAAGTAGATGGCAAATAGCCAAATCTGCAGCATGC	X0	GCGGCTCGATACTTACTCAA	6-FAM	X51	TAAGCGGTCTGTACTATGCG	TAAGCGGTCTGTACTATGCGAATGTAAGTAGATGGCAAATAGCCAAATCTGCAGCATGCGCGGCTCGATACTTACTCAA
scaff1_P0_O83667	1	0	10471490-10471528	ATTGGTTTCATAGAGCAGGGAAAGTCTTCTGTAGTTGGC	X0	GCGGCTCGATACTTACTCAA	6-FAM	X51	TAAGCGGTCTGTACTATGCG	TAAGCGGTCTGTACTATGCGATTGGTTTCATAGAGCAGGGAAAGTCTTCTGTAGTTGGCGCGGCTCGATACTTACTCAA
scaff1_P0_O83668	1	0	10471529-10471567	TGTTGCCGAGGCTCGGAGAGTTGCTTTATTAGCTGAGAA	X0	GCGGCTCGATACTTACTCAA	6-FAM	X51	TAAGCGGTCTGTACTATGCG	TAAGCGGTCTGTACTATGCGTGTTGCCGAGGCTCGGAGAGTTGCTTTATTAGCTGAGAAGCGGCTCGATACTTACTCAA
scaff1_P0_O83669	1	0	10471568-10471606	CGGTCCGAGCCCCTTCTGTTACACATCAGTTTTCTTCTG	X0	GCGGCTCGATACTTACTCAA	6-FAM	X51	TAAGCGGTCTGTACTATGCG	TAAGCGGTCTGTACTATGCGCGGTCCGAGCCCCTTCTGTTACACATCAGTTTTCTTCTGGCGGCTCGATACTTACTCAA
scaff1_P0_O83670	1	0	10471607-10471645	TTGAATTCTGCACGGTGCTCACAGACAGAACAGGGAAAT	X0	GCGGCTCGATACTTACTCAA	6-FAM	X51	TAAGCGGTCTGTACTATGCG	TAAGCGGTCTGTACTATGCGTTGAATTCTGCACGGTGCTCACAGACAGAACAGGGAAATGCGGCTCGATACTTACTCAA
scaff1_P0_O83671	1	0	10471696-10471734	GGTACTTCCTTCCTGCTCATGGGTCAGGAAGGATGCTGA	X0	GCGGCTCGATACTTACTCAA	6-FAM	X51	TAAGCGGTCTGTACTATGCG	TAAGCGGTCTGTACTATGCGGGTACTTCCTTCCTGCTCATGGGTCAGGAAGGATGCTGAGCGGCTCGATACTTACTCAA
scaff1_P0_O83672	1	0	10471774-10471812	TTTTGGTGGGGTGGAATCATCGAATATTGACTCCCTTTT	X0	GCGGCTCGATACTTACTCAA	6-FAM	X51	TAAGCGGTCTGTACTATGCG	TAAGCGGTCTGTACTATGCGTTTTGGTGGGGTGGAATCATCGAATATTGACTCCCTTTTGCGGCTCGATACTTACTCAA
scaff1_P0_O83673	1	0	10471816-10471854	CTGGCGGTTCTGCATCTCTACTCCTAAACTGTCCCTGGA	X0	GCGGCTCGATACTTACTCAA	6-FAM	X51	TAAGCGGTCTGTACTATGCG	TAAGCGGTCTGTACTATGCGCTGGCGGTTCTGCATCTCTACTCCTAAACTGTCCCTGGAGCGGCTCGATACTTACTCAA
scaff1_P0_O83674	1	0	10471855-10471893	TTCTGGGGTGGAGGACTAACTTGGCTCGAAGTGACAGAG	X0	GCGGCTCGATACTTACTCAA	6-FAM	X51	TAAGCGGTCTGTACTATGCG	TAAGCGGTCTGTACTATGCGTTCTGGGGTGGAGGACTAACTTGGCTCGAAGTGACAGAGGCGGCTCGATACTTACTCAA
scaff1_P0_O83675	1	0	10471906-10471944	TGAACTGGCCGGTGTGTTTTGTTGCTGAGATGTCTGCAG	X0	GCGGCTCGATACTTACTCAA	6-FAM	X51	TAAGCGGTCTGTACTATGCG	TAAGCGGTCTGTACTATGCGTGAACTGGCCGGTGTGTTTTGTTGCTGAGATGTCTGCAGGCGGCTCGATACTTACTCAA
scaff1_P0_O83676	1	0	10471945-10471983	TTTGTGGACTGTTTGTGTCTTGGAACCAGCAAGAAGGGG	X0	GCGGCTCGATACTTACTCAA	6-FAM	X51	TAAGCGGTCTGTACTATGCG	TAAGCGGTCTGTACTATGCGTTTGTGGACTGTTTGTGTCTTGGAACCAGCAAGAAGGGGGCGGCTCGATACTTACTCAA
scaff1_P0_O83677	1	0	10472064-10472102	TTTCTAGTTTTGTCGGGGTCGGTCCGAGACACATGGGAG	X0	GCGGCTCGATACTTACTCAA	6-FAM	X51	TAAGCGGTCTGTACTATGCG	TAAGCGGTCTGTACTATGCGTTTCTAGTTTTGTCGGGGTCGGTCCGAGACACATGGGAGGCGGCTCGATACTTACTCAA
scaff1_P0_O83678	1	0	10472151-10472189	GGGGCTTGGACATCCTCAGTGAGCTGTACATGTTCCTGA	X0	GCGGCTCGATACTTACTCAA	6-FAM	X51	TAAGCGGTCTGTACTATGCG	TAAGCGGTCTGTACTATGCGGGGGCTTGGACATCCTCAGTGAGCTGTACATGTTCCTGAGCGGCTCGATACTTACTCAA
scaff1_P0_O83679	1	0	10472202-10472240	ATTAAGTCTTCTTCCTCCACTGCTTTCAAGGTCCACTTT	X0	GCGGCTCGATACTTACTCAA	6-FAM	X51	TAAGCGGTCTGTACTATGCG	TAAGCGGTCTGTACTATGCGATTAAGTCTTCTTCCTCCACTGCTTTCAAGGTCCACTTTGCGGCTCGATACTTACTCAA
scaff1_P0_O83680	1	0	10472281-10472319	GATGACGTGGCCCTAGCCTGACTAGGAGAGAGGAGTTTG	X0	GCGGCTCGATACTTACTCAA	6-FAM	X51	TAAGCGGTCTGTACTATGCG	TAAGCGGTCTGTACTATGCGGATGACGTGGCCCTAGCCTGACTAGGAGAGAGGAGTTTGGCGGCTCGATACTTACTCAA
scaff1_P0_O83681	1	0	10472377-10472415	CATAAGTGAGCTGGAGATGAAGCCTAGTTAGAAAAGGGG	X0	GCGGCTCGATACTTACTCAA	6-FAM	X51	TAAGCGGTCTGTACTATGCG	TAAGCGGTCTGTACTATGCGCATAAGTGAGCTGGAGATGAAGCCTAGTTAGAAAAGGGGGCGGCTCGATACTTACTCAA
scaff1_P0_O83682	1	0	10472419-10472457	CTGGTTTGCCTCGTGTCCCCACTTCTCTGTGCTTTTCTA	X0	GCGGCTCGATACTTACTCAA	6-FAM	X51	TAAGCGGTCTGTACTATGCG	TAAGCGGTCTGTACTATGCGCTGGTTTGCCTCGTGTCCCCACTTCTCTGTGCTTTTCTAGCGGCTCGATACTTACTCAA
scaff1_P0_O83683	1	0	10472517-10472555	GTCCCAGCTCCAAGTTAAACCAGCCCTGTAGTTGGTCAC	X0	GCGGCTCGATACTTACTCAA	6-FAM	X51	TAAGCGGTCTGTACTATGCG	TAAGCGGTCTGTACTATGCGGTCCCAGCTCCAAGTTAAACCAGCCCTGTAGTTGGTCACGCGGCTCGATACTTACTCAA
scaff1_P0_O83684	1	0	10472556-10472594	CTGGTGCTGGACATGTGTCCTTCCCTGCAAAATAACGGA	X0	GCGGCTCGATACTTACTCAA	6-FAM	X51	TAAGCGGTCTGTACTATGCG	TAAGCGGTCTGTACTATGCGCTGGTGCTGGACATGTGTCCTTCCCTGCAAAATAACGGAGCGGCTCGATACTTACTCAA
scaff1_P0_O83685	1	0	10472622-10472660	TTTCTGTGTGATTCAGCATGGCTTGCCATTTAATAAGGC	X0	GCGGCTCGATACTTACTCAA	6-FAM	X51	TAAGCGGTCTGTACTATGCG	TAAGCGGTCTGTACTATGCGTTTCTGTGTGATTCAGCATGGCTTGCCATTTAATAAGGCGCGGCTCGATACTTACTCAA
scaff1_P0_O83686	1	0	10473000-10473038	ATATCATAGGTTATTAGAGCAGAAAGGGACCTGGGAGGC	X0	GCGGCTCGATACTTACTCAA	6-FAM	X51	TAAGCGGTCTGTACTATGCG	TAAGCGGTCTGTACTATGCGATATCATAGGTTATTAGAGCAGAAAGGGACCTGGGAGGCGCGGCTCGATACTTACTCAA
scaff1_P0_O83687	1	0	10473039-10473077	TCCCAGCCTCACCCTTTTGTTCTCTCGAGCAGAAAACCT	X0	GCGGCTCGATACTTACTCAA	6-FAM	X51	TAAGCGGTCTGTACTATGCG	TAAGCGGTCTGTACTATGCGTCCCAGCCTCACCCTTTTGTTCTCTCGAGCAGAAAACCTGCGGCTCGATACTTACTCAA
scaff1_P0_O83688	1	0	10473454-10473492	GGACCTTATTGTGGCCGTGTTGAAGTTTTATTTACTGCC	X0	GCGGCTCGATACTTACTCAA	6-FAM	X51	TAAGCGGTCTGTACTATGCG	TAAGCGGTCTGTACTATGCGGGACCTTATTGTGGCCGTGTTGAAGTTTTATTTACTGCCGCGGCTCGATACTTACTCAA
scaff1_P0_O83689	1	0	10473517-10473555	GGGAGAAGTTCATGCCTGGCACGGGGAAATGGTTTTCTT	X0	GCGGCTCGATACTTACTCAA	6-FAM	X51	TAAGCGGTCTGTACTATGCG	TAAGCGGTCTGTACTATGCGGGGAGAAGTTCATGCCTGGCACGGGGAAATGGTTTTCTTGCGGCTCGATACTTACTCAA
scaff1_P0_O83690	1	0	10473591-10473629	CGCACGTATGAGGACCATGTGGACTCGGAGTTGATCCAG	X0	GCGGCTCGATACTTACTCAA	6-FAM	X51	TAAGCGGTCTGTACTATGCG	TAAGCGGTCTGTACTATGCGCGCACGTATGAGGACCATGTGGACTCGGAGTTGATCCAGGCGGCTCGATACTTACTCAA
scaff1_P0_O83691	1	0	10473958-10473996	GTGGGGCCTTTGTGATGCTGTTGCCTTTTGGTTTGACAG	X0	GCGGCTCGATACTTACTCAA	6-FAM	X51	TAAGCGGTCTGTACTATGCG	TAAGCGGTCTGTACTATGCGGTGGGGCCTTTGTGATGCTGTTGCCTTTTGGTTTGACAGGCGGCTCGATACTTACTCAA
scaff1_P0_O83692	1	0	10474004-10474042	CCCTCGGGGTCTGGAGGACTGACTCCTGAAGAGTTAGTT	X0	GCGGCTCGATACTTACTCAA	6-FAM	X51	TAAGCGGTCTGTACTATGCG	TAAGCGGTCTGTACTATGCGCCCTCGGGGTCTGGAGGACTGACTCCTGAAGAGTTAGTTGCGGCTCGATACTTACTCAA
scaff1_P0_O83693	1	0	10474043-10474081	AGCTCCTGGTCCTTTCAGGAGGGTTGAAGTGGTTGAGAT	X0	GCGGCTCGATACTTACTCAA	6-FAM	X51	TAAGCGGTCTGTACTATGCG	TAAGCGGTCTGTACTATGCGAGCTCCTGGTCCTTTCAGGAGGGTTGAAGTGGTTGAGATGCGGCTCGATACTTACTCAA
scaff1_P0_O83694	1	0	10474090-10474128	AAAACCTACGTATGCAATCGAAAGGTTTTACCGGTACGT	X0	GCGGCTCGATACTTACTCAA	6-FAM	X51	TAAGCGGTCTGTACTATGCG	TAAGCGGTCTGTACTATGCGAAAACCTACGTATGCAATCGAAAGGTTTTACCGGTACGTGCGGCTCGATACTTACTCAA
scaff1_P0_O83695	1	0	10474129-10474167	TTGAGAGTCCTTTTGTCCCAGTCGTGACAGTTCATCTTT	X0	GCGGCTCGATACTTACTCAA	6-FAM	X51	TAAGCGGTCTGTACTATGCG	TAAGCGGTCTGTACTATGCGTTGAGAGTCCTTTTGTCCCAGTCGTGACAGTTCATCTTTGCGGCTCGATACTTACTCAA
scaff1_P0_O83696	1	0	10474436-10474474	TCAGCCTATCCATTTGTCCCCTCCCGTGATGACTCATCT	X0	GCGGCTCGATACTTACTCAA	6-FAM	X51	TAAGCGGTCTGTACTATGCG	TAAGCGGTCTGTACTATGCGTCAGCCTATCCATTTGTCCCCTCCCGTGATGACTCATCTGCGGCTCGATACTTACTCAA
scaff1_P0_O83697	1	0	10474498-10474536	TGTGACTTTCTTCTCCTTCCTCTTTGGATGTCTGAAACG	X0	GCGGCTCGATACTTACTCAA	6-FAM	X51	TAAGCGGTCTGTACTATGCG	TAAGCGGTCTGTACTATGCGTGTGACTTTCTTCTCCTTCCTCTTTGGATGTCTGAAACGGCGGCTCGATACTTACTCAA
scaff1_P0_O83698	1	0	10474545-10474583	TTAAACTCCTCATGAGTAGGTTTCCCTGCTCTTGTCTCC	X0	GCGGCTCGATACTTACTCAA	6-FAM	X51	TAAGCGGTCTGTACTATGCG	TAAGCGGTCTGTACTATGCGTTAAACTCCTCATGAGTAGGTTTCCCTGCTCTTGTCTCCGCGGCTCGATACTTACTCAA
scaff1_P0_O83699	1	0	10474584-10474622	GTGTGCTTGATGCACAGATGATCAGAGAGAGTGTTCTGA	X0	GCGGCTCGATACTTACTCAA	6-FAM	X51	TAAGCGGTCTGTACTATGCG	TAAGCGGTCTGTACTATGCGGTGTGCTTGATGCACAGATGATCAGAGAGAGTGTTCTGAGCGGCTCGATACTTACTCAA
scaff1_P0_O83700	1	0	10474624-10474662	GTCTGTTAGTCGCATCACGCTGGTGGCAGGTAGCAAATA	X0	GCGGCTCGATACTTACTCAA	6-FAM	X51	TAAGCGGTCTGTACTATGCG	TAAGCGGTCTGTACTATGCGGTCTGTTAGTCGCATCACGCTGGTGGCAGGTAGCAAATAGCGGCTCGATACTTACTCAA
scaff1_P0_O83701	1	0	10474698-10474736	TTTTGAAGAAAAGGAGCTTGGGATGCGACATGCTATAGA	X0	GCGGCTCGATACTTACTCAA	6-FAM	X51	TAAGCGGTCTGTACTATGCG	TAAGCGGTCTGTACTATGCGTTTTGAAGAAAAGGAGCTTGGGATGCGACATGCTATAGAGCGGCTCGATACTTACTCAA
scaff1_P0_O83702	1	0	10474738-10474776	CATATGCAGACAGCTTTGCTAGCTGTGCGTTTGCGTGTG	X0	GCGGCTCGATACTTACTCAA	6-FAM	X51	TAAGCGGTCTGTACTATGCG	TAAGCGGTCTGTACTATGCGCATATGCAGACAGCTTTGCTAGCTGTGCGTTTGCGTGTGGCGGCTCGATACTTACTCAA
scaff1_P0_O83703	1	0	10475023-10475061	GCTGTTTGCCTGCTGCAGGTTGAGTTGCTAAAAGCAGTT	X0	GCGGCTCGATACTTACTCAA	6-FAM	X51	TAAGCGGTCTGTACTATGCG	TAAGCGGTCTGTACTATGCGGCTGTTTGCCTGCTGCAGGTTGAGTTGCTAAAAGCAGTTGCGGCTCGATACTTACTCAA
scaff1_P0_O83704	1	0	10475112-10475150	AACTTAGTTGCCTGGATTTTGATGGTTGTTCATTGCCTT	X0	GCGGCTCGATACTTACTCAA	6-FAM	X51	TAAGCGGTCTGTACTATGCG	TAAGCGGTCTGTACTATGCGAACTTAGTTGCCTGGATTTTGATGGTTGTTCATTGCCTTGCGGCTCGATACTTACTCAA
scaff1_P0_O83705	1	0	10475201-10475239	CCGTGTAGAAATAAATGGGTATCAGTGGAGATTAGCCCG	X0	GCGGCTCGATACTTACTCAA	6-FAM	X51	TAAGCGGTCTGTACTATGCG	TAAGCGGTCTGTACTATGCGCCGTGTAGAAATAAATGGGTATCAGTGGAGATTAGCCCGGCGGCTCGATACTTACTCAA
scaff1_P0_O83706	1	0	10475240-10475278	TGGTGAGGTTGGCTATAGACCAGTGCTTATTGAAGCTAA	X0	GCGGCTCGATACTTACTCAA	6-FAM	X51	TAAGCGGTCTGTACTATGCG	TAAGCGGTCTGTACTATGCGTGGTGAGGTTGGCTATAGACCAGTGCTTATTGAAGCTAAGCGGCTCGATACTTACTCAA
scaff1_P0_O83707	1	0	10475316-10475354	CCCTGCTTTTAACCAGGCTGGTATAGAGAGCCGTGTGGA	X0	GCGGCTCGATACTTACTCAA	6-FAM	X51	TAAGCGGTCTGTACTATGCG	TAAGCGGTCTGTACTATGCGCCCTGCTTTTAACCAGGCTGGTATAGAGAGCCGTGTGGAGCGGCTCGATACTTACTCAA
scaff1_P0_O83708	1	0	10475380-10475418	TTTTAAACGGCTGTGATGAGGAGGAGTTTGCAGGTGTTG	X0	GCGGCTCGATACTTACTCAA	6-FAM	X51	TAAGCGGTCTGTACTATGCG	TAAGCGGTCTGTACTATGCGTTTTAAACGGCTGTGATGAGGAGGAGTTTGCAGGTGTTGGCGGCTCGATACTTACTCAA
scaff1_P0_O83709	1	0	10475463-10475501	ATTTCTGGGTCTGTTTTGAGAAGGAAATGCTCTTAGGCT	X0	GCGGCTCGATACTTACTCAA	6-FAM	X51	TAAGCGGTCTGTACTATGCG	TAAGCGGTCTGTACTATGCGATTTCTGGGTCTGTTTTGAGAAGGAAATGCTCTTAGGCTGCGGCTCGATACTTACTCAA
scaff1_P0_O83710	1	0	10475502-10475540	TGCTTTCTATTCTGAATTGTGGCGTTCAAGACCACTTGC	X0	GCGGCTCGATACTTACTCAA	6-FAM	X51	TAAGCGGTCTGTACTATGCG	TAAGCGGTCTGTACTATGCGTGCTTTCTATTCTGAATTGTGGCGTTCAAGACCACTTGCGCGGCTCGATACTTACTCAA
scaff1_P0_O83711	1	0	10475589-10475627	TCTGGACAGTTTGTGTTTTGAAAATGGAGCTCCATTCAG	X0	GCGGCTCGATACTTACTCAA	6-FAM	X51	TAAGCGGTCTGTACTATGCG	TAAGCGGTCTGTACTATGCGTCTGGACAGTTTGTGTTTTGAAAATGGAGCTCCATTCAGGCGGCTCGATACTTACTCAA
scaff1_P0_O83712	1	0	10475630-10475668	GGGGACAGACTTGTCCCTAAAGGAAAAGGGGCATAAATA	X0	GCGGCTCGATACTTACTCAA	6-FAM	X51	TAAGCGGTCTGTACTATGCG	TAAGCGGTCTGTACTATGCGGGGGACAGACTTGTCCCTAAAGGAAAAGGGGCATAAATAGCGGCTCGATACTTACTCAA
scaff1_P0_O83713	1	0	10475669-10475707	TGCCACAGGCAAAACCACAATGATTTCTTTGATTGCAGG	X0	GCGGCTCGATACTTACTCAA	6-FAM	X51	TAAGCGGTCTGTACTATGCG	TAAGCGGTCTGTACTATGCGTGCCACAGGCAAAACCACAATGATTTCTTTGATTGCAGGGCGGCTCGATACTTACTCAA
scaff1_P0_O83714	1	0	10475708-10475746	GACCTTGGGGCCATCTTGTGCTAAGAACTTGCCTTTAGA	X0	GCGGCTCGATACTTACTCAA	6-FAM	X51	TAAGCGGTCTGTACTATGCG	TAAGCGGTCTGTACTATGCGGACCTTGGGGCCATCTTGTGCTAAGAACTTGCCTTTAGAGCGGCTCGATACTTACTCAA
scaff1_P0_O83715	1	0	10475747-10475785	AGATCCTTTGGTTCCCATCCATGTCTCCCTCTCCTCAAA	X0	GCGGCTCGATACTTACTCAA	6-FAM	X51	TAAGCGGTCTGTACTATGCG	TAAGCGGTCTGTACTATGCGAGATCCTTTGGTTCCCATCCATGTCTCCCTCTCCTCAAAGCGGCTCGATACTTACTCAA
scaff1_P0_O83716	1	0	10476235-10476273	GGAACACACTGTTGATGGGGCTGCTGTCGACTCTTACAA	X0	GCGGCTCGATACTTACTCAA	6-FAM	X51	TAAGCGGTCTGTACTATGCG	TAAGCGGTCTGTACTATGCGGGAACACACTGTTGATGGGGCTGCTGTCGACTCTTACAAGCGGCTCGATACTTACTCAA
scaff1_P0_O83717	1	0	10476286-10476324	CGTGTGTGGTTTACGTTCCGAGCCCTGACTGACTAGGAG	X0	GCGGCTCGATACTTACTCAA	6-FAM	X51	TAAGCGGTCTGTACTATGCG	TAAGCGGTCTGTACTATGCGCGTGTGTGGTTTACGTTCCGAGCCCTGACTGACTAGGAGGCGGCTCGATACTTACTCAA
scaff1_P0_O83718	1	0	10476441-10476479	CGTGAACCCCACCCGTCCCTGAAAACTGTGTTTCATCAC	X0	GCGGCTCGATACTTACTCAA	6-FAM	X51	TAAGCGGTCTGTACTATGCG	TAAGCGGTCTGTACTATGCGCGTGAACCCCACCCGTCCCTGAAAACTGTGTTTCATCACGCGGCTCGATACTTACTCAA
scaff1_P0_O83719	1	0	10476640-10476678	TTCTAGAAAGACAAGTTTCTTGGCTCGTCTGACATGTGT	X0	GCGGCTCGATACTTACTCAA	6-FAM	X51	TAAGCGGTCTGTACTATGCG	TAAGCGGTCTGTACTATGCGTTCTAGAAAGACAAGTTTCTTGGCTCGTCTGACATGTGTGCGGCTCGATACTTACTCAA
scaff1_P0_O83720	1	0	10476686-10476724	TCTACTTATCGTGGATAGTAAGAAAAGGTGCAGGCACCA	X0	GCGGCTCGATACTTACTCAA	6-FAM	X51	TAAGCGGTCTGTACTATGCG	TAAGCGGTCTGTACTATGCGTCTACTTATCGTGGATAGTAAGAAAAGGTGCAGGCACCAGCGGCTCGATACTTACTCAA
scaff1_P0_O83721	1	0	10476725-10476763	GAGGGCATTGAGGTGTGACTTGAAAGTCTAGTGAGTGAA	X0	GCGGCTCGATACTTACTCAA	6-FAM	X51	TAAGCGGTCTGTACTATGCG	TAAGCGGTCTGTACTATGCGGAGGGCATTGAGGTGTGACTTGAAAGTCTAGTGAGTGAAGCGGCTCGATACTTACTCAA
scaff1_P0_O83722	1	0	10476954-10476992	GCCCAGATGTGTCACTGAAAGTGTGAGCATGCATGGTTC	X0	GCGGCTCGATACTTACTCAA	6-FAM	X51	TAAGCGGTCTGTACTATGCG	TAAGCGGTCTGTACTATGCGGCCCAGATGTGTCACTGAAAGTGTGAGCATGCATGGTTCGCGGCTCGATACTTACTCAA
scaff1_P0_O83723	1	0	10477389-10477427	GCGTCCTTGAAGACGTTAGTAGGTGCTGCCTGGTGAGAT	X0	GCGGCTCGATACTTACTCAA	6-FAM	X51	TAAGCGGTCTGTACTATGCG	TAAGCGGTCTGTACTATGCGGCGTCCTTGAAGACGTTAGTAGGTGCTGCCTGGTGAGATGCGGCTCGATACTTACTCAA
scaff1_P0_O83724	1	0	10477428-10477466	GTTTGGACACGCTGGGTCTAGTAGGCTTCTGTTACAGTG	X0	GCGGCTCGATACTTACTCAA	6-FAM	X51	TAAGCGGTCTGTACTATGCG	TAAGCGGTCTGTACTATGCGGTTTGGACACGCTGGGTCTAGTAGGCTTCTGTTACAGTGGCGGCTCGATACTTACTCAA
scaff1_P0_O83725	1	0	10477500-10477538	TAATGTGTGGCATTCCTAAATGTACTTCTCTGTGGGACC	X0	GCGGCTCGATACTTACTCAA	6-FAM	X51	TAAGCGGTCTGTACTATGCG	TAAGCGGTCTGTACTATGCGTAATGTGTGGCATTCCTAAATGTACTTCTCTGTGGGACCGCGGCTCGATACTTACTCAA
scaff1_P0_O83726	1	0	10477579-10477617	GTTCTGTGAAATACCCGACAGATCCCTCTGAAAGTAGCT	X0	GCGGCTCGATACTTACTCAA	6-FAM	X51	TAAGCGGTCTGTACTATGCG	TAAGCGGTCTGTACTATGCGGTTCTGTGAAATACCCGACAGATCCCTCTGAAAGTAGCTGCGGCTCGATACTTACTCAA
scaff1_P0_O83727	1	0	10477618-10477656	CTCTAGTCAGCACTTGGAGGATAAGCCTTAGGAGACAAG	X0	GCGGCTCGATACTTACTCAA	6-FAM	X51	TAAGCGGTCTGTACTATGCG	TAAGCGGTCTGTACTATGCGCTCTAGTCAGCACTTGGAGGATAAGCCTTAGGAGACAAGGCGGCTCGATACTTACTCAA
scaff1_P0_O83728	1	0	10477657-10477695	TGTGGTGGAGAACGTAAGTCTGGAGATGCCAAGTTGACA	X0	GCGGCTCGATACTTACTCAA	6-FAM	X51	TAAGCGGTCTGTACTATGCG	TAAGCGGTCTGTACTATGCGTGTGGTGGAGAACGTAAGTCTGGAGATGCCAAGTTGACAGCGGCTCGATACTTACTCAA
scaff1_P0_O83729	1	0	10477696-10477734	CGAAGCAGCAACTTTCTGTGGGTCTCCTGCTATTTAGCC	X0	GCGGCTCGATACTTACTCAA	6-FAM	X51	TAAGCGGTCTGTACTATGCG	TAAGCGGTCTGTACTATGCGCGAAGCAGCAACTTTCTGTGGGTCTCCTGCTATTTAGCCGCGGCTCGATACTTACTCAA
scaff1_P0_O83730	1	0	10477842-10477880	TTCCAGTAGTTTTGTGAGTGAGACCATGGGATTTGAGAG	X0	GCGGCTCGATACTTACTCAA	6-FAM	X51	TAAGCGGTCTGTACTATGCG	TAAGCGGTCTGTACTATGCGTTCCAGTAGTTTTGTGAGTGAGACCATGGGATTTGAGAGGCGGCTCGATACTTACTCAA
scaff1_P0_O83731	1	0	10477885-10477923	TAAGCTGTGAATTATTCGTGCATGCCTTGTTCTGTAGGA	X0	GCGGCTCGATACTTACTCAA	6-FAM	X51	TAAGCGGTCTGTACTATGCG	TAAGCGGTCTGTACTATGCGTAAGCTGTGAATTATTCGTGCATGCCTTGTTCTGTAGGAGCGGCTCGATACTTACTCAA
scaff1_P0_O83732	1	0	10477977-10478015	ACGGTGGATTTAAAATCTTAACGGACAGAAGCTGTTGGA	X0	GCGGCTCGATACTTACTCAA	6-FAM	X51	TAAGCGGTCTGTACTATGCG	TAAGCGGTCTGTACTATGCGACGGTGGATTTAAAATCTTAACGGACAGAAGCTGTTGGAGCGGCTCGATACTTACTCAA
scaff1_P0_O83733	1	0	10478071-10478109	TTTTCATAAAGGTTTGCCAAAGCTGTTTCTAAGGGCTCC	X0	GCGGCTCGATACTTACTCAA	6-FAM	X51	TAAGCGGTCTGTACTATGCG	TAAGCGGTCTGTACTATGCGTTTTCATAAAGGTTTGCCAAAGCTGTTTCTAAGGGCTCCGCGGCTCGATACTTACTCAA
scaff1_P0_O83734	1	0	10478137-10478175	TTTTGTTCATTGCTTCCTCCCCAAGTGGACAGTGTAACC	X0	GCGGCTCGATACTTACTCAA	6-FAM	X51	TAAGCGGTCTGTACTATGCG	TAAGCGGTCTGTACTATGCGTTTTGTTCATTGCTTCCTCCCCAAGTGGACAGTGTAACCGCGGCTCGATACTTACTCAA
scaff1_P0_O83735	1	0	10478333-10478371	CACTCCTGCCTCCATCTCTGCAATCCTCAGAGACCTCAA	X0	GCGGCTCGATACTTACTCAA	6-FAM	X51	TAAGCGGTCTGTACTATGCG	TAAGCGGTCTGTACTATGCGCACTCCTGCCTCCATCTCTGCAATCCTCAGAGACCTCAAGCGGCTCGATACTTACTCAA
scaff1_P0_O83736	1	0	10478473-10478511	GGTTGGGAGGAATCTGGAAAACGCCTGCTGGTTCTAGAA	X0	GCGGCTCGATACTTACTCAA	6-FAM	X51	TAAGCGGTCTGTACTATGCG	TAAGCGGTCTGTACTATGCGGGTTGGGAGGAATCTGGAAAACGCCTGCTGGTTCTAGAAGCGGCTCGATACTTACTCAA
scaff1_P0_O83737	1	0	10478571-10478609	TCTGTGCCAGGAAGTGATCTGATTTGTCCATTTTATCGT	X0	GCGGCTCGATACTTACTCAA	6-FAM	X51	TAAGCGGTCTGTACTATGCG	TAAGCGGTCTGTACTATGCGTCTGTGCCAGGAAGTGATCTGATTTGTCCATTTTATCGTGCGGCTCGATACTTACTCAA
scaff1_P0_O83738	1	0	10478688-10478726	ACAGTTGATTTCAGAGTTACTTCCAAATATCTGCCCCGT	X0	GCGGCTCGATACTTACTCAA	6-FAM	X51	TAAGCGGTCTGTACTATGCG	TAAGCGGTCTGTACTATGCGACAGTTGATTTCAGAGTTACTTCCAAATATCTGCCCCGTGCGGCTCGATACTTACTCAA
scaff1_P0_O83739	1	0	10478727-10478765	TCTGTGCTCCTTCCATCTGTGTTCACTATTTGTTGGCTC	X0	GCGGCTCGATACTTACTCAA	6-FAM	X51	TAAGCGGTCTGTACTATGCG	TAAGCGGTCTGTACTATGCGTCTGTGCTCCTTCCATCTGTGTTCACTATTTGTTGGCTCGCGGCTCGATACTTACTCAA
scaff1_P0_O83740	1	0	10478782-10478820	TTCTCTAAAGAAAATGGGCTTGGGGCTTATGATTCCACG	X0	GCGGCTCGATACTTACTCAA	6-FAM	X51	TAAGCGGTCTGTACTATGCG	TAAGCGGTCTGTACTATGCGTTCTCTAAAGAAAATGGGCTTGGGGCTTATGATTCCACGGCGGCTCGATACTTACTCAA
scaff1_P0_O83741	1	0	10478821-10478859	TGAGCAGCGTGGCTATGAGAAGGTAGAGTCTGTGAAAAG	X0	GCGGCTCGATACTTACTCAA	6-FAM	X51	TAAGCGGTCTGTACTATGCG	TAAGCGGTCTGTACTATGCGTGAGCAGCGTGGCTATGAGAAGGTAGAGTCTGTGAAAAGGCGGCTCGATACTTACTCAA
scaff1_P0_O83742	1	0	10478860-10478898	GGAGGAAATTCACGCACGTTTTCATAAACGTGAGCAGAT	X0	GCGGCTCGATACTTACTCAA	6-FAM	X51	TAAGCGGTCTGTACTATGCG	TAAGCGGTCTGTACTATGCGGGAGGAAATTCACGCACGTTTTCATAAACGTGAGCAGATGCGGCTCGATACTTACTCAA
scaff1_P0_O83743	1	0	10478912-10478950	GAACCTCCTCTGAGCGGCTGTTTCCCAGATGTTGGATTT	X0	GCGGCTCGATACTTACTCAA	6-FAM	X51	TAAGCGGTCTGTACTATGCG	TAAGCGGTCTGTACTATGCGGAACCTCCTCTGAGCGGCTGTTTCCCAGATGTTGGATTTGCGGCTCGATACTTACTCAA
scaff1_P0_O83744	1	0	10479049-10479087	GGGCCTGCGGAGTCCTTGGTTGTTTAGTCACTGACTTTG	X0	GCGGCTCGATACTTACTCAA	6-FAM	X51	TAAGCGGTCTGTACTATGCG	TAAGCGGTCTGTACTATGCGGGGCCTGCGGAGTCCTTGGTTGTTTAGTCACTGACTTTGGCGGCTCGATACTTACTCAA
scaff1_P0_O83745	1	0	10479186-10479224	CTCTCCCTCCATCCACGTTCGCTGTCTTGTTCGGAGATG	X0	GCGGCTCGATACTTACTCAA	6-FAM	X51	TAAGCGGTCTGTACTATGCG	TAAGCGGTCTGTACTATGCGCTCTCCCTCCATCCACGTTCGCTGTCTTGTTCGGAGATGGCGGCTCGATACTTACTCAA
scaff1_P0_O83746	1	0	10479399-10479437	CCCAGCTTCCATGGCCATTTGGAAGTCATCAGACGCATT	X0	GCGGCTCGATACTTACTCAA	6-FAM	X51	TAAGCGGTCTGTACTATGCG	TAAGCGGTCTGTACTATGCGCCCAGCTTCCATGGCCATTTGGAAGTCATCAGACGCATTGCGGCTCGATACTTACTCAA
scaff1_P0_O83747	1	0	10479457-10479495	CTGCAGCTTCTGCTTCTGGGAGAGGGGAAAGAACATCTG	X0	GCGGCTCGATACTTACTCAA	6-FAM	X51	TAAGCGGTCTGTACTATGCG	TAAGCGGTCTGTACTATGCGCTGCAGCTTCTGCTTCTGGGAGAGGGGAAAGAACATCTGGCGGCTCGATACTTACTCAA
scaff1_P0_O83748	1	0	10479511-10479549	TTTTAGTTTGCAAGCATCTGTCCTTGCGTTTCTGGGAAA	X0	GCGGCTCGATACTTACTCAA	6-FAM	X51	TAAGCGGTCTGTACTATGCG	TAAGCGGTCTGTACTATGCGTTTTAGTTTGCAAGCATCTGTCCTTGCGTTTCTGGGAAAGCGGCTCGATACTTACTCAA
scaff1_P0_O83749	1	0	10479596-10479634	CGGGTAGAAGCAGAACAACTGACTGGTGGGTGGACAAAA	X0	GCGGCTCGATACTTACTCAA	6-FAM	X51	TAAGCGGTCTGTACTATGCG	TAAGCGGTCTGTACTATGCGCGGGTAGAAGCAGAACAACTGACTGGTGGGTGGACAAAAGCGGCTCGATACTTACTCAA
scaff1_P0_O83750	1	0	10479635-10479673	CGGATCCCCAAGGAAATCTGGCTTGAAATCACGGGAATA	X0	GCGGCTCGATACTTACTCAA	6-FAM	X51	TAAGCGGTCTGTACTATGCG	TAAGCGGTCTGTACTATGCGCGGATCCCCAAGGAAATCTGGCTTGAAATCACGGGAATAGCGGCTCGATACTTACTCAA
scaff1_P0_O83751	1	0	10479674-10479712	TATTTCATCTCACAGGCAATCATGGGAATCGAGCGGTCG	X0	GCGGCTCGATACTTACTCAA	6-FAM	X51	TAAGCGGTCTGTACTATGCG	TAAGCGGTCTGTACTATGCGTATTTCATCTCACAGGCAATCATGGGAATCGAGCGGTCGGCGGCTCGATACTTACTCAA
scaff1_P0_O83752	1	0	10479962-10480000	ATTGCATTCCTAGTTCTGTTTGTCTCAACAGCTGATGGA	X0	GCGGCTCGATACTTACTCAA	6-FAM	X51	TAAGCGGTCTGTACTATGCG	TAAGCGGTCTGTACTATGCGATTGCATTCCTAGTTCTGTTTGTCTCAACAGCTGATGGAGCGGCTCGATACTTACTCAA
scaff1_P0_O83753	1	0	10480017-10480055	TTTTGGCCAACGCTTACCTCTTCTGTACATTCAAACCTT	X0	GCGGCTCGATACTTACTCAA	6-FAM	X51	TAAGCGGTCTGTACTATGCG	TAAGCGGTCTGTACTATGCGTTTTGGCCAACGCTTACCTCTTCTGTACATTCAAACCTTGCGGCTCGATACTTACTCAA
scaff1_P0_O83754	1	0	10480557-10480595	GATGACAGCCCTTACTTAGATTATGTGATGAGCAGCTGC	X0	GCGGCTCGATACTTACTCAA	6-FAM	X51	TAAGCGGTCTGTACTATGCG	TAAGCGGTCTGTACTATGCGGATGACAGCCCTTACTTAGATTATGTGATGAGCAGCTGCGCGGCTCGATACTTACTCAA
scaff1_P0_O83755	1	0	10480596-10480634	TTAGCATGTAACTACAGAGAAGCTTCCTGTGGGTCAGGA	X0	GCGGCTCGATACTTACTCAA	6-FAM	X51	TAAGCGGTCTGTACTATGCG	TAAGCGGTCTGTACTATGCGTTAGCATGTAACTACAGAGAAGCTTCCTGTGGGTCAGGAGCGGCTCGATACTTACTCAA
scaff1_P0_O83756	1	0	10480664-10480702	CAGCGCAAGTGGGCCTTTAAGGTGTTTGGGTGAATGAAG	X0	GCGGCTCGATACTTACTCAA	6-FAM	X51	TAAGCGGTCTGTACTATGCG	TAAGCGGTCTGTACTATGCGCAGCGCAAGTGGGCCTTTAAGGTGTTTGGGTGAATGAAGGCGGCTCGATACTTACTCAA
scaff1_P0_O83757	1	0	10480731-10480769	GACAAGGCCCTTTTATCGAACCCTGTCTGGGAACCACAC	X0	GCGGCTCGATACTTACTCAA	6-FAM	X51	TAAGCGGTCTGTACTATGCG	TAAGCGGTCTGTACTATGCGGACAAGGCCCTTTTATCGAACCCTGTCTGGGAACCACACGCGGCTCGATACTTACTCAA
scaff1_P0_O83758	1	0	10480774-10480812	TGATAGTCATTACCGACTGACCACAGTTTGCTAATTGCT	X0	GCGGCTCGATACTTACTCAA	6-FAM	X51	TAAGCGGTCTGTACTATGCG	TAAGCGGTCTGTACTATGCGTGATAGTCATTACCGACTGACCACAGTTTGCTAATTGCTGCGGCTCGATACTTACTCAA
scaff1_P0_O83759	1	0	10480836-10480874	CTCTCTGGGTGTCTGTACGGAGCTGTGTGGACGTTTGTA	X0	GCGGCTCGATACTTACTCAA	6-FAM	X51	TAAGCGGTCTGTACTATGCG	TAAGCGGTCTGTACTATGCGCTCTCTGGGTGTCTGTACGGAGCTGTGTGGACGTTTGTAGCGGCTCGATACTTACTCAA
scaff1_P0_O83760	1	0	10481003-10481041	GAAGGGGTTGCTCATCTGATGCATGCACAGCTTGACTGT	X0	GCGGCTCGATACTTACTCAA	6-FAM	X51	TAAGCGGTCTGTACTATGCG	TAAGCGGTCTGTACTATGCGGAAGGGGTTGCTCATCTGATGCATGCACAGCTTGACTGTGCGGCTCGATACTTACTCAA
scaff1_P0_O83761	1	0	10481042-10481080	GTCCAGTTGCCCATCGTGAACAAACTAACTGTAAATCGA	X0	GCGGCTCGATACTTACTCAA	6-FAM	X51	TAAGCGGTCTGTACTATGCG	TAAGCGGTCTGTACTATGCGGTCCAGTTGCCCATCGTGAACAAACTAACTGTAAATCGAGCGGCTCGATACTTACTCAA
scaff1_P0_O83762	1	0	10481081-10481119	GTACCTGCGTCTGTCTGACTGTTAATTCTGGAATAAGGC	X0	GCGGCTCGATACTTACTCAA	6-FAM	X51	TAAGCGGTCTGTACTATGCG	TAAGCGGTCTGTACTATGCGGTACCTGCGTCTGTCTGACTGTTAATTCTGGAATAAGGCGCGGCTCGATACTTACTCAA
scaff1_P0_O83763	1	0	10481170-10481208	GAGCAAGGATTCGGGTGGCAGAAACGTCTCCTCAGTACA	X0	GCGGCTCGATACTTACTCAA	6-FAM	X51	TAAGCGGTCTGTACTATGCG	TAAGCGGTCTGTACTATGCGGAGCAAGGATTCGGGTGGCAGAAACGTCTCCTCAGTACAGCGGCTCGATACTTACTCAA
scaff1_P0_O83764	1	0	10481211-10481249	CCAGCTCTGAACAGACAGCACGCTAAGTCCCTTCCTTTG	X0	GCGGCTCGATACTTACTCAA	6-FAM	X51	TAAGCGGTCTGTACTATGCG	TAAGCGGTCTGTACTATGCGCCAGCTCTGAACAGACAGCACGCTAAGTCCCTTCCTTTGGCGGCTCGATACTTACTCAA
scaff1_P0_O83765	1	0	10481250-10481288	GAAGCGGTTTACTGTTGGGGTGTGGTAATTACCCTGCAG	X0	GCGGCTCGATACTTACTCAA	6-FAM	X51	TAAGCGGTCTGTACTATGCG	TAAGCGGTCTGTACTATGCGGAAGCGGTTTACTGTTGGGGTGTGGTAATTACCCTGCAGGCGGCTCGATACTTACTCAA
scaff1_P0_O83766	1	0	10481423-10481461	ACAGTAAAGTCTTCTTTCTCAGCTGTGTTCACCCTCAGG	X0	GCGGCTCGATACTTACTCAA	6-FAM	X51	TAAGCGGTCTGTACTATGCG	TAAGCGGTCTGTACTATGCGACAGTAAAGTCTTCTTTCTCAGCTGTGTTCACCCTCAGGGCGGCTCGATACTTACTCAA
scaff1_P0_O83767	1	0	10481462-10481500	CTTGGTCTTGTCCCATCTTTGGGCTGGGCCTTTATCAGA	X0	GCGGCTCGATACTTACTCAA	6-FAM	X51	TAAGCGGTCTGTACTATGCG	TAAGCGGTCTGTACTATGCGCTTGGTCTTGTCCCATCTTTGGGCTGGGCCTTTATCAGAGCGGCTCGATACTTACTCAA
scaff1_P0_O83768	1	0	10481506-10481544	AATTCTGCACCGTAGCAATCACTTCATTCGGTTTTATGG	X0	GCGGCTCGATACTTACTCAA	6-FAM	X51	TAAGCGGTCTGTACTATGCG	TAAGCGGTCTGTACTATGCGAATTCTGCACCGTAGCAATCACTTCATTCGGTTTTATGGGCGGCTCGATACTTACTCAA
scaff1_P0_O83769	1	0	10482141-10482179	TGATATGCAATGATACGAAAATCTTCACCTGGCGGAAGG	X0	GCGGCTCGATACTTACTCAA	6-FAM	X51	TAAGCGGTCTGTACTATGCG	TAAGCGGTCTGTACTATGCGTGATATGCAATGATACGAAAATCTTCACCTGGCGGAAGGGCGGCTCGATACTTACTCAA
scaff1_P0_O83770	1	0	10482229-10482267	TTAGCTTATCATGATTACGGCAGACTTGTCTGACTTGGC	X0	GCGGCTCGATACTTACTCAA	6-FAM	X51	TAAGCGGTCTGTACTATGCG	TAAGCGGTCTGTACTATGCGTTAGCTTATCATGATTACGGCAGACTTGTCTGACTTGGCGCGGCTCGATACTTACTCAA
scaff1_P0_O83771	1	0	10482268-10482306	AGTTTATGCCCACTGCCTGTTACGCTTGCTCTAGTATGA	X0	GCGGCTCGATACTTACTCAA	6-FAM	X51	TAAGCGGTCTGTACTATGCG	TAAGCGGTCTGTACTATGCGAGTTTATGCCCACTGCCTGTTACGCTTGCTCTAGTATGAGCGGCTCGATACTTACTCAA
scaff1_P0_O83772	1	0	10482339-10482377	CTCTTTCACCTCCCCAGGCACTCCTTCCACGTTCTTTCT	X0	GCGGCTCGATACTTACTCAA	6-FAM	X51	TAAGCGGTCTGTACTATGCG	TAAGCGGTCTGTACTATGCGCTCTTTCACCTCCCCAGGCACTCCTTCCACGTTCTTTCTGCGGCTCGATACTTACTCAA
scaff1_P0_O83773	1	0	10482418-10482456	ATTTCCTTGAGACCCTGTAAGGATCTTTAAGCAGAGTGC	X0	GCGGCTCGATACTTACTCAA	6-FAM	X51	TAAGCGGTCTGTACTATGCG	TAAGCGGTCTGTACTATGCGATTTCCTTGAGACCCTGTAAGGATCTTTAAGCAGAGTGCGCGGCTCGATACTTACTCAA
scaff1_P0_O83774	1	0	10482473-10482511	TTCTACCAGCATTCAGCACAGAAACGTCACATTAACACA	X0	GCGGCTCGATACTTACTCAA	6-FAM	X51	TAAGCGGTCTGTACTATGCG	TAAGCGGTCTGTACTATGCGTTCTACCAGCATTCAGCACAGAAACGTCACATTAACACAGCGGCTCGATACTTACTCAA
scaff1_P0_O83775	1	0	10482512-10482550	TCTTTTACTGCGTTGTGCCGGATTTGTGTTGATGCCAAG	X0	GCGGCTCGATACTTACTCAA	6-FAM	X51	TAAGCGGTCTGTACTATGCG	TAAGCGGTCTGTACTATGCGTCTTTTACTGCGTTGTGCCGGATTTGTGTTGATGCCAAGGCGGCTCGATACTTACTCAA
scaff1_P0_O83776	1	0	10482551-10482589	GTGCAGAACATCTCAGTACCCGTCTGGGGAGACTTAATT	X0	GCGGCTCGATACTTACTCAA	6-FAM	X51	TAAGCGGTCTGTACTATGCG	TAAGCGGTCTGTACTATGCGGTGCAGAACATCTCAGTACCCGTCTGGGGAGACTTAATTGCGGCTCGATACTTACTCAA
scaff1_P0_O83777	1	0	10482644-10482682	AGAGAATCTCCTGACGTGAATCCCGGGAAGAGCATCTGG	X0	GCGGCTCGATACTTACTCAA	6-FAM	X51	TAAGCGGTCTGTACTATGCG	TAAGCGGTCTGTACTATGCGAGAGAATCTCCTGACGTGAATCCCGGGAAGAGCATCTGGGCGGCTCGATACTTACTCAA
scaff1_P0_O83778	1	0	10482761-10482799	GTGGGAATGCTGCAAGTCCCAGGCACACGTTACGTAAAT	X0	GCGGCTCGATACTTACTCAA	6-FAM	X51	TAAGCGGTCTGTACTATGCG	TAAGCGGTCTGTACTATGCGGTGGGAATGCTGCAAGTCCCAGGCACACGTTACGTAAATGCGGCTCGATACTTACTCAA
scaff1_P0_O83779	1	0	10482800-10482838	TGAGGTTCTTTTCAGGCAGTCAGATTAGAGTTCACTGCT	X0	GCGGCTCGATACTTACTCAA	6-FAM	X51	TAAGCGGTCTGTACTATGCG	TAAGCGGTCTGTACTATGCGTGAGGTTCTTTTCAGGCAGTCAGATTAGAGTTCACTGCTGCGGCTCGATACTTACTCAA
scaff1_P0_O83780	1	0	10482852-10482890	GCGGTTAAGAGCAGTTATGTTAGAACATGTTTCACTCGC	X0	GCGGCTCGATACTTACTCAA	6-FAM	X51	TAAGCGGTCTGTACTATGCG	TAAGCGGTCTGTACTATGCGGCGGTTAAGAGCAGTTATGTTAGAACATGTTTCACTCGCGCGGCTCGATACTTACTCAA
scaff1_P0_O83781	1	0	10482891-10482929	TGGCATCCTTTAGAAATTGCTTAGCGTCTGTGCTGTTTG	X0	GCGGCTCGATACTTACTCAA	6-FAM	X51	TAAGCGGTCTGTACTATGCG	TAAGCGGTCTGTACTATGCGTGGCATCCTTTAGAAATTGCTTAGCGTCTGTGCTGTTTGGCGGCTCGATACTTACTCAA
scaff1_P0_O83782	1	0	10482930-10482968	TTCCTTTGGTTCTTGCTGTTTCGGTGTCTGACTCAGCAT	X0	GCGGCTCGATACTTACTCAA	6-FAM	X51	TAAGCGGTCTGTACTATGCG	TAAGCGGTCTGTACTATGCGTTCCTTTGGTTCTTGCTGTTTCGGTGTCTGACTCAGCATGCGGCTCGATACTTACTCAA
scaff1_P0_O83783	1	0	10483012-10483050	GCTGGGTATGCAGTTCTGTCCAGTGGAAGAGGCTGATGA	X0	GCGGCTCGATACTTACTCAA	6-FAM	X51	TAAGCGGTCTGTACTATGCG	TAAGCGGTCTGTACTATGCGGCTGGGTATGCAGTTCTGTCCAGTGGAAGAGGCTGATGAGCGGCTCGATACTTACTCAA
scaff1_P0_O83784	1	0	10483516-10483554	AGTTTCAGGAGGGTTCCAACAGTTTCAGGAGCGTTCCAA	X0	GCGGCTCGATACTTACTCAA	6-FAM	X51	TAAGCGGTCTGTACTATGCG	TAAGCGGTCTGTACTATGCGAGTTTCAGGAGGGTTCCAACAGTTTCAGGAGCGTTCCAAGCGGCTCGATACTTACTCAA
scaff1_P0_O83785	1	0	10483731-10483769	TGCCTGTTGGCCGTTGGTTTTCTGATGGATCTTCTCATT	X0	GCGGCTCGATACTTACTCAA	6-FAM	X51	TAAGCGGTCTGTACTATGCG	TAAGCGGTCTGTACTATGCGTGCCTGTTGGCCGTTGGTTTTCTGATGGATCTTCTCATTGCGGCTCGATACTTACTCAA
scaff1_P0_O83786	1	0	10483770-10483808	TCCTTCTCTCGCTATTACTTCCGTGGTGCTGGCCATTGA	X0	GCGGCTCGATACTTACTCAA	6-FAM	X51	TAAGCGGTCTGTACTATGCG	TAAGCGGTCTGTACTATGCGTCCTTCTCTCGCTATTACTTCCGTGGTGCTGGCCATTGAGCGGCTCGATACTTACTCAA
scaff1_P0_O83787	1	0	10483855-10483893	CAGGCCGGCTGGTGGTGGTTATTTGGTCACTTTTCTGTC	X0	GCGGCTCGATACTTACTCAA	6-FAM	X51	TAAGCGGTCTGTACTATGCG	TAAGCGGTCTGTACTATGCGCAGGCCGGCTGGTGGTGGTTATTTGGTCACTTTTCTGTCGCGGCTCGATACTTACTCAA
scaff1_P0_O83788	1	0	10483894-10483932	ACCAAAAGTGATTCATTTAGGAACAGAGCCTGGGCCCTG	X0	GCGGCTCGATACTTACTCAA	6-FAM	X51	TAAGCGGTCTGTACTATGCG	TAAGCGGTCTGTACTATGCGACCAAAAGTGATTCATTTAGGAACAGAGCCTGGGCCCTGGCGGCTCGATACTTACTCAA
scaff1_P0_O83789	1	0	10483985-10484023	GAGCAGTGCTGACGTCTGTGGGGCAGAGGAACAATTAAA	X0	GCGGCTCGATACTTACTCAA	6-FAM	X51	TAAGCGGTCTGTACTATGCG	TAAGCGGTCTGTACTATGCGGAGCAGTGCTGACGTCTGTGGGGCAGAGGAACAATTAAAGCGGCTCGATACTTACTCAA
scaff1_P0_O83790	1	0	10484050-10484088	GGCTCTTGTGCCTGGAGTACAATTGGAAGGTGCCATGAT	X0	GCGGCTCGATACTTACTCAA	6-FAM	X51	TAAGCGGTCTGTACTATGCG	TAAGCGGTCTGTACTATGCGGGCTCTTGTGCCTGGAGTACAATTGGAAGGTGCCATGATGCGGCTCGATACTTACTCAA
scaff1_P0_O83791	1	0	10484090-10484128	GTCAGGGCGTTGGTTTGACTGTAAAACAGGGTAGGGGTT	X0	GCGGCTCGATACTTACTCAA	6-FAM	X51	TAAGCGGTCTGTACTATGCG	TAAGCGGTCTGTACTATGCGGTCAGGGCGTTGGTTTGACTGTAAAACAGGGTAGGGGTTGCGGCTCGATACTTACTCAA
scaff1_P0_O83792	1	0	10484129-10484167	TGGCGTCGATACCAGTTTCTTGCCTCCTAGTTTCACAAG	X0	GCGGCTCGATACTTACTCAA	6-FAM	X51	TAAGCGGTCTGTACTATGCG	TAAGCGGTCTGTACTATGCGTGGCGTCGATACCAGTTTCTTGCCTCCTAGTTTCACAAGGCGGCTCGATACTTACTCAA
scaff1_P0_O83793	1	0	10484169-10484207	CTCCCAGTGGACCTGGGTTCAAACAGGGGACACTCTATG	X0	GCGGCTCGATACTTACTCAA	6-FAM	X51	TAAGCGGTCTGTACTATGCG	TAAGCGGTCTGTACTATGCGCTCCCAGTGGACCTGGGTTCAAACAGGGGACACTCTATGGCGGCTCGATACTTACTCAA
scaff1_P0_O83794	1	0	10484421-10484459	ATAACCCATACCCTGGTTTACTAAGACCTCCTGCATTGT	X0	GCGGCTCGATACTTACTCAA	6-FAM	X51	TAAGCGGTCTGTACTATGCG	TAAGCGGTCTGTACTATGCGATAACCCATACCCTGGTTTACTAAGACCTCCTGCATTGTGCGGCTCGATACTTACTCAA
scaff1_P0_O83795	1	0	10484474-10484512	CCCAGCCTTTCCTTGCAGCACAGATGCATAAGCAGAACT	X0	GCGGCTCGATACTTACTCAA	6-FAM	X51	TAAGCGGTCTGTACTATGCG	TAAGCGGTCTGTACTATGCGCCCAGCCTTTCCTTGCAGCACAGATGCATAAGCAGAACTGCGGCTCGATACTTACTCAA
scaff1_P0_O83796	1	0	10484564-10484602	CTGCCACATCTGCCCCTTTTCTCATTTACCTTGTTTTAA	X0	GCGGCTCGATACTTACTCAA	6-FAM	X51	TAAGCGGTCTGTACTATGCG	TAAGCGGTCTGTACTATGCGCTGCCACATCTGCCCCTTTTCTCATTTACCTTGTTTTAAGCGGCTCGATACTTACTCAA
scaff1_P0_O83797	1	0	10484610-10484648	GTCGTCTGAATGTCTGTGAATGTGGGGAGTGCCAGCTTT	X0	GCGGCTCGATACTTACTCAA	6-FAM	X51	TAAGCGGTCTGTACTATGCG	TAAGCGGTCTGTACTATGCGGTCGTCTGAATGTCTGTGAATGTGGGGAGTGCCAGCTTTGCGGCTCGATACTTACTCAA
scaff1_P0_O83798	1	0	10484723-10484761	ATTAATCTCCACGAGCAAAACTTGCCAAAAGCAAGATCA	X0	GCGGCTCGATACTTACTCAA	6-FAM	X51	TAAGCGGTCTGTACTATGCG	TAAGCGGTCTGTACTATGCGATTAATCTCCACGAGCAAAACTTGCCAAAAGCAAGATCAGCGGCTCGATACTTACTCAA
scaff1_P0_O83799	1	0	10484762-10484800	AACGACAGATGAGGACATTGCTGTGTTTGTGGCTCATGT	X0	GCGGCTCGATACTTACTCAA	6-FAM	X51	TAAGCGGTCTGTACTATGCG	TAAGCGGTCTGTACTATGCGAACGACAGATGAGGACATTGCTGTGTTTGTGGCTCATGTGCGGCTCGATACTTACTCAA
scaff1_P0_O83800	1	0	10484875-10484913	AAAAGAAAACACACGTGACTCAGACTCAAGTCCCCGGTG	X0	GCGGCTCGATACTTACTCAA	6-FAM	X51	TAAGCGGTCTGTACTATGCG	TAAGCGGTCTGTACTATGCGAAAAGAAAACACACGTGACTCAGACTCAAGTCCCCGGTGGCGGCTCGATACTTACTCAA
scaff1_P0_O83801	1	0	10485029-10485067	CCCACCTGTGTGACTTCAGTGCACCTTTCACCTCTTCTT	X0	GCGGCTCGATACTTACTCAA	6-FAM	X51	TAAGCGGTCTGTACTATGCG	TAAGCGGTCTGTACTATGCGCCCACCTGTGTGACTTCAGTGCACCTTTCACCTCTTCTTGCGGCTCGATACTTACTCAA
scaff1_P0_O83802	1	0	10485092-10485130	CACATTTTGCGGTGCTCAAGGTTGGGACTTCAGCGTATG	X0	GCGGCTCGATACTTACTCAA	6-FAM	X51	TAAGCGGTCTGTACTATGCG	TAAGCGGTCTGTACTATGCGCACATTTTGCGGTGCTCAAGGTTGGGACTTCAGCGTATGGCGGCTCGATACTTACTCAA
scaff1_P0_O83803	1	0	10485143-10485181	GGACTGCAATTCCGCTCCTAAGTCCCATGACACTGGTTA	X0	GCGGCTCGATACTTACTCAA	6-FAM	X51	TAAGCGGTCTGTACTATGCG	TAAGCGGTCTGTACTATGCGGGACTGCAATTCCGCTCCTAAGTCCCATGACACTGGTTAGCGGCTCGATACTTACTCAA
scaff1_P0_O83804	1	0	10485182-10485220	AGGGATAGAGTGTGCTGACAAAGCAAGGGGAAGAAGTTT	X0	GCGGCTCGATACTTACTCAA	6-FAM	X51	TAAGCGGTCTGTACTATGCG	TAAGCGGTCTGTACTATGCGAGGGATAGAGTGTGCTGACAAAGCAAGGGGAAGAAGTTTGCGGCTCGATACTTACTCAA
scaff1_P0_O83805	1	0	10485221-10485259	CACCCACACATTGTTGGAGGCAGGATGAAACTGAGCTGA	X0	GCGGCTCGATACTTACTCAA	6-FAM	X51	TAAGCGGTCTGTACTATGCG	TAAGCGGTCTGTACTATGCGCACCCACACATTGTTGGAGGCAGGATGAAACTGAGCTGAGCGGCTCGATACTTACTCAA
scaff1_P0_O83806	1	0	10485287-10485325	CTGTTTAATTTCAAGTGGATTCCTTTGGCTCAGCATCCA	X0	GCGGCTCGATACTTACTCAA	6-FAM	X51	TAAGCGGTCTGTACTATGCG	TAAGCGGTCTGTACTATGCGCTGTTTAATTTCAAGTGGATTCCTTTGGCTCAGCATCCAGCGGCTCGATACTTACTCAA
scaff1_P0_O83807	1	0	10485336-10485374	AAATGATACCTACGGGAGGTTCTTAAATTGACAGCTGCC	X0	GCGGCTCGATACTTACTCAA	6-FAM	X51	TAAGCGGTCTGTACTATGCG	TAAGCGGTCTGTACTATGCGAAATGATACCTACGGGAGGTTCTTAAATTGACAGCTGCCGCGGCTCGATACTTACTCAA
scaff1_P0_O83808	1	0	10485445-10485483	AAATTCCTTTATGGACAGGTGTAGAGTGCTCTGAGGAGA	X0	GCGGCTCGATACTTACTCAA	6-FAM	X51	TAAGCGGTCTGTACTATGCG	TAAGCGGTCTGTACTATGCGAAATTCCTTTATGGACAGGTGTAGAGTGCTCTGAGGAGAGCGGCTCGATACTTACTCAA
scaff1_P0_O83809	1	0	10485726-10485764	TGGATAGAAGTGGAGGAAGGTTTCATAGGTATCTGCAGA	X0	GCGGCTCGATACTTACTCAA	6-FAM	X51	TAAGCGGTCTGTACTATGCG	TAAGCGGTCTGTACTATGCGTGGATAGAAGTGGAGGAAGGTTTCATAGGTATCTGCAGAGCGGCTCGATACTTACTCAA
scaff1_P0_O83810	1	0	10485767-10485805	ACAGTCTCTGAAGTTACAGGAAACACGATGAGAAGTTGG	X0	GCGGCTCGATACTTACTCAA	6-FAM	X51	TAAGCGGTCTGTACTATGCG	TAAGCGGTCTGTACTATGCGACAGTCTCTGAAGTTACAGGAAACACGATGAGAAGTTGGGCGGCTCGATACTTACTCAA
scaff1_P0_O83811	1	0	10486076-10486114	CGCCACCTGGGTGGTTAACACTTGGGTGCCTTTAAAATT	X0	GCGGCTCGATACTTACTCAA	6-FAM	X51	TAAGCGGTCTGTACTATGCG	TAAGCGGTCTGTACTATGCGCGCCACCTGGGTGGTTAACACTTGGGTGCCTTTAAAATTGCGGCTCGATACTTACTCAA
scaff1_P0_O83812	1	0	10486263-10486301	TTCTTAGAGTGCTCATTCATGCAGGAGGTTTTATGAGGG	X0	GCGGCTCGATACTTACTCAA	6-FAM	X51	TAAGCGGTCTGTACTATGCG	TAAGCGGTCTGTACTATGCGTTCTTAGAGTGCTCATTCATGCAGGAGGTTTTATGAGGGGCGGCTCGATACTTACTCAA
scaff1_P0_O83813	1	0	10486302-10486340	CACTGACTATATCTGGATCATGACTGTACTCGGTCACCA	X0	GCGGCTCGATACTTACTCAA	6-FAM	X51	TAAGCGGTCTGTACTATGCG	TAAGCGGTCTGTACTATGCGCACTGACTATATCTGGATCATGACTGTACTCGGTCACCAGCGGCTCGATACTTACTCAA
scaff1_P0_O83814	1	0	10486391-10486429	CAAGCACTCTGGCGTCAAGGCTTGTGGGGCAGTAATTAT	X0	GCGGCTCGATACTTACTCAA	6-FAM	X51	TAAGCGGTCTGTACTATGCG	TAAGCGGTCTGTACTATGCGCAAGCACTCTGGCGTCAAGGCTTGTGGGGCAGTAATTATGCGGCTCGATACTTACTCAA
scaff1_P0_O83815	1	0	10486464-10486502	TGTTCCAGATTTTATTTGGCTCAGAAATTCCCATGCAGG	X0	GCGGCTCGATACTTACTCAA	6-FAM	X51	TAAGCGGTCTGTACTATGCG	TAAGCGGTCTGTACTATGCGTGTTCCAGATTTTATTTGGCTCAGAAATTCCCATGCAGGGCGGCTCGATACTTACTCAA
scaff1_P0_O83816	1	0	10486503-10486541	GGAATACTATTTGGCCTCGGTAACTGGACTGCTTCGGTT	X0	GCGGCTCGATACTTACTCAA	6-FAM	X51	TAAGCGGTCTGTACTATGCG	TAAGCGGTCTGTACTATGCGGGAATACTATTTGGCCTCGGTAACTGGACTGCTTCGGTTGCGGCTCGATACTTACTCAA
scaff1_P0_O83817	1	0	10486542-10486580	TTATCAGGTTATTCTGAGGCGCTTCAGGCTGACGCTGAG	X0	GCGGCTCGATACTTACTCAA	6-FAM	X51	TAAGCGGTCTGTACTATGCG	TAAGCGGTCTGTACTATGCGTTATCAGGTTATTCTGAGGCGCTTCAGGCTGACGCTGAGGCGGCTCGATACTTACTCAA
scaff1_P0_O83818	1	0	10486583-10486621	GGAGGCTAATCGCTCTGGGCTTGTTTAGTTCCCTGAGCT	X0	GCGGCTCGATACTTACTCAA	6-FAM	X51	TAAGCGGTCTGTACTATGCG	TAAGCGGTCTGTACTATGCGGGAGGCTAATCGCTCTGGGCTTGTTTAGTTCCCTGAGCTGCGGCTCGATACTTACTCAA
scaff1_P0_O83819	1	0	10486828-10486866	GGTTCACACTTGAGGCTGGTGGACATCGATCTTGCAGTT	X0	GCGGCTCGATACTTACTCAA	6-FAM	X51	TAAGCGGTCTGTACTATGCG	TAAGCGGTCTGTACTATGCGGGTTCACACTTGAGGCTGGTGGACATCGATCTTGCAGTTGCGGCTCGATACTTACTCAA
scaff1_P0_O83820	1	0	10487011-10487049	GTCCTGCCACAAATGTCAGTGGTGCCAGGACGAGAAATC	X0	GCGGCTCGATACTTACTCAA	6-FAM	X51	TAAGCGGTCTGTACTATGCG	TAAGCGGTCTGTACTATGCGGTCCTGCCACAAATGTCAGTGGTGCCAGGACGAGAAATCGCGGCTCGATACTTACTCAA
scaff1_P0_O83821	1	0	10487093-10487131	CAAGCACTTTGGCTTTCAGAGGAGGAGCACTTGGGGATT	X0	GCGGCTCGATACTTACTCAA	6-FAM	X51	TAAGCGGTCTGTACTATGCG	TAAGCGGTCTGTACTATGCGCAAGCACTTTGGCTTTCAGAGGAGGAGCACTTGGGGATTGCGGCTCGATACTTACTCAA
scaff1_P0_O83822	1	0	10487157-10487195	CGTGGGGCTTCAGAAGGGATGGAAGGAAGAGACACAAGA	X0	GCGGCTCGATACTTACTCAA	6-FAM	X51	TAAGCGGTCTGTACTATGCG	TAAGCGGTCTGTACTATGCGCGTGGGGCTTCAGAAGGGATGGAAGGAAGAGACACAAGAGCGGCTCGATACTTACTCAA
scaff1_P0_O83823	1	0	10487594-10487632	CTCTGACACAGCCCAGGTTTCCACACACAGTTCTCACTT	X0	GCGGCTCGATACTTACTCAA	6-FAM	X51	TAAGCGGTCTGTACTATGCG	TAAGCGGTCTGTACTATGCGCTCTGACACAGCCCAGGTTTCCACACACAGTTCTCACTTGCGGCTCGATACTTACTCAA
scaff1_P0_O83824	1	0	10487824-10487862	GGGCTCTGCACTGGACCTCGTAAGTATCACGTTGGATGT	X0	GCGGCTCGATACTTACTCAA	6-FAM	X51	TAAGCGGTCTGTACTATGCG	TAAGCGGTCTGTACTATGCGGGGCTCTGCACTGGACCTCGTAAGTATCACGTTGGATGTGCGGCTCGATACTTACTCAA
scaff1_P0_O83825	1	0	10487863-10487901	TGAACACGCAGCAGCGGTCTTGGTTGTAAAGATGATTCT	X0	GCGGCTCGATACTTACTCAA	6-FAM	X51	TAAGCGGTCTGTACTATGCG	TAAGCGGTCTGTACTATGCGTGAACACGCAGCAGCGGTCTTGGTTGTAAAGATGATTCTGCGGCTCGATACTTACTCAA
scaff1_P0_O83826	1	0	10487951-10487989	ACTCCTTATAATAGGGATTTCTGCTCCTGACACGTTGCT	X0	GCGGCTCGATACTTACTCAA	6-FAM	X51	TAAGCGGTCTGTACTATGCG	TAAGCGGTCTGTACTATGCGACTCCTTATAATAGGGATTTCTGCTCCTGACACGTTGCTGCGGCTCGATACTTACTCAA
scaff1_P0_O83827	1	0	10488070-10488108	GGTGTTCCCTGCCCTGTCCGACCTCAGAACAGTTTCTAA	X0	GCGGCTCGATACTTACTCAA	6-FAM	X51	TAAGCGGTCTGTACTATGCG	TAAGCGGTCTGTACTATGCGGGTGTTCCCTGCCCTGTCCGACCTCAGAACAGTTTCTAAGCGGCTCGATACTTACTCAA
scaff1_P0_O83828	1	0	10488112-10488150	TCTAAAACTGGTTTGAACTTTTGTGGCATTCAAGCACCA	X0	GCGGCTCGATACTTACTCAA	6-FAM	X51	TAAGCGGTCTGTACTATGCG	TAAGCGGTCTGTACTATGCGTCTAAAACTGGTTTGAACTTTTGTGGCATTCAAGCACCAGCGGCTCGATACTTACTCAA
scaff1_P0_O83829	1	0	10488157-10488195	TTTCCCATTGCAGATGGTAACTTCACTTCTAAAACACGC	X0	GCGGCTCGATACTTACTCAA	6-FAM	X51	TAAGCGGTCTGTACTATGCG	TAAGCGGTCTGTACTATGCGTTTCCCATTGCAGATGGTAACTTCACTTCTAAAACACGCGCGGCTCGATACTTACTCAA
scaff1_P0_O83830	1	0	10488235-10488273	AATTAAAATTTGGTTTCAGGGGTAAGAGACAGGCACAGC	X0	GCGGCTCGATACTTACTCAA	6-FAM	X51	TAAGCGGTCTGTACTATGCG	TAAGCGGTCTGTACTATGCGAATTAAAATTTGGTTTCAGGGGTAAGAGACAGGCACAGCGCGGCTCGATACTTACTCAA
scaff1_P0_O83831	1	0	10488455-10488493	CTCGGTGTAGGATGACCTCAGAGTCACAGACTGCGGTTC	X0	GCGGCTCGATACTTACTCAA	6-FAM	X51	TAAGCGGTCTGTACTATGCG	TAAGCGGTCTGTACTATGCGCTCGGTGTAGGATGACCTCAGAGTCACAGACTGCGGTTCGCGGCTCGATACTTACTCAA
scaff1_P0_O83832	1	0	10488496-10488534	TTCTCATGGTAAAACATGGTTACGTTTAGCCTCAGGTGA	X0	GCGGCTCGATACTTACTCAA	6-FAM	X51	TAAGCGGTCTGTACTATGCG	TAAGCGGTCTGTACTATGCGTTCTCATGGTAAAACATGGTTACGTTTAGCCTCAGGTGAGCGGCTCGATACTTACTCAA
scaff1_P0_O83833	1	0	10488535-10488573	GATGCTCAGAGATCACCAGCAGCTCATAAGCATTTACTT	X0	GCGGCTCGATACTTACTCAA	6-FAM	X51	TAAGCGGTCTGTACTATGCG	TAAGCGGTCTGTACTATGCGGATGCTCAGAGATCACCAGCAGCTCATAAGCATTTACTTGCGGCTCGATACTTACTCAA
scaff1_P0_O83834	1	0	10488602-10488640	AAACAAAGACTAAAAGATCTCACAGGGCTGTTTAGCCCC	X0	GCGGCTCGATACTTACTCAA	6-FAM	X51	TAAGCGGTCTGTACTATGCG	TAAGCGGTCTGTACTATGCGAAACAAAGACTAAAAGATCTCACAGGGCTGTTTAGCCCCGCGGCTCGATACTTACTCAA
scaff1_P0_O83835	1	0	10488652-10488690	CCCCACGTGGTCATGCAGTGAAATCAGCCTAATCAGCAC	X0	GCGGCTCGATACTTACTCAA	6-FAM	X51	TAAGCGGTCTGTACTATGCG	TAAGCGGTCTGTACTATGCGCCCCACGTGGTCATGCAGTGAAATCAGCCTAATCAGCACGCGGCTCGATACTTACTCAA
scaff1_P0_O83836	1	0	10488719-10488757	ACCTCTAAAACTGTGTGTATTATGGAAGGCTCGGTACCC	X0	GCGGCTCGATACTTACTCAA	6-FAM	X51	TAAGCGGTCTGTACTATGCG	TAAGCGGTCTGTACTATGCGACCTCTAAAACTGTGTGTATTATGGAAGGCTCGGTACCCGCGGCTCGATACTTACTCAA
scaff1_P0_O83837	1	0	10488882-10488920	AGTGGCAAAACAGCTGGATACATTTTATGACTCGCTTTG	X0	GCGGCTCGATACTTACTCAA	6-FAM	X51	TAAGCGGTCTGTACTATGCG	TAAGCGGTCTGTACTATGCGAGTGGCAAAACAGCTGGATACATTTTATGACTCGCTTTGGCGGCTCGATACTTACTCAA
scaff1_P0_O83838	1	0	10489057-10489095	TTTGTGGCATGTGTGAAGTTATTTGTGGAGATGCTTTCC	X0	GCGGCTCGATACTTACTCAA	6-FAM	X51	TAAGCGGTCTGTACTATGCG	TAAGCGGTCTGTACTATGCGTTTGTGGCATGTGTGAAGTTATTTGTGGAGATGCTTTCCGCGGCTCGATACTTACTCAA
scaff1_P0_O83839	1	0	10489096-10489134	CAACGCTGAGCTCTTCAGAGCAGCAGTTCTAGTCTCTAG	X0	GCGGCTCGATACTTACTCAA	6-FAM	X51	TAAGCGGTCTGTACTATGCG	TAAGCGGTCTGTACTATGCGCAACGCTGAGCTCTTCAGAGCAGCAGTTCTAGTCTCTAGGCGGCTCGATACTTACTCAA
scaff1_P0_O83840	1	0	10489204-10489242	TGAGTTGAAGTCTGTGAAATTGTGGACAGGACAGTTTGC	X0	GCGGCTCGATACTTACTCAA	6-FAM	X51	TAAGCGGTCTGTACTATGCG	TAAGCGGTCTGTACTATGCGTGAGTTGAAGTCTGTGAAATTGTGGACAGGACAGTTTGCGCGGCTCGATACTTACTCAA
scaff1_P0_O83841	1	0	10489243-10489281	AAGGCAGCGTAGAATTCTCCACTTGCTAGATAAAATCCC	X0	GCGGCTCGATACTTACTCAA	6-FAM	X51	TAAGCGGTCTGTACTATGCG	TAAGCGGTCTGTACTATGCGAAGGCAGCGTAGAATTCTCCACTTGCTAGATAAAATCCCGCGGCTCGATACTTACTCAA
scaff1_P0_O83842	1	0	10489282-10489320	ATCTGGTGTGAGTCCCAGCAAATTGCCATCCACCTTCTT	X0	GCGGCTCGATACTTACTCAA	6-FAM	X51	TAAGCGGTCTGTACTATGCG	TAAGCGGTCTGTACTATGCGATCTGGTGTGAGTCCCAGCAAATTGCCATCCACCTTCTTGCGGCTCGATACTTACTCAA
scaff1_P0_O83843	1	0	10489375-10489413	TCGAGAAAACAGAAACACTCAGAAATTAGGTGTCCCAGC	X0	GCGGCTCGATACTTACTCAA	6-FAM	X51	TAAGCGGTCTGTACTATGCG	TAAGCGGTCTGTACTATGCGTCGAGAAAACAGAAACACTCAGAAATTAGGTGTCCCAGCGCGGCTCGATACTTACTCAA
scaff1_P0_O83844	1	0	10489414-10489452	TAGCAAATAGAGCTGGGCTTTGCACATTGTGACCAGCTG	X0	GCGGCTCGATACTTACTCAA	6-FAM	X51	TAAGCGGTCTGTACTATGCG	TAAGCGGTCTGTACTATGCGTAGCAAATAGAGCTGGGCTTTGCACATTGTGACCAGCTGGCGGCTCGATACTTACTCAA
scaff1_P0_O83845	1	0	10489453-10489491	CAAAGCCCTGACTCCTCCTTCTGACTTTGTCATTTCTCT	X0	GCGGCTCGATACTTACTCAA	6-FAM	X51	TAAGCGGTCTGTACTATGCG	TAAGCGGTCTGTACTATGCGCAAAGCCCTGACTCCTCCTTCTGACTTTGTCATTTCTCTGCGGCTCGATACTTACTCAA
scaff1_P0_O83846	1	0	10489520-10489558	TTTTGCTGTCCTGATCCCAGTCCTCAAAGAAGATGCACT	X0	GCGGCTCGATACTTACTCAA	6-FAM	X51	TAAGCGGTCTGTACTATGCG	TAAGCGGTCTGTACTATGCGTTTTGCTGTCCTGATCCCAGTCCTCAAAGAAGATGCACTGCGGCTCGATACTTACTCAA
scaff1_P0_O83847	1	0	10489661-10489699	AAAACGCGTGTGGCTGTAGTTGAATAAATGGGTTTGGGG	X0	GCGGCTCGATACTTACTCAA	6-FAM	X51	TAAGCGGTCTGTACTATGCG	TAAGCGGTCTGTACTATGCGAAAACGCGTGTGGCTGTAGTTGAATAAATGGGTTTGGGGGCGGCTCGATACTTACTCAA
scaff1_P0_O83848	1	0	10489729-10489767	ATCTATCTAGTGTCTCTCTGTTAAGGGACGGTGCTGACA	X0	GCGGCTCGATACTTACTCAA	6-FAM	X51	TAAGCGGTCTGTACTATGCG	TAAGCGGTCTGTACTATGCGATCTATCTAGTGTCTCTCTGTTAAGGGACGGTGCTGACAGCGGCTCGATACTTACTCAA
scaff1_P0_O83849	1	0	10489795-10489833	CCATACATGTGGCCTGTCGGGAGAGCTGACCATGTCTTA	X0	GCGGCTCGATACTTACTCAA	6-FAM	X51	TAAGCGGTCTGTACTATGCG	TAAGCGGTCTGTACTATGCGCCATACATGTGGCCTGTCGGGAGAGCTGACCATGTCTTAGCGGCTCGATACTTACTCAA
scaff1_P0_O83850	1	0	10489834-10489872	TTAAGGGAAGCACTCTGCTGTTTCCTGGAGCACAAACGT	X0	GCGGCTCGATACTTACTCAA	6-FAM	X51	TAAGCGGTCTGTACTATGCG	TAAGCGGTCTGTACTATGCGTTAAGGGAAGCACTCTGCTGTTTCCTGGAGCACAAACGTGCGGCTCGATACTTACTCAA
scaff1_P0_O83851	1	0	10489883-10489921	CCCTCCTCGCTTTAGAGGCACAACTTCGTCTTCATGCAC	X0	GCGGCTCGATACTTACTCAA	6-FAM	X51	TAAGCGGTCTGTACTATGCG	TAAGCGGTCTGTACTATGCGCCCTCCTCGCTTTAGAGGCACAACTTCGTCTTCATGCACGCGGCTCGATACTTACTCAA
scaff1_P0_O83852	1	0	10489923-10489961	GGAGCTGCTCTAACATAATGCCACAGGCCGATGGCTTTT	X0	GCGGCTCGATACTTACTCAA	6-FAM	X51	TAAGCGGTCTGTACTATGCG	TAAGCGGTCTGTACTATGCGGGAGCTGCTCTAACATAATGCCACAGGCCGATGGCTTTTGCGGCTCGATACTTACTCAA
scaff1_P0_O83853	1	0	10490002-10490040	TATAAGACATTAGTCTCAATGACACCTTAGCCTGGGGCA	X0	GCGGCTCGATACTTACTCAA	6-FAM	X51	TAAGCGGTCTGTACTATGCG	TAAGCGGTCTGTACTATGCGTATAAGACATTAGTCTCAATGACACCTTAGCCTGGGGCAGCGGCTCGATACTTACTCAA
scaff1_P0_O83854	1	0	10490041-10490079	GGAAGACAGCACCTTACTTCACCCAAGATTACCTTTGAG	X0	GCGGCTCGATACTTACTCAA	6-FAM	X51	TAAGCGGTCTGTACTATGCG	TAAGCGGTCTGTACTATGCGGGAAGACAGCACCTTACTTCACCCAAGATTACCTTTGAGGCGGCTCGATACTTACTCAA
scaff1_P0_O83855	1	0	10490095-10490133	ACACTTTCTTTTCCTTTTCATCTGGAGTTGAGGTTCCCA	X0	GCGGCTCGATACTTACTCAA	6-FAM	X51	TAAGCGGTCTGTACTATGCG	TAAGCGGTCTGTACTATGCGACACTTTCTTTTCCTTTTCATCTGGAGTTGAGGTTCCCAGCGGCTCGATACTTACTCAA
scaff1_P0_O83856	1	0	10490134-10490172	GTGGAGGCAGACAGTGGATTATACTGCATGTGGGGAAGT	X0	GCGGCTCGATACTTACTCAA	6-FAM	X51	TAAGCGGTCTGTACTATGCG	TAAGCGGTCTGTACTATGCGGTGGAGGCAGACAGTGGATTATACTGCATGTGGGGAAGTGCGGCTCGATACTTACTCAA
scaff1_P0_O83857	1	0	10490173-10490211	GCTCCAAGGAAAGGAAAGTAGCGTGAGGTCAGTTGGGAG	X0	GCGGCTCGATACTTACTCAA	6-FAM	X51	TAAGCGGTCTGTACTATGCG	TAAGCGGTCTGTACTATGCGGCTCCAAGGAAAGGAAAGTAGCGTGAGGTCAGTTGGGAGGCGGCTCGATACTTACTCAA
scaff1_P0_O83858	1	0	10490212-10490250	AAGGGGAATGAGGATTAGCAACAGAGGGTCTGACACAGA	X0	GCGGCTCGATACTTACTCAA	6-FAM	X51	TAAGCGGTCTGTACTATGCG	TAAGCGGTCTGTACTATGCGAAGGGGAATGAGGATTAGCAACAGAGGGTCTGACACAGAGCGGCTCGATACTTACTCAA
scaff1_P0_O83859	1	0	10490312-10490350	GGAACTGGGCTATATGAATCAACTGGATTATGTGAGGGG	X0	GCGGCTCGATACTTACTCAA	6-FAM	X51	TAAGCGGTCTGTACTATGCG	TAAGCGGTCTGTACTATGCGGGAACTGGGCTATATGAATCAACTGGATTATGTGAGGGGGCGGCTCGATACTTACTCAA
scaff1_P0_O83860	1	0	10490545-10490583	CACACGCAGCAAGAACAAGGCTGCATAAACAAGGCACTC	X0	GCGGCTCGATACTTACTCAA	6-FAM	X51	TAAGCGGTCTGTACTATGCG	TAAGCGGTCTGTACTATGCGCACACGCAGCAAGAACAAGGCTGCATAAACAAGGCACTCGCGGCTCGATACTTACTCAA
scaff1_P0_O83861	1	0	10490618-10490656	ACGAATATGCAGCCTGAGTTTTAAGAAGTAGGCAACACA	X0	GCGGCTCGATACTTACTCAA	6-FAM	X51	TAAGCGGTCTGTACTATGCG	TAAGCGGTCTGTACTATGCGACGAATATGCAGCCTGAGTTTTAAGAAGTAGGCAACACAGCGGCTCGATACTTACTCAA
scaff1_P0_O83862	1	0	10490772-10490810	CGGTGGGTGACTTCCCGTGGTCTTTAGTTTTCGTCCTCT	X0	GCGGCTCGATACTTACTCAA	6-FAM	X51	TAAGCGGTCTGTACTATGCG	TAAGCGGTCTGTACTATGCGCGGTGGGTGACTTCCCGTGGTCTTTAGTTTTCGTCCTCTGCGGCTCGATACTTACTCAA
scaff1_P0_O83863	1	0	10490838-10490876	CTAGGACTGGGAAGGGGCTCTGCTCATAGTCCTTTGGTG	X0	GCGGCTCGATACTTACTCAA	6-FAM	X51	TAAGCGGTCTGTACTATGCG	TAAGCGGTCTGTACTATGCGCTAGGACTGGGAAGGGGCTCTGCTCATAGTCCTTTGGTGGCGGCTCGATACTTACTCAA
scaff1_P0_O83864	1	0	10490944-10490982	CCGCCTGCAGACTGAGGGTCTCATGATAAGAGGAAGGAT	X0	GCGGCTCGATACTTACTCAA	6-FAM	X51	TAAGCGGTCTGTACTATGCG	TAAGCGGTCTGTACTATGCGCCGCCTGCAGACTGAGGGTCTCATGATAAGAGGAAGGATGCGGCTCGATACTTACTCAA
scaff1_P0_O83865	1	0	10491228-10491266	ACTTCACTTTCTTTGTTGGAGATGAGGAGCAGTCCGCAT	X0	GCGGCTCGATACTTACTCAA	6-FAM	X51	TAAGCGGTCTGTACTATGCG	TAAGCGGTCTGTACTATGCGACTTCACTTTCTTTGTTGGAGATGAGGAGCAGTCCGCATGCGGCTCGATACTTACTCAA
scaff1_P0_O83866	1	0	10491338-10491376	GAGACTACTTGGAAACGTGTTATTAGTGGTGGAGAAGGC	X0	GCGGCTCGATACTTACTCAA	6-FAM	X51	TAAGCGGTCTGTACTATGCG	TAAGCGGTCTGTACTATGCGGAGACTACTTGGAAACGTGTTATTAGTGGTGGAGAAGGCGCGGCTCGATACTTACTCAA
scaff1_P0_O83867	1	0	10491384-10491422	CACGAGTTGAGGAGCTCCGTGCTCCAGAGAACAATTGGA	X0	GCGGCTCGATACTTACTCAA	6-FAM	X51	TAAGCGGTCTGTACTATGCG	TAAGCGGTCTGTACTATGCGCACGAGTTGAGGAGCTCCGTGCTCCAGAGAACAATTGGAGCGGCTCGATACTTACTCAA
scaff1_P0_O83868	1	0	10491516-10491554	TGGGTGGTGTCTGGGCCAGACGTAAAAGGGCATAACTAT	X0	GCGGCTCGATACTTACTCAA	6-FAM	X51	TAAGCGGTCTGTACTATGCG	TAAGCGGTCTGTACTATGCGTGGGTGGTGTCTGGGCCAGACGTAAAAGGGCATAACTATGCGGCTCGATACTTACTCAA
scaff1_P0_O83869	1	0	10491881-10491919	ATTAAAATTCCCACAATCTACGAACTCAGACAAGGCGGA	X0	GCGGCTCGATACTTACTCAA	6-FAM	X51	TAAGCGGTCTGTACTATGCG	TAAGCGGTCTGTACTATGCGATTAAAATTCCCACAATCTACGAACTCAGACAAGGCGGAGCGGCTCGATACTTACTCAA
scaff1_P0_O83870	1	0	10491922-10491960	TTCCAGACTGTGTGCTTCGGAGCAGTCAGTGTGTTCCTT	X0	GCGGCTCGATACTTACTCAA	6-FAM	X51	TAAGCGGTCTGTACTATGCG	TAAGCGGTCTGTACTATGCGTTCCAGACTGTGTGCTTCGGAGCAGTCAGTGTGTTCCTTGCGGCTCGATACTTACTCAA
scaff1_P0_O83871	1	0	10491961-10491999	GAGAACAAGATTCCGAGTCAGATAGCTTGGGAGGAATTC	X0	GCGGCTCGATACTTACTCAA	6-FAM	X51	TAAGCGGTCTGTACTATGCG	TAAGCGGTCTGTACTATGCGGAGAACAAGATTCCGAGTCAGATAGCTTGGGAGGAATTCGCGGCTCGATACTTACTCAA
scaff1_P0_O83872	1	0	10492000-10492038	GGTTCTGCAGATTGAGGTGTATAGTGAACCATCCTGGTC	X0	GCGGCTCGATACTTACTCAA	6-FAM	X51	TAAGCGGTCTGTACTATGCG	TAAGCGGTCTGTACTATGCGGGTTCTGCAGATTGAGGTGTATAGTGAACCATCCTGGTCGCGGCTCGATACTTACTCAA
scaff1_P0_O83873	1	0	10492192-10492230	AGGCACCAGGAAAACCCCTTTGTGGGTATACATGTCGTA	X0	GCGGCTCGATACTTACTCAA	6-FAM	X51	TAAGCGGTCTGTACTATGCG	TAAGCGGTCTGTACTATGCGAGGCACCAGGAAAACCCCTTTGTGGGTATACATGTCGTAGCGGCTCGATACTTACTCAA
scaff1_P0_O83874	1	0	10492244-10492282	AAAATTCCATCGTGAGGGGTTGATCTCCTTTCTGCACTC	X0	GCGGCTCGATACTTACTCAA	6-FAM	X51	TAAGCGGTCTGTACTATGCG	TAAGCGGTCTGTACTATGCGAAAATTCCATCGTGAGGGGTTGATCTCCTTTCTGCACTCGCGGCTCGATACTTACTCAA
scaff1_P0_O83875	1	0	10492319-10492357	AAAATTCTGGTGCAGGGGTAGCCTCAGAAAGCCTTCAGC	X0	GCGGCTCGATACTTACTCAA	6-FAM	X51	TAAGCGGTCTGTACTATGCG	TAAGCGGTCTGTACTATGCGAAAATTCTGGTGCAGGGGTAGCCTCAGAAAGCCTTCAGCGCGGCTCGATACTTACTCAA
scaff1_P0_O83876	1	0	10492389-10492427	TTTTATACCCGTGGCCTGTATTAGGACAGAACTGGACTG	X0	GCGGCTCGATACTTACTCAA	6-FAM	X51	TAAGCGGTCTGTACTATGCG	TAAGCGGTCTGTACTATGCGTTTTATACCCGTGGCCTGTATTAGGACAGAACTGGACTGGCGGCTCGATACTTACTCAA
scaff1_P0_O83877	1	0	10492516-10492554	CAAGCTGATCTTGGCCTTTCTCATTGGCCCCACTTTGAT	X0	GCGGCTCGATACTTACTCAA	6-FAM	X51	TAAGCGGTCTGTACTATGCG	TAAGCGGTCTGTACTATGCGCAAGCTGATCTTGGCCTTTCTCATTGGCCCCACTTTGATGCGGCTCGATACTTACTCAA
scaff1_P0_O83878	1	0	10492780-10492818	TTAGTTAGAACCTGGCCCTTTAGATGAAACCCAGATTGC	X0	GCGGCTCGATACTTACTCAA	6-FAM	X51	TAAGCGGTCTGTACTATGCG	TAAGCGGTCTGTACTATGCGTTAGTTAGAACCTGGCCCTTTAGATGAAACCCAGATTGCGCGGCTCGATACTTACTCAA
scaff1_P0_O83879	1	0	10492896-10492934	AGAAAGCATCCTGTTTATGTTCCTTTGAAGTCCCCAAGG	X0	GCGGCTCGATACTTACTCAA	6-FAM	X51	TAAGCGGTCTGTACTATGCG	TAAGCGGTCTGTACTATGCGAGAAAGCATCCTGTTTATGTTCCTTTGAAGTCCCCAAGGGCGGCTCGATACTTACTCAA
scaff1_P0_O83880	1	0	10492935-10492973	CGGGTAGGAAGGTTCGTTGTCGCATCTTAGCTGTGCTTC	X0	GCGGCTCGATACTTACTCAA	6-FAM	X51	TAAGCGGTCTGTACTATGCG	TAAGCGGTCTGTACTATGCGCGGGTAGGAAGGTTCGTTGTCGCATCTTAGCTGTGCTTCGCGGCTCGATACTTACTCAA
scaff1_P0_O83881	1	0	10493235-10493273	GGGCCAGCTGACAGACACCCAGATAAAGAGAAACACCTT	X0	GCGGCTCGATACTTACTCAA	6-FAM	X51	TAAGCGGTCTGTACTATGCG	TAAGCGGTCTGTACTATGCGGGGCCAGCTGACAGACACCCAGATAAAGAGAAACACCTTGCGGCTCGATACTTACTCAA
scaff1_P0_O83882	1	0	10493628-10493666	TGAGCAGTATTTCAGGGACCAGGGCAGAGAGGATCCCTA	X0	GCGGCTCGATACTTACTCAA	6-FAM	X51	TAAGCGGTCTGTACTATGCG	TAAGCGGTCTGTACTATGCGTGAGCAGTATTTCAGGGACCAGGGCAGAGAGGATCCCTAGCGGCTCGATACTTACTCAA
scaff1_P0_O83883	1	0	10493715-10493753	CTTCATGGCCACTGCAGACCCTTCCTACTGTGGCATTTA	X0	GCGGCTCGATACTTACTCAA	6-FAM	X51	TAAGCGGTCTGTACTATGCG	TAAGCGGTCTGTACTATGCGCTTCATGGCCACTGCAGACCCTTCCTACTGTGGCATTTAGCGGCTCGATACTTACTCAA
scaff1_P0_O83884	1	0	10493796-10493834	CTCTCGGATTGTTCTCAGAGTCTCCCTGTTCCAGTCTCT	X0	GCGGCTCGATACTTACTCAA	6-FAM	X51	TAAGCGGTCTGTACTATGCG	TAAGCGGTCTGTACTATGCGCTCTCGGATTGTTCTCAGAGTCTCCCTGTTCCAGTCTCTGCGGCTCGATACTTACTCAA
scaff1_P0_O83885	1	0	10493881-10493919	TCCCTATTGCCCTTCGGCTTGTTAAACTGTTTAGTATGG	X0	GCGGCTCGATACTTACTCAA	6-FAM	X51	TAAGCGGTCTGTACTATGCG	TAAGCGGTCTGTACTATGCGTCCCTATTGCCCTTCGGCTTGTTAAACTGTTTAGTATGGGCGGCTCGATACTTACTCAA
scaff1_P0_O83886	1	0	10494056-10494094	TCCAGGCAGACAGATAGTTAACTCAGATACTCAGACGTG	X0	GCGGCTCGATACTTACTCAA	6-FAM	X51	TAAGCGGTCTGTACTATGCG	TAAGCGGTCTGTACTATGCGTCCAGGCAGACAGATAGTTAACTCAGATACTCAGACGTGGCGGCTCGATACTTACTCAA
scaff1_P0_O83887	1	0	10494095-10494133	CCAGACACCACTTCTCTCTGAGTGGAAATCCTCTCAGCC	X0	GCGGCTCGATACTTACTCAA	6-FAM	X51	TAAGCGGTCTGTACTATGCG	TAAGCGGTCTGTACTATGCGCCAGACACCACTTCTCTCTGAGTGGAAATCCTCTCAGCCGCGGCTCGATACTTACTCAA
scaff1_P0_O83888	1	0	10494314-10494352	CCTTGGTAGCCGCTGGCCAGTAATTGACGGAAGGTTTTC	X0	GCGGCTCGATACTTACTCAA	6-FAM	X51	TAAGCGGTCTGTACTATGCG	TAAGCGGTCTGTACTATGCGCCTTGGTAGCCGCTGGCCAGTAATTGACGGAAGGTTTTCGCGGCTCGATACTTACTCAA
scaff1_P0_O83889	1	0	10494405-10494443	CCCCGAGGCTGGGTCTAATCTCTGTTGGTCCTTTTCTTG	X0	GCGGCTCGATACTTACTCAA	6-FAM	X51	TAAGCGGTCTGTACTATGCG	TAAGCGGTCTGTACTATGCGCCCCGAGGCTGGGTCTAATCTCTGTTGGTCCTTTTCTTGGCGGCTCGATACTTACTCAA
scaff1_P0_O83890	1	0	10494496-10494534	TTTTCAGTCAAGGCTCATTTATCATTGGCTTTCCTGGTG	X0	GCGGCTCGATACTTACTCAA	6-FAM	X51	TAAGCGGTCTGTACTATGCG	TAAGCGGTCTGTACTATGCGTTTTCAGTCAAGGCTCATTTATCATTGGCTTTCCTGGTGGCGGCTCGATACTTACTCAA
scaff1_P0_O83891	1	0	10494726-10494764	TCATTTATCCAGGTTCACAGGCCTAGATTTAGGTAGGGC	X0	GCGGCTCGATACTTACTCAA	6-FAM	X51	TAAGCGGTCTGTACTATGCG	TAAGCGGTCTGTACTATGCGTCATTTATCCAGGTTCACAGGCCTAGATTTAGGTAGGGCGCGGCTCGATACTTACTCAA
scaff1_P0_O83892	1	0	10494814-10494852	TTCTCTTTTCTTCCTTTCTGGTAAGTTAGCTGGTCAGCG	X0	GCGGCTCGATACTTACTCAA	6-FAM	X51	TAAGCGGTCTGTACTATGCG	TAAGCGGTCTGTACTATGCGTTCTCTTTTCTTCCTTTCTGGTAAGTTAGCTGGTCAGCGGCGGCTCGATACTTACTCAA
scaff1_P0_O83893	1	0	10494858-10494896	CCCCTGTGACTCAGGATTCAGATTTTACCTTCTCAGCGT	X0	GCGGCTCGATACTTACTCAA	6-FAM	X51	TAAGCGGTCTGTACTATGCG	TAAGCGGTCTGTACTATGCGCCCCTGTGACTCAGGATTCAGATTTTACCTTCTCAGCGTGCGGCTCGATACTTACTCAA
scaff1_P0_O83894	1	0	10495045-10495083	CTTGGCTGCCTCTTCCCTGGAGCTGTCTAGGTCAGAATG	X0	GCGGCTCGATACTTACTCAA	6-FAM	X51	TAAGCGGTCTGTACTATGCG	TAAGCGGTCTGTACTATGCGCTTGGCTGCCTCTTCCCTGGAGCTGTCTAGGTCAGAATGGCGGCTCGATACTTACTCAA
scaff1_P0_O83895	1	0	10495119-10495157	TTTAGGCAGATTAGAAGATGCTGTCCCAGACATACAGGA	X0	GCGGCTCGATACTTACTCAA	6-FAM	X51	TAAGCGGTCTGTACTATGCG	TAAGCGGTCTGTACTATGCGTTTAGGCAGATTAGAAGATGCTGTCCCAGACATACAGGAGCGGCTCGATACTTACTCAA
scaff1_P0_O83896	1	0	10495309-10495347	AAAAGCCGATTCTTCCGTTCGCTTGGATCAGACCCAACA	X0	GCGGCTCGATACTTACTCAA	6-FAM	X51	TAAGCGGTCTGTACTATGCG	TAAGCGGTCTGTACTATGCGAAAAGCCGATTCTTCCGTTCGCTTGGATCAGACCCAACAGCGGCTCGATACTTACTCAA
scaff1_P0_O83897	1	0	10495348-10495386	ACCCTTAGCTGGAACTCAGTGTGAAGAAGTTTGTGAACT	X0	GCGGCTCGATACTTACTCAA	6-FAM	X51	TAAGCGGTCTGTACTATGCG	TAAGCGGTCTGTACTATGCGACCCTTAGCTGGAACTCAGTGTGAAGAAGTTTGTGAACTGCGGCTCGATACTTACTCAA
scaff1_P0_O83898	1	0	10495571-10495609	GCTTTAACGGGCACCTCTGCTTGCCTGAGACACAAAGTC	X0	GCGGCTCGATACTTACTCAA	6-FAM	X51	TAAGCGGTCTGTACTATGCG	TAAGCGGTCTGTACTATGCGGCTTTAACGGGCACCTCTGCTTGCCTGAGACACAAAGTCGCGGCTCGATACTTACTCAA
scaff1_P0_O83899	1	0	10495648-10495686	GACAGTCCCCGCACTGGTCTCTGCGTTACAGGTAAAGAG	X0	GCGGCTCGATACTTACTCAA	6-FAM	X51	TAAGCGGTCTGTACTATGCG	TAAGCGGTCTGTACTATGCGGACAGTCCCCGCACTGGTCTCTGCGTTACAGGTAAAGAGGCGGCTCGATACTTACTCAA
scaff1_P0_O83900	1	0	10495721-10495759	CTCCCAGTAGTTTTGTTTCAGGGCCCTCGTGCTGATGAT	X0	GCGGCTCGATACTTACTCAA	6-FAM	X51	TAAGCGGTCTGTACTATGCG	TAAGCGGTCTGTACTATGCGCTCCCAGTAGTTTTGTTTCAGGGCCCTCGTGCTGATGATGCGGCTCGATACTTACTCAA
scaff1_P0_O83901	1	0	10495812-10495850	CGTCTCCATCTCCCCGAGTTTAAAGGGGCATCGACCTTA	X0	GCGGCTCGATACTTACTCAA	6-FAM	X51	TAAGCGGTCTGTACTATGCG	TAAGCGGTCTGTACTATGCGCGTCTCCATCTCCCCGAGTTTAAAGGGGCATCGACCTTAGCGGCTCGATACTTACTCAA
scaff1_P0_O83902	1	0	10495913-10495951	TTTTGGTCTCTTGTCTTTGGCCCCAACTGAGAATTCTGA	X0	GCGGCTCGATACTTACTCAA	6-FAM	X51	TAAGCGGTCTGTACTATGCG	TAAGCGGTCTGTACTATGCGTTTTGGTCTCTTGTCTTTGGCCCCAACTGAGAATTCTGAGCGGCTCGATACTTACTCAA
scaff1_P0_O83903	1	0	10495991-10496029	TTAGCTCAGAGGCCTTAAGAACCTTCTTCGTCGTTATCT	X0	GCGGCTCGATACTTACTCAA	6-FAM	X51	TAAGCGGTCTGTACTATGCG	TAAGCGGTCTGTACTATGCGTTAGCTCAGAGGCCTTAAGAACCTTCTTCGTCGTTATCTGCGGCTCGATACTTACTCAA
scaff1_P0_O83904	1	0	10496031-10496069	TCTCTTTCAGGTGACTTAGGGAAGCTTGGTATAAGGTGT	X0	GCGGCTCGATACTTACTCAA	6-FAM	X51	TAAGCGGTCTGTACTATGCG	TAAGCGGTCTGTACTATGCGTCTCTTTCAGGTGACTTAGGGAAGCTTGGTATAAGGTGTGCGGCTCGATACTTACTCAA
scaff1_P0_O83905	1	0	10496472-10496510	GAGGGGCCAGCGCTGGTGTTCTCCTTGTAAACAACTTTC	X0	GCGGCTCGATACTTACTCAA	6-FAM	X51	TAAGCGGTCTGTACTATGCG	TAAGCGGTCTGTACTATGCGGAGGGGCCAGCGCTGGTGTTCTCCTTGTAAACAACTTTCGCGGCTCGATACTTACTCAA
scaff1_P0_O83906	1	0	10496581-10496619	AAAACATCTGTAGGCCTAGTACCCAAGCACAAGCTAAGT	X0	GCGGCTCGATACTTACTCAA	6-FAM	X51	TAAGCGGTCTGTACTATGCG	TAAGCGGTCTGTACTATGCGAAAACATCTGTAGGCCTAGTACCCAAGCACAAGCTAAGTGCGGCTCGATACTTACTCAA
scaff1_P0_O83907	1	0	10496622-10496660	TTTTAGTGTCCAGTCGTGTCCGAAATAACTGTTTGCAGT	X0	GCGGCTCGATACTTACTCAA	6-FAM	X51	TAAGCGGTCTGTACTATGCG	TAAGCGGTCTGTACTATGCGTTTTAGTGTCCAGTCGTGTCCGAAATAACTGTTTGCAGTGCGGCTCGATACTTACTCAA
scaff1_P0_O83908	1	0	10496661-10496699	CACCATGGTGAAGGCTGAAAACAGGTGATGTGTTGATGG	X0	GCGGCTCGATACTTACTCAA	6-FAM	X51	TAAGCGGTCTGTACTATGCG	TAAGCGGTCTGTACTATGCGCACCATGGTGAAGGCTGAAAACAGGTGATGTGTTGATGGGCGGCTCGATACTTACTCAA
scaff1_P0_O83909	1	0	10496701-10496739	AAAATAAAGATGAGTGGAAACAGGGTAGGACCGGCCCAT	X0	GCGGCTCGATACTTACTCAA	6-FAM	X51	TAAGCGGTCTGTACTATGCG	TAAGCGGTCTGTACTATGCGAAAATAAAGATGAGTGGAAACAGGGTAGGACCGGCCCATGCGGCTCGATACTTACTCAA
scaff1_P0_O83910	1	0	10496863-10496901	GTGCATCTTGCAAGCAGGGGAAGGATGTGAGTGGAGAAA	X0	GCGGCTCGATACTTACTCAA	6-FAM	X51	TAAGCGGTCTGTACTATGCG	TAAGCGGTCTGTACTATGCGGTGCATCTTGCAAGCAGGGGAAGGATGTGAGTGGAGAAAGCGGCTCGATACTTACTCAA
scaff1_P0_O83911	1	0	10496935-10496973	GGGCCGTGTGTTGCTACGGAGTTGGTCATAGATGGTTTT	X0	GCGGCTCGATACTTACTCAA	6-FAM	X51	TAAGCGGTCTGTACTATGCG	TAAGCGGTCTGTACTATGCGGGGCCGTGTGTTGCTACGGAGTTGGTCATAGATGGTTTTGCGGCTCGATACTTACTCAA
scaff1_P0_O83912	1	0	10497344-10497382	TTACTGCAAGGATTTTGAGAGTTGCTCTTCACTAGCAGT	X0	GCGGCTCGATACTTACTCAA	6-FAM	X51	TAAGCGGTCTGTACTATGCG	TAAGCGGTCTGTACTATGCGTTACTGCAAGGATTTTGAGAGTTGCTCTTCACTAGCAGTGCGGCTCGATACTTACTCAA
scaff1_P0_O83913	1	0	10497389-10497427	TTGGGTCCCCACAGCCCCACTGCTCATCAATAATGGATA	X0	GCGGCTCGATACTTACTCAA	6-FAM	X51	TAAGCGGTCTGTACTATGCG	TAAGCGGTCTGTACTATGCGTTGGGTCCCCACAGCCCCACTGCTCATCAATAATGGATAGCGGCTCGATACTTACTCAA
scaff1_P0_O83914	1	0	10497428-10497466	ATTCTGTGTTGTCACTTTTAGGAGAGTGCTACCCAGAAC	X0	GCGGCTCGATACTTACTCAA	6-FAM	X51	TAAGCGGTCTGTACTATGCG	TAAGCGGTCTGTACTATGCGATTCTGTGTTGTCACTTTTAGGAGAGTGCTACCCAGAACGCGGCTCGATACTTACTCAA
scaff1_P0_O83915	1	0	10497573-10497611	ATAGCTGATTTCCCAAATGGTGGTAAAACAGGTCTCTCA	X0	GCGGCTCGATACTTACTCAA	6-FAM	X51	TAAGCGGTCTGTACTATGCG	TAAGCGGTCTGTACTATGCGATAGCTGATTTCCCAAATGGTGGTAAAACAGGTCTCTCAGCGGCTCGATACTTACTCAA
scaff1_P0_O83916	1	0	10497613-10497651	AGTTGCTTTGGAAAATGATTGCCCTCTCCCACATAATTC	X0	GCGGCTCGATACTTACTCAA	6-FAM	X51	TAAGCGGTCTGTACTATGCG	TAAGCGGTCTGTACTATGCGAGTTGCTTTGGAAAATGATTGCCCTCTCCCACATAATTCGCGGCTCGATACTTACTCAA
scaff1_P0_O83917	1	0	10497948-10497986	ATAATGCTGAACTGCTTGCCATTTATTCAAGTACCAGGC	X0	GCGGCTCGATACTTACTCAA	6-FAM	X51	TAAGCGGTCTGTACTATGCG	TAAGCGGTCTGTACTATGCGATAATGCTGAACTGCTTGCCATTTATTCAAGTACCAGGCGCGGCTCGATACTTACTCAA
scaff1_P0_O83918	1	0	10497987-10498025	AAGGTTTCCAAGTTAGTCAGCAGGATGTTAGAGGTATGC	X0	GCGGCTCGATACTTACTCAA	6-FAM	X51	TAAGCGGTCTGTACTATGCG	TAAGCGGTCTGTACTATGCGAAGGTTTCCAAGTTAGTCAGCAGGATGTTAGAGGTATGCGCGGCTCGATACTTACTCAA
scaff1_P0_O83919	1	0	10498145-10498183	GAGGTCAAGAGCCACACACCTGGCAGCTGGTTGATTTAT	X0	GCGGCTCGATACTTACTCAA	6-FAM	X51	TAAGCGGTCTGTACTATGCG	TAAGCGGTCTGTACTATGCGGAGGTCAAGAGCCACACACCTGGCAGCTGGTTGATTTATGCGGCTCGATACTTACTCAA
scaff1_P0_O83920	1	0	10498262-10498300	CTGGTGTGGCTTTAAGGGCTGTGCTGGCTTCTAAGCATC	X0	GCGGCTCGATACTTACTCAA	6-FAM	X51	TAAGCGGTCTGTACTATGCG	TAAGCGGTCTGTACTATGCGCTGGTGTGGCTTTAAGGGCTGTGCTGGCTTCTAAGCATCGCGGCTCGATACTTACTCAA
scaff1_P0_O83921	1	0	10498346-10498384	GTCTCCACTGACCTCAGGTTCCCTGACCTGTTGACTCAG	X0	GCGGCTCGATACTTACTCAA	6-FAM	X51	TAAGCGGTCTGTACTATGCG	TAAGCGGTCTGTACTATGCGGTCTCCACTGACCTCAGGTTCCCTGACCTGTTGACTCAGGCGGCTCGATACTTACTCAA
scaff1_P0_O83922	1	0	10498385-10498423	GGACTTAAATGAACGTGGAACATCTCCCACCTCCAGCAG	X0	GCGGCTCGATACTTACTCAA	6-FAM	X51	TAAGCGGTCTGTACTATGCG	TAAGCGGTCTGTACTATGCGGGACTTAAATGAACGTGGAACATCTCCCACCTCCAGCAGGCGGCTCGATACTTACTCAA
scaff1_P0_O83923	1	0	10498424-10498462	CAAAGGGAAGAGGCATAATCATCAGAGCCAGTTTTCACA	X0	GCGGCTCGATACTTACTCAA	6-FAM	X51	TAAGCGGTCTGTACTATGCG	TAAGCGGTCTGTACTATGCGCAAAGGGAAGAGGCATAATCATCAGAGCCAGTTTTCACAGCGGCTCGATACTTACTCAA
scaff1_P0_O83924	1	0	10498463-10498501	TCAAAGCAGATGTTATTAGATGTCCTCCTGTGTGTTGCC	X0	GCGGCTCGATACTTACTCAA	6-FAM	X51	TAAGCGGTCTGTACTATGCG	TAAGCGGTCTGTACTATGCGTCAAAGCAGATGTTATTAGATGTCCTCCTGTGTGTTGCCGCGGCTCGATACTTACTCAA
scaff1_P0_O83925	1	0	10498598-10498636	TTTTCCTCCTAGGAAGTACGTTTCTTTGAACTGCCTCCC	X0	GCGGCTCGATACTTACTCAA	6-FAM	X51	TAAGCGGTCTGTACTATGCG	TAAGCGGTCTGTACTATGCGTTTTCCTCCTAGGAAGTACGTTTCTTTGAACTGCCTCCCGCGGCTCGATACTTACTCAA
scaff1_P0_O83926	1	0	10498637-10498675	CTCCGAATGTGTAACTAACTGTGTCTTGCTGTTGCAGGC	X0	GCGGCTCGATACTTACTCAA	6-FAM	X51	TAAGCGGTCTGTACTATGCG	TAAGCGGTCTGTACTATGCGCTCCGAATGTGTAACTAACTGTGTCTTGCTGTTGCAGGCGCGGCTCGATACTTACTCAA
scaff1_P0_O83927	1	0	10498729-10498767	CGCATTCCGAGCTGCATCCCATGAAGGTCCTATTCCTTA	X0	GCGGCTCGATACTTACTCAA	6-FAM	X51	TAAGCGGTCTGTACTATGCG	TAAGCGGTCTGTACTATGCGCGCATTCCGAGCTGCATCCCATGAAGGTCCTATTCCTTAGCGGCTCGATACTTACTCAA
scaff1_P0_O83928	1	0	10498786-10498824	CGACGCTGGAAGGGAACTATAGCAAACCCCTCAAGGAGT	X0	GCGGCTCGATACTTACTCAA	6-FAM	X51	TAAGCGGTCTGTACTATGCG	TAAGCGGTCTGTACTATGCGCGACGCTGGAAGGGAACTATAGCAAACCCCTCAAGGAGTGCGGCTCGATACTTACTCAA
scaff1_P0_O83929	1	0	10498830-10498868	GAGGCCTGTTTGAACAAGGAGCCGAGCTTTGTGAGTGTC	X0	GCGGCTCGATACTTACTCAA	6-FAM	X51	TAAGCGGTCTGTACTATGCG	TAAGCGGTCTGTACTATGCGGAGGCCTGTTTGAACAAGGAGCCGAGCTTTGTGAGTGTCGCGGCTCGATACTTACTCAA
scaff1_P0_O83930	1	0	10498900-10498938	GGACCTGATGGGTCTGGATGCATCTTAGTGGCCTGTCTC	X0	GCGGCTCGATACTTACTCAA	6-FAM	X51	TAAGCGGTCTGTACTATGCG	TAAGCGGTCTGTACTATGCGGGACCTGATGGGTCTGGATGCATCTTAGTGGCCTGTCTCGCGGCTCGATACTTACTCAA
scaff1_P0_O83931	1	0	10499063-10499101	TCGTCTTTCAGATTTTCTGGTGTCTCCTACTGCATTGAG	X0	GCGGCTCGATACTTACTCAA	6-FAM	X51	TAAGCGGTCTGTACTATGCG	TAAGCGGTCTGTACTATGCGTCGTCTTTCAGATTTTCTGGTGTCTCCTACTGCATTGAGGCGGCTCGATACTTACTCAA
scaff1_P0_O83932	1	0	10499159-10499197	GTGGAAGGTTGGGTTAATTTTAGCTGTTGTCGTAACTGC	X0	GCGGCTCGATACTTACTCAA	6-FAM	X51	TAAGCGGTCTGTACTATGCG	TAAGCGGTCTGTACTATGCGGTGGAAGGTTGGGTTAATTTTAGCTGTTGTCGTAACTGCGCGGCTCGATACTTACTCAA
scaff1_P0_O83933	1	0	10499198-10499236	AAAGTCCGGCCTGGGAAACAGTGGCTAAATAAGTCTTTA	X0	GCGGCTCGATACTTACTCAA	6-FAM	X51	TAAGCGGTCTGTACTATGCG	TAAGCGGTCTGTACTATGCGAAAGTCCGGCCTGGGAAACAGTGGCTAAATAAGTCTTTAGCGGCTCGATACTTACTCAA
scaff1_P0_O83934	1	0	10499288-10499326	ATGAGATATAAATGGAGCTCCGCCTTGCTTTCCCCTCTT	X0	GCGGCTCGATACTTACTCAA	6-FAM	X51	TAAGCGGTCTGTACTATGCG	TAAGCGGTCTGTACTATGCGATGAGATATAAATGGAGCTCCGCCTTGCTTTCCCCTCTTGCGGCTCGATACTTACTCAA
scaff1_P0_O83935	1	0	10499368-10499406	CCTGTGGCAGAGGTAACTCCATGGCTTCAGCCTCATTTT	X0	GCGGCTCGATACTTACTCAA	6-FAM	X51	TAAGCGGTCTGTACTATGCG	TAAGCGGTCTGTACTATGCGCCTGTGGCAGAGGTAACTCCATGGCTTCAGCCTCATTTTGCGGCTCGATACTTACTCAA
scaff1_P0_O83936	1	0	10499430-10499468	CAAAGTTGTCTGTGTATTTTGGTGTTGGATGTAGCACCG	X0	GCGGCTCGATACTTACTCAA	6-FAM	X51	TAAGCGGTCTGTACTATGCG	TAAGCGGTCTGTACTATGCGCAAAGTTGTCTGTGTATTTTGGTGTTGGATGTAGCACCGGCGGCTCGATACTTACTCAA
scaff1_P0_O83937	1	0	10499635-10499673	CATGGACAGCATCAGAGTGTGCCTCCCTGTCCTTCACTA	X0	GCGGCTCGATACTTACTCAA	6-FAM	X51	TAAGCGGTCTGTACTATGCG	TAAGCGGTCTGTACTATGCGCATGGACAGCATCAGAGTGTGCCTCCCTGTCCTTCACTAGCGGCTCGATACTTACTCAA
scaff1_P0_O83938	1	0	10499897-10499935	TGCAGTCCAGTGGTTAGTTTTAATGAGAGCACTATGGGT	X0	GCGGCTCGATACTTACTCAA	6-FAM	X51	TAAGCGGTCTGTACTATGCG	TAAGCGGTCTGTACTATGCGTGCAGTCCAGTGGTTAGTTTTAATGAGAGCACTATGGGTGCGGCTCGATACTTACTCAA
scaff1_P0_O83939	1	0	10499946-10499984	ATACTAGGTTTTGGAAGTGGAATTCAGTGAGGAATGCCA	X0	GCGGCTCGATACTTACTCAA	6-FAM	X51	TAAGCGGTCTGTACTATGCG	TAAGCGGTCTGTACTATGCGATACTAGGTTTTGGAAGTGGAATTCAGTGAGGAATGCCAGCGGCTCGATACTTACTCAA
scaff1_P0_O83940	1	0	10499985-10500023	GCATTTTCTAAGAGCCCCTTGTGGATGCAGAATACGCCA	X0	GCGGCTCGATACTTACTCAA	6-FAM	X51	TAAGCGGTCTGTACTATGCG	TAAGCGGTCTGTACTATGCGGCATTTTCTAAGAGCCCCTTGTGGATGCAGAATACGCCAGCGGCTCGATACTTACTCAA
scaff1_P0_O83941	1	0	10500040-10500078	GGGGTCACTGTCCTTCATGTCTTTGAGCTCTGATCGTCT	X0	GCGGCTCGATACTTACTCAA	6-FAM	X51	TAAGCGGTCTGTACTATGCG	TAAGCGGTCTGTACTATGCGGGGGTCACTGTCCTTCATGTCTTTGAGCTCTGATCGTCTGCGGCTCGATACTTACTCAA
scaff1_P0_O83942	1	0	10500079-10500117	TACCAGGAGTTTATTCCCAGCCCTAAGAAGATGCCTCCC	X0	GCGGCTCGATACTTACTCAA	6-FAM	X51	TAAGCGGTCTGTACTATGCG	TAAGCGGTCTGTACTATGCGTACCAGGAGTTTATTCCCAGCCCTAAGAAGATGCCTCCCGCGGCTCGATACTTACTCAA
scaff1_P0_O83943	1	0	10500118-10500156	CATGCCCGAGCATCTCCTCCCATTACAGATACAGTTCTG	X0	GCGGCTCGATACTTACTCAA	6-FAM	X51	TAAGCGGTCTGTACTATGCG	TAAGCGGTCTGTACTATGCGCATGCCCGAGCATCTCCTCCCATTACAGATACAGTTCTGGCGGCTCGATACTTACTCAA
scaff1_P0_O83944	1	0	10500157-10500195	GTATTGCTTGCCAGCCCAATGCACACATCTCTAGCCCAA	X0	GCGGCTCGATACTTACTCAA	6-FAM	X51	TAAGCGGTCTGTACTATGCG	TAAGCGGTCTGTACTATGCGGTATTGCTTGCCAGCCCAATGCACACATCTCTAGCCCAAGCGGCTCGATACTTACTCAA
scaff1_P0_O83945	1	0	10500274-10500312	GCCTGAGAAATACCGGAAGTGACCCAGGCTTTTGCACAA	X0	GCGGCTCGATACTTACTCAA	6-FAM	X51	TAAGCGGTCTGTACTATGCG	TAAGCGGTCTGTACTATGCGGCCTGAGAAATACCGGAAGTGACCCAGGCTTTTGCACAAGCGGCTCGATACTTACTCAA
scaff1_P0_O83946	1	0	10500330-10500368	GCGCCTGGCTCTCATTCAGGAAGCTTCAGTGATTCAGTG	X0	GCGGCTCGATACTTACTCAA	6-FAM	X51	TAAGCGGTCTGTACTATGCG	TAAGCGGTCTGTACTATGCGGCGCCTGGCTCTCATTCAGGAAGCTTCAGTGATTCAGTGGCGGCTCGATACTTACTCAA
scaff1_P0_O83947	1	0	10500450-10500488	GCCTGTGCCCTACAGGTGGTTTGCCATTCTCAAAGTGAG	X0	GCGGCTCGATACTTACTCAA	6-FAM	X51	TAAGCGGTCTGTACTATGCG	TAAGCGGTCTGTACTATGCGGCCTGTGCCCTACAGGTGGTTTGCCATTCTCAAAGTGAGGCGGCTCGATACTTACTCAA
scaff1_P0_O83948	1	0	10500583-10500621	GGGAAACCAGCGTTTCTAGCTCGGGAAGGCTGATGACTA	X0	GCGGCTCGATACTTACTCAA	6-FAM	X51	TAAGCGGTCTGTACTATGCG	TAAGCGGTCTGTACTATGCGGGGAAACCAGCGTTTCTAGCTCGGGAAGGCTGATGACTAGCGGCTCGATACTTACTCAA
scaff1_P0_O83949	1	0	10500744-10500782	AACGAGGTGATATACAGAACACGTTTTCTCTCTTGCCAG	X0	GCGGCTCGATACTTACTCAA	6-FAM	X51	TAAGCGGTCTGTACTATGCG	TAAGCGGTCTGTACTATGCGAACGAGGTGATATACAGAACACGTTTTCTCTCTTGCCAGGCGGCTCGATACTTACTCAA
scaff1_P0_O83950	1	0	10500860-10500898	GCGTCTGCTTTCATTGGACGGTTAGCCCCAGAGTGTTAA	X0	GCGGCTCGATACTTACTCAA	6-FAM	X51	TAAGCGGTCTGTACTATGCG	TAAGCGGTCTGTACTATGCGGCGTCTGCTTTCATTGGACGGTTAGCCCCAGAGTGTTAAGCGGCTCGATACTTACTCAA
scaff1_P0_O83951	1	0	10500899-10500937	GGACTCCAGCAGATACTAGGAACCTGTCCACACTGTGAA	X0	GCGGCTCGATACTTACTCAA	6-FAM	X51	TAAGCGGTCTGTACTATGCG	TAAGCGGTCTGTACTATGCGGGACTCCAGCAGATACTAGGAACCTGTCCACACTGTGAAGCGGCTCGATACTTACTCAA
scaff1_P0_O83952	1	0	10501003-10501041	ATAGGACCCCTTCTGTATGTATTAGAATTGGTGGCTGGA	X0	GCGGCTCGATACTTACTCAA	6-FAM	X51	TAAGCGGTCTGTACTATGCG	TAAGCGGTCTGTACTATGCGATAGGACCCCTTCTGTATGTATTAGAATTGGTGGCTGGAGCGGCTCGATACTTACTCAA
scaff1_P0_O83953	1	0	10501042-10501080	CATTTTGAGGCAGAAGCCTGTCTTTTGGGGTGGAGTCAA	X0	GCGGCTCGATACTTACTCAA	6-FAM	X51	TAAGCGGTCTGTACTATGCG	TAAGCGGTCTGTACTATGCGCATTTTGAGGCAGAAGCCTGTCTTTTGGGGTGGAGTCAAGCGGCTCGATACTTACTCAA
scaff1_P0_O83954	1	0	10501111-10501149	TTTTCTCTTTGGTGTGTCGGTTGATGCATTTTCCAGAGA	X0	GCGGCTCGATACTTACTCAA	6-FAM	X51	TAAGCGGTCTGTACTATGCG	TAAGCGGTCTGTACTATGCGTTTTCTCTTTGGTGTGTCGGTTGATGCATTTTCCAGAGAGCGGCTCGATACTTACTCAA
scaff1_P0_O83955	1	0	10501150-10501188	CCCACCGCTAAGGAGTTACTGAAGCACAAGTTCATAATC	X0	GCGGCTCGATACTTACTCAA	6-FAM	X51	TAAGCGGTCTGTACTATGCG	TAAGCGGTCTGTACTATGCGCCCACCGCTAAGGAGTTACTGAAGCACAAGTTCATAATCGCGGCTCGATACTTACTCAA
scaff1_P0_O83956	1	0	10501189-10501227	CGCAACGCAAAGAAAACATCCTACTTGACCGAGCTCATC	X0	GCGGCTCGATACTTACTCAA	6-FAM	X51	TAAGCGGTCTGTACTATGCG	TAAGCGGTCTGTACTATGCGCGCAACGCAAAGAAAACATCCTACTTGACCGAGCTCATCGCGGCTCGATACTTACTCAA
scaff1_P0_O83957	1	0	10501233-10501271	GTACAAGAGGTGGAAGGCTGAGCAGAGCCACGAAGACTC	X0	GCGGCTCGATACTTACTCAA	6-FAM	X51	TAAGCGGTCTGTACTATGCG	TAAGCGGTCTGTACTATGCGGTACAAGAGGTGGAAGGCTGAGCAGAGCCACGAAGACTCGCGGCTCGATACTTACTCAA
scaff1_P0_O83958	1	0	10501363-10501401	CAGCTGTGTCTAAACCCCAAGCTGTGTGTGACGTGGTTC	X0	GCGGCTCGATACTTACTCAA	6-FAM	X51	TAAGCGGTCTGTACTATGCG	TAAGCGGTCTGTACTATGCGCAGCTGTGTCTAAACCCCAAGCTGTGTGTGACGTGGTTCGCGGCTCGATACTTACTCAA
scaff1_P0_O83959	1	0	10501402-10501440	TGTTTGTTCTTGCCTCTTGATTGGGCTGGGTTTGGGGTT	X0	GCGGCTCGATACTTACTCAA	6-FAM	X51	TAAGCGGTCTGTACTATGCG	TAAGCGGTCTGTACTATGCGTGTTTGTTCTTGCCTCTTGATTGGGCTGGGTTTGGGGTTGCGGCTCGATACTTACTCAA
scaff1_P0_O83960	1	0	10501445-10501483	TTTTCTTAAAGATAGAACATCCAGGCTGACGGTGCTTCT	X0	GCGGCTCGATACTTACTCAA	6-FAM	X51	TAAGCGGTCTGTACTATGCG	TAAGCGGTCTGTACTATGCGTTTTCTTAAAGATAGAACATCCAGGCTGACGGTGCTTCTGCGGCTCGATACTTACTCAA
scaff1_P0_O83961	1	0	10501484-10501522	GGTGTTAGTGTGGGTCTGTACTTGGGCGTCTTTGAGTCT	X0	GCGGCTCGATACTTACTCAA	6-FAM	X51	TAAGCGGTCTGTACTATGCG	TAAGCGGTCTGTACTATGCGGGTGTTAGTGTGGGTCTGTACTTGGGCGTCTTTGAGTCTGCGGCTCGATACTTACTCAA
scaff1_P0_O83962	1	0	10501837-10501875	TTTTAAGAAGATGCAAGTGAGGGTATCGGCGATTCTGTG	X0	GCGGCTCGATACTTACTCAA	6-FAM	X51	TAAGCGGTCTGTACTATGCG	TAAGCGGTCTGTACTATGCGTTTTAAGAAGATGCAAGTGAGGGTATCGGCGATTCTGTGGCGGCTCGATACTTACTCAA
scaff1_P0_O83963	1	0	10501893-10501931	CCTGGTGTTGTAAAAGCTCCGCCCCAAGCATTTCCTGTA	X0	GCGGCTCGATACTTACTCAA	6-FAM	X51	TAAGCGGTCTGTACTATGCG	TAAGCGGTCTGTACTATGCGCCTGGTGTTGTAAAAGCTCCGCCCCAAGCATTTCCTGTAGCGGCTCGATACTTACTCAA
scaff1_P0_O83964	1	0	10501932-10501970	GTCTGGTGTCAGGTTGAGCATCTCAGAGATCTGTTAGCT	X0	GCGGCTCGATACTTACTCAA	6-FAM	X51	TAAGCGGTCTGTACTATGCG	TAAGCGGTCTGTACTATGCGGTCTGGTGTCAGGTTGAGCATCTCAGAGATCTGTTAGCTGCGGCTCGATACTTACTCAA
scaff1_P0_O83965	1	0	10502333-10502371	GTTGGTGATTCTGGACGTTTACGGCTGGGTCTGGGTAAC	X0	GCGGCTCGATACTTACTCAA	6-FAM	X51	TAAGCGGTCTGTACTATGCG	TAAGCGGTCTGTACTATGCGGTTGGTGATTCTGGACGTTTACGGCTGGGTCTGGGTAACGCGGCTCGATACTTACTCAA
scaff1_P0_O83966	1	0	10502391-10502429	CTTAAGCAGTGTCAGGAGTCAGCTGAGGCACTGGAGACA	X0	GCGGCTCGATACTTACTCAA	6-FAM	X51	TAAGCGGTCTGTACTATGCG	TAAGCGGTCTGTACTATGCGCTTAAGCAGTGTCAGGAGTCAGCTGAGGCACTGGAGACAGCGGCTCGATACTTACTCAA
scaff1_P0_O83967	1	0	10502491-10502529	CAGGAGGATGTGTCCCGTCTAGAGCAGTGGCGAGATTTG	X0	GCGGCTCGATACTTACTCAA	6-FAM	X51	TAAGCGGTCTGTACTATGCG	TAAGCGGTCTGTACTATGCGCAGGAGGATGTGTCCCGTCTAGAGCAGTGGCGAGATTTGGCGGCTCGATACTTACTCAA
scaff1_P0_O83968	1	0	10502531-10502569	CCTTGAGGTGAGAGGTATAGGCAGACCATGCGGGCTTAG	X0	GCGGCTCGATACTTACTCAA	6-FAM	X51	TAAGCGGTCTGTACTATGCG	TAAGCGGTCTGTACTATGCGCCTTGAGGTGAGAGGTATAGGCAGACCATGCGGGCTTAGGCGGCTCGATACTTACTCAA
scaff1_P0_O83969	1	0	10502573-10502611	GTCGCTCTGTGAGTGGTCACTGGAACCCTGAGGACATAC	X0	GCGGCTCGATACTTACTCAA	6-FAM	X51	TAAGCGGTCTGTACTATGCG	TAAGCGGTCTGTACTATGCGGTCGCTCTGTGAGTGGTCACTGGAACCCTGAGGACATACGCGGCTCGATACTTACTCAA
scaff1_P0_O83970	1	0	10503203-10503241	GGGGACTGGATCTTCACGATCCGGGAGAAGGATCCAAAG	X0	GCGGCTCGATACTTACTCAA	6-FAM	X51	TAAGCGGTCTGTACTATGCG	TAAGCGGTCTGTACTATGCGGGGGACTGGATCTTCACGATCCGGGAGAAGGATCCAAAGGCGGCTCGATACTTACTCAA
scaff1_P0_O83971	1	0	10503275-10503313	CTGGAAAGAAACAAGGTACGTCTGCGCGTGTGGAGAGAC	X0	GCGGCTCGATACTTACTCAA	6-FAM	X51	TAAGCGGTCTGTACTATGCG	TAAGCGGTCTGTACTATGCGCTGGAAAGAAACAAGGTACGTCTGCGCGTGTGGAGAGACGCGGCTCGATACTTACTCAA
scaff1_P0_O83972	1	0	10503400-10503438	CCGCCTGTGTTGGAATTTTGCTGTCAGGAAGTCGACAGA	X0	GCGGCTCGATACTTACTCAA	6-FAM	X51	TAAGCGGTCTGTACTATGCG	TAAGCGGTCTGTACTATGCGCCGCCTGTGTTGGAATTTTGCTGTCAGGAAGTCGACAGAGCGGCTCGATACTTACTCAA
scaff1_P0_O83973	1	0	10503582-10503620	GGCTGGGAAATACCCGAAACGACTTTCCGGCTCTTGATG	X0	GCGGCTCGATACTTACTCAA	6-FAM	X51	TAAGCGGTCTGTACTATGCG	TAAGCGGTCTGTACTATGCGGGCTGGGAAATACCCGAAACGACTTTCCGGCTCTTGATGGCGGCTCGATACTTACTCAA
scaff1_P0_O83974	1	0	10503645-10503683	GCGTTCCTCATCAAGGCACCACGATTTGGGGATTGAGTT	X0	GCGGCTCGATACTTACTCAA	6-FAM	X51	TAAGCGGTCTGTACTATGCG	TAAGCGGTCTGTACTATGCGGCGTTCCTCATCAAGGCACCACGATTTGGGGATTGAGTTGCGGCTCGATACTTACTCAA
scaff1_P0_O83975	1	0	10503684-10503722	TTAAGGCATCTTAAACGCGTCACGTTTGGTACTTCCCTG	X0	GCGGCTCGATACTTACTCAA	6-FAM	X51	TAAGCGGTCTGTACTATGCG	TAAGCGGTCTGTACTATGCGTTAAGGCATCTTAAACGCGTCACGTTTGGTACTTCCCTGGCGGCTCGATACTTACTCAA
scaff1_P0_O83976	1	0	10503940-10503978	AAATGTGATTTTCGATGACTTGGTTTTGTGCCTGTTGGC	X0	GCGGCTCGATACTTACTCAA	6-FAM	X51	TAAGCGGTCTGTACTATGCG	TAAGCGGTCTGTACTATGCGAAATGTGATTTTCGATGACTTGGTTTTGTGCCTGTTGGCGCGGCTCGATACTTACTCAA
scaff1_P0_O83977	1	0	10504004-10504042	GGGGATCATTTTGAAGCACAGAGGCGTAGTTTCTCCTCG	X0	GCGGCTCGATACTTACTCAA	6-FAM	X51	TAAGCGGTCTGTACTATGCG	TAAGCGGTCTGTACTATGCGGGGGATCATTTTGAAGCACAGAGGCGTAGTTTCTCCTCGGCGGCTCGATACTTACTCAA
scaff1_P0_O83978	1	0	10504082-10504120	TCCCGCTCTGAGAAACGGGCAGGGGTCATTACATGTTTA	X0	GCGGCTCGATACTTACTCAA	6-FAM	X51	TAAGCGGTCTGTACTATGCG	TAAGCGGTCTGTACTATGCGTCCCGCTCTGAGAAACGGGCAGGGGTCATTACATGTTTAGCGGCTCGATACTTACTCAA
scaff1_P0_O83979	1	0	10504293-10504331	CGGGGAATGGTATCTGCGGTCCCCTGTAGTTGAGTGAAA	X0	GCGGCTCGATACTTACTCAA	6-FAM	X51	TAAGCGGTCTGTACTATGCG	TAAGCGGTCTGTACTATGCGCGGGGAATGGTATCTGCGGTCCCCTGTAGTTGAGTGAAAGCGGCTCGATACTTACTCAA
scaff1_P0_O83980	1	0	10504375-10504413	CAGAGTCCAGTGAACCCCGGCAAGTGTGGGTGTTAAAAC	X0	GCGGCTCGATACTTACTCAA	6-FAM	X51	TAAGCGGTCTGTACTATGCG	TAAGCGGTCTGTACTATGCGCAGAGTCCAGTGAACCCCGGCAAGTGTGGGTGTTAAAACGCGGCTCGATACTTACTCAA
scaff1_P0_O83981	1	0	10504786-10504824	CCAGTCCATGTGTGGACCAGGGCGACTTGAACTTCAGTA	X0	GCGGCTCGATACTTACTCAA	6-FAM	X51	TAAGCGGTCTGTACTATGCG	TAAGCGGTCTGTACTATGCGCCAGTCCATGTGTGGACCAGGGCGACTTGAACTTCAGTAGCGGCTCGATACTTACTCAA
scaff1_P0_O83982	1	0	10504859-10504897	CTGGCCTTTCTGCTTCTGTCAGACTTGGGTAGGGCAATG	X0	GCGGCTCGATACTTACTCAA	6-FAM	X51	TAAGCGGTCTGTACTATGCG	TAAGCGGTCTGTACTATGCGCTGGCCTTTCTGCTTCTGTCAGACTTGGGTAGGGCAATGGCGGCTCGATACTTACTCAA
scaff1_P0_O83983	1	0	10504905-10504943	TAGATGTTTACTCTAAGGGGATACCAGATTGCCTTGGGT	X0	GCGGCTCGATACTTACTCAA	6-FAM	X51	TAAGCGGTCTGTACTATGCG	TAAGCGGTCTGTACTATGCGTAGATGTTTACTCTAAGGGGATACCAGATTGCCTTGGGTGCGGCTCGATACTTACTCAA
scaff1_P0_O83984	1	0	10505041-10505079	CCCCTGTAGATAGGTGTGTGCATACAGTATTCGGAGGTG	X0	GCGGCTCGATACTTACTCAA	6-FAM	X51	TAAGCGGTCTGTACTATGCG	TAAGCGGTCTGTACTATGCGCCCCTGTAGATAGGTGTGTGCATACAGTATTCGGAGGTGGCGGCTCGATACTTACTCAA
scaff1_P0_O83985	1	0	10505080-10505118	TTTCGAAAGTGGGTCTTAGGGTGATGGTTGTTCTTCATC	X0	GCGGCTCGATACTTACTCAA	6-FAM	X51	TAAGCGGTCTGTACTATGCG	TAAGCGGTCTGTACTATGCGTTTCGAAAGTGGGTCTTAGGGTGATGGTTGTTCTTCATCGCGGCTCGATACTTACTCAA
scaff1_P0_O83986	1	0	10505119-10505157	GGGTTCATAGCGATTCGGAGACAAGTTGGAAATAGCCCT	X0	GCGGCTCGATACTTACTCAA	6-FAM	X51	TAAGCGGTCTGTACTATGCG	TAAGCGGTCTGTACTATGCGGGGTTCATAGCGATTCGGAGACAAGTTGGAAATAGCCCTGCGGCTCGATACTTACTCAA
scaff1_P0_O83987	1	0	10505176-10505214	GGCTCTCCTGGCTCACACCACCTTTAACGTAACTCCGAG	X0	GCGGCTCGATACTTACTCAA	6-FAM	X51	TAAGCGGTCTGTACTATGCG	TAAGCGGTCTGTACTATGCGGGCTCTCCTGGCTCACACCACCTTTAACGTAACTCCGAGGCGGCTCGATACTTACTCAA
scaff1_P0_O83988	1	0	10505620-10505658	CCATGAAGTCGAGTGTTCTGGCAGCACCCCAAGACTTAG	X0	GCGGCTCGATACTTACTCAA	6-FAM	X51	TAAGCGGTCTGTACTATGCG	TAAGCGGTCTGTACTATGCGCCATGAAGTCGAGTGTTCTGGCAGCACCCCAAGACTTAGGCGGCTCGATACTTACTCAA
scaff1_P0_O83989	1	0	10506367-10506405	GGGTACAGTCCTGAGCCCGGCATCTGTAACTCCTTGTTT	X0	GCGGCTCGATACTTACTCAA	6-FAM	X51	TAAGCGGTCTGTACTATGCG	TAAGCGGTCTGTACTATGCGGGGTACAGTCCTGAGCCCGGCATCTGTAACTCCTTGTTTGCGGCTCGATACTTACTCAA
scaff1_P0_O83990	1	0	10506406-10506444	GGGTTTGTGCTTTAAAGTCAGGGGTCCAGAAACCCCAGA	X0	GCGGCTCGATACTTACTCAA	6-FAM	X51	TAAGCGGTCTGTACTATGCG	TAAGCGGTCTGTACTATGCGGGGTTTGTGCTTTAAAGTCAGGGGTCCAGAAACCCCAGAGCGGCTCGATACTTACTCAA
scaff1_P0_O83991	1	0	10506826-10506864	GCAGGTCGTTGCTCTGAGGTTCACCTTCCAGGTGAATTG	X0	GCGGCTCGATACTTACTCAA	6-FAM	X51	TAAGCGGTCTGTACTATGCG	TAAGCGGTCTGTACTATGCGGCAGGTCGTTGCTCTGAGGTTCACCTTCCAGGTGAATTGGCGGCTCGATACTTACTCAA
scaff1_P0_O83992	1	0	10507038-10507076	CATCAGAGAAACCTCACTGCTGGCCCTTCAGGTTGGTTC	X0	GCGGCTCGATACTTACTCAA	6-FAM	X51	TAAGCGGTCTGTACTATGCG	TAAGCGGTCTGTACTATGCGCATCAGAGAAACCTCACTGCTGGCCCTTCAGGTTGGTTCGCGGCTCGATACTTACTCAA
scaff1_P0_O83993	1	0	10507077-10507115	TCTGGGATTCTGGCTTCCTCGTGAAAACATTCCAACTTC	X0	GCGGCTCGATACTTACTCAA	6-FAM	X51	TAAGCGGTCTGTACTATGCG	TAAGCGGTCTGTACTATGCGTCTGGGATTCTGGCTTCCTCGTGAAAACATTCCAACTTCGCGGCTCGATACTTACTCAA
scaff1_P0_O83994	1	0	10507116-10507154	CTGACCTGCTCTCATGTTCAGGCGGAGGGAAGACTGTTT	X0	GCGGCTCGATACTTACTCAA	6-FAM	X51	TAAGCGGTCTGTACTATGCG	TAAGCGGTCTGTACTATGCGCTGACCTGCTCTCATGTTCAGGCGGAGGGAAGACTGTTTGCGGCTCGATACTTACTCAA
scaff1_P0_O83995	1	0	10507155-10507193	ACTTGGCCTCCATCAATTGTGAGGCAGTTGAGGGAATCC	X0	GCGGCTCGATACTTACTCAA	6-FAM	X51	TAAGCGGTCTGTACTATGCG	TAAGCGGTCTGTACTATGCGACTTGGCCTCCATCAATTGTGAGGCAGTTGAGGGAATCCGCGGCTCGATACTTACTCAA
scaff1_P0_O83996	1	0	10507271-10507309	AAAAGTCGCCCATATGCTCACCCAGACACCGTTGTTCTT	X0	GCGGCTCGATACTTACTCAA	6-FAM	X51	TAAGCGGTCTGTACTATGCG	TAAGCGGTCTGTACTATGCGAAAAGTCGCCCATATGCTCACCCAGACACCGTTGTTCTTGCGGCTCGATACTTACTCAA
scaff1_P0_O83997	1	0	10507312-10507350	CCAAGTTGGTGTCTCCACTGTGTGTGTGCACAATTGCAT	X0	GCGGCTCGATACTTACTCAA	6-FAM	X51	TAAGCGGTCTGTACTATGCG	TAAGCGGTCTGTACTATGCGCCAAGTTGGTGTCTCCACTGTGTGTGTGCACAATTGCATGCGGCTCGATACTTACTCAA
scaff1_P0_O83998	1	0	10507436-10507474	ACGGTCCATCTTTCTGATTTGTCTGGTACCACTTCATAC	X0	GCGGCTCGATACTTACTCAA	6-FAM	X51	TAAGCGGTCTGTACTATGCG	TAAGCGGTCTGTACTATGCGACGGTCCATCTTTCTGATTTGTCTGGTACCACTTCATACGCGGCTCGATACTTACTCAA
scaff1_P0_O83999	1	0	10507497-10507535	AGATTGTTCAAGTCAAACAGAACCAAACCAGAAACCAGC	X0	GCGGCTCGATACTTACTCAA	6-FAM	X51	TAAGCGGTCTGTACTATGCG	TAAGCGGTCTGTACTATGCGAGATTGTTCAAGTCAAACAGAACCAAACCAGAAACCAGCGCGGCTCGATACTTACTCAA
scaff1_P0_O84000	1	0	10507536-10507574	GTTGTCTTTAGTTTCCTGCATCTGTGGTGCCCCTCTTAG	X0	GCGGCTCGATACTTACTCAA	6-FAM	X51	TAAGCGGTCTGTACTATGCG	TAAGCGGTCTGTACTATGCGGTTGTCTTTAGTTTCCTGCATCTGTGGTGCCCCTCTTAGGCGGCTCGATACTTACTCAA
scaff1_P0_O84001	1	0	10507579-10507617	GATGTTTTCCACGTTGTCCTGACCCGCCTGAGGTTGTTA	X0	GCGGCTCGATACTTACTCAA	6-FAM	X51	TAAGCGGTCTGTACTATGCG	TAAGCGGTCTGTACTATGCGGATGTTTTCCACGTTGTCCTGACCCGCCTGAGGTTGTTAGCGGCTCGATACTTACTCAA
scaff1_P0_O84002	1	0	10507673-10507711	CCTCTGTGGCTTTCATTGATCCCTGTGCCTGTTCCCTTT	X0	GCGGCTCGATACTTACTCAA	6-FAM	X51	TAAGCGGTCTGTACTATGCG	TAAGCGGTCTGTACTATGCGCCTCTGTGGCTTTCATTGATCCCTGTGCCTGTTCCCTTTGCGGCTCGATACTTACTCAA
scaff1_P0_O84003	1	0	10507715-10507753	AATTGCTGACACAGGTGATCTGTCCTAGTTCTGTTCAAT	X0	GCGGCTCGATACTTACTCAA	6-FAM	X51	TAAGCGGTCTGTACTATGCG	TAAGCGGTCTGTACTATGCGAATTGCTGACACAGGTGATCTGTCCTAGTTCTGTTCAATGCGGCTCGATACTTACTCAA
scaff1_P0_O84004	1	0	10507754-10507792	AGAAAGATGGTGTGAGGCACATGTGTGGCTTTAAATTTT	X0	GCGGCTCGATACTTACTCAA	6-FAM	X51	TAAGCGGTCTGTACTATGCG	TAAGCGGTCTGTACTATGCGAGAAAGATGGTGTGAGGCACATGTGTGGCTTTAAATTTTGCGGCTCGATACTTACTCAA
scaff1_P0_O84005	1	0	10507851-10507889	ACTTAACGCACTGCATCTGAAATCTTGTTTCATCATGCA	X0	GCGGCTCGATACTTACTCAA	6-FAM	X51	TAAGCGGTCTGTACTATGCG	TAAGCGGTCTGTACTATGCGACTTAACGCACTGCATCTGAAATCTTGTTTCATCATGCAGCGGCTCGATACTTACTCAA
scaff1_P0_O84006	1	0	10507890-10507928	GTCAGCATAGTCTTTCCCCTTGTTGTAGGGTTGAGTCTC	X0	GCGGCTCGATACTTACTCAA	6-FAM	X51	TAAGCGGTCTGTACTATGCG	TAAGCGGTCTGTACTATGCGGTCAGCATAGTCTTTCCCCTTGTTGTAGGGTTGAGTCTCGCGGCTCGATACTTACTCAA
scaff1_P0_O84007	1	0	10507968-10508006	CTGGGAACTCCCTGTATCTCGATGCCTGGATTAGTGTCA	X0	GCGGCTCGATACTTACTCAA	6-FAM	X51	TAAGCGGTCTGTACTATGCG	TAAGCGGTCTGTACTATGCGCTGGGAACTCCCTGTATCTCGATGCCTGGATTAGTGTCAGCGGCTCGATACTTACTCAA
scaff1_P0_O84008	1	0	10508007-10508045	AGTGTGACCGTACATAACACAGGATAACACGGGTTTAAG	X0	GCGGCTCGATACTTACTCAA	6-FAM	X51	TAAGCGGTCTGTACTATGCG	TAAGCGGTCTGTACTATGCGAGTGTGACCGTACATAACACAGGATAACACGGGTTTAAGGCGGCTCGATACTTACTCAA
scaff1_P0_O84009	1	0	10508050-10508088	CGCCGTTTGCATTCGGTTAGCATTTTGTTCCCCATCCTC	X0	GCGGCTCGATACTTACTCAA	6-FAM	X51	TAAGCGGTCTGTACTATGCG	TAAGCGGTCTGTACTATGCGCGCCGTTTGCATTCGGTTAGCATTTTGTTCCCCATCCTCGCGGCTCGATACTTACTCAA
scaff1_P0_O84010	1	0	10508089-10508127	CCCAGTTCTCTCTTGTCCTCCTCCTCCTAATATTTCCTT	X0	GCGGCTCGATACTTACTCAA	6-FAM	X51	TAAGCGGTCTGTACTATGCG	TAAGCGGTCTGTACTATGCGCCCAGTTCTCTCTTGTCCTCCTCCTCCTAATATTTCCTTGCGGCTCGATACTTACTCAA
scaff1_P0_O84011	1	0	10508481-10508519	GTCACCGAGGAAACAGGGAGGTCCGACGCATTTTGAAAA	X0	GCGGCTCGATACTTACTCAA	6-FAM	X51	TAAGCGGTCTGTACTATGCG	TAAGCGGTCTGTACTATGCGGTCACCGAGGAAACAGGGAGGTCCGACGCATTTTGAAAAGCGGCTCGATACTTACTCAA
scaff1_P0_O84012	1	0	10508532-10508570	TTAACTTTGAGATGATGTGTGGGTCCTTTTGTGTAGCGT	X0	GCGGCTCGATACTTACTCAA	6-FAM	X51	TAAGCGGTCTGTACTATGCG	TAAGCGGTCTGTACTATGCGTTAACTTTGAGATGATGTGTGGGTCCTTTTGTGTAGCGTGCGGCTCGATACTTACTCAA
scaff1_P0_O84013	1	0	10509156-10509194	GCAGTGATTTTCTAGTCATTTGTTCCCTGGGCAAGCGTC	X0	GCGGCTCGATACTTACTCAA	6-FAM	X51	TAAGCGGTCTGTACTATGCG	TAAGCGGTCTGTACTATGCGGCAGTGATTTTCTAGTCATTTGTTCCCTGGGCAAGCGTCGCGGCTCGATACTTACTCAA
scaff1_P0_O84014	1	0	10509216-10509254	AAGAGGACATATAATTTGGAATGTTTGCAGCGAGTCCCA	X0	GCGGCTCGATACTTACTCAA	6-FAM	X51	TAAGCGGTCTGTACTATGCG	TAAGCGGTCTGTACTATGCGAAGAGGACATATAATTTGGAATGTTTGCAGCGAGTCCCAGCGGCTCGATACTTACTCAA
scaff1_P0_O84015	1	0	10509255-10509293	TTAAGCTTATCCTCAGCCATCTCCTGTGGTTGGGTCAGC	X0	GCGGCTCGATACTTACTCAA	6-FAM	X51	TAAGCGGTCTGTACTATGCG	TAAGCGGTCTGTACTATGCGTTAAGCTTATCCTCAGCCATCTCCTGTGGTTGGGTCAGCGCGGCTCGATACTTACTCAA
scaff1_P0_O84016	1	0	10509294-10509332	CCCAGTTTTGAGGCGGCTAAGGGAATCTTGGTCTTGAAA	X0	GCGGCTCGATACTTACTCAA	6-FAM	X51	TAAGCGGTCTGTACTATGCG	TAAGCGGTCTGTACTATGCGCCCAGTTTTGAGGCGGCTAAGGGAATCTTGGTCTTGAAAGCGGCTCGATACTTACTCAA
scaff1_P0_O84017	1	0	10509452-10509490	GCTTTCCATTGCTGCATACGAGCCGAGAACATACCCAAG	X0	GCGGCTCGATACTTACTCAA	6-FAM	X51	TAAGCGGTCTGTACTATGCG	TAAGCGGTCTGTACTATGCGGCTTTCCATTGCTGCATACGAGCCGAGAACATACCCAAGGCGGCTCGATACTTACTCAA
scaff1_P0_O84018	1	0	10509624-10509662	TTCAGTTCGCTTTTACTTCACCATTCTCTGTGTTGGACA	X0	GCGGCTCGATACTTACTCAA	6-FAM	X51	TAAGCGGTCTGTACTATGCG	TAAGCGGTCTGTACTATGCGTTCAGTTCGCTTTTACTTCACCATTCTCTGTGTTGGACAGCGGCTCGATACTTACTCAA
scaff1_P0_O84019	1	0	10509701-10509739	TAAGAGACCGTTTTAGGAAGCAGATTACTCGAACAAGCC	X0	GCGGCTCGATACTTACTCAA	6-FAM	X51	TAAGCGGTCTGTACTATGCG	TAAGCGGTCTGTACTATGCGTAAGAGACCGTTTTAGGAAGCAGATTACTCGAACAAGCCGCGGCTCGATACTTACTCAA
scaff1_P0_O84020	1	0	10509762-10509800	AGGGTTTCTTACACTGATACACAAATTGGCATGCATGTG	X0	GCGGCTCGATACTTACTCAA	6-FAM	X51	TAAGCGGTCTGTACTATGCG	TAAGCGGTCTGTACTATGCGAGGGTTTCTTACACTGATACACAAATTGGCATGCATGTGGCGGCTCGATACTTACTCAA
scaff1_P0_O84021	1	0	10509801-10509839	CACCCTTGGGATCTTACTGTGTCACTGGGTATTATTGGT	X0	GCGGCTCGATACTTACTCAA	6-FAM	X51	TAAGCGGTCTGTACTATGCG	TAAGCGGTCTGTACTATGCGCACCCTTGGGATCTTACTGTGTCACTGGGTATTATTGGTGCGGCTCGATACTTACTCAA
scaff1_P0_O84022	1	0	10510018-10510056	ATTAGCTCACTGATGGCTTGTGCCACTAATTTGTTACGA	X0	GCGGCTCGATACTTACTCAA	6-FAM	X51	TAAGCGGTCTGTACTATGCG	TAAGCGGTCTGTACTATGCGATTAGCTCACTGATGGCTTGTGCCACTAATTTGTTACGAGCGGCTCGATACTTACTCAA
scaff1_P0_O84023	1	0	10510070-10510108	ATGAAAACTAGGGCTTTGTTCATTGCTTGGTTTTGCAGA	X0	GCGGCTCGATACTTACTCAA	6-FAM	X51	TAAGCGGTCTGTACTATGCG	TAAGCGGTCTGTACTATGCGATGAAAACTAGGGCTTTGTTCATTGCTTGGTTTTGCAGAGCGGCTCGATACTTACTCAA
scaff1_P0_O84024	1	0	10510252-10510290	TTCCTTCTTCACCCTCTTCCTTTTCAAAACTCAACGAGA	X0	GCGGCTCGATACTTACTCAA	6-FAM	X51	TAAGCGGTCTGTACTATGCG	TAAGCGGTCTGTACTATGCGTTCCTTCTTCACCCTCTTCCTTTTCAAAACTCAACGAGAGCGGCTCGATACTTACTCAA
scaff1_P0_O84025	1	0	10510413-10510451	GGGGAAGGCCAGCTCCTCCAAGCGATTGTTTTATTATTC	X0	GCGGCTCGATACTTACTCAA	6-FAM	X51	TAAGCGGTCTGTACTATGCG	TAAGCGGTCTGTACTATGCGGGGGAAGGCCAGCTCCTCCAAGCGATTGTTTTATTATTCGCGGCTCGATACTTACTCAA
scaff1_P0_O84026	1	0	10510540-10510578	GATAAGGCGACTGAAGAAATGAAACCTCAGGTATCCTGC	X0	GCGGCTCGATACTTACTCAA	6-FAM	X51	TAAGCGGTCTGTACTATGCG	TAAGCGGTCTGTACTATGCGGATAAGGCGACTGAAGAAATGAAACCTCAGGTATCCTGCGCGGCTCGATACTTACTCAA
scaff1_P0_O84027	1	0	10510615-10510653	CACCCCAGGAGATGGAGAAATCGCTCTGGTGGATCAGTG	X0	GCGGCTCGATACTTACTCAA	6-FAM	X51	TAAGCGGTCTGTACTATGCG	TAAGCGGTCTGTACTATGCGCACCCCAGGAGATGGAGAAATCGCTCTGGTGGATCAGTGGCGGCTCGATACTTACTCAA
scaff1_P0_O84028	1	0	10510677-10510715	TTTTACGGAAAACCCTTTCGGCGTGCATAGGAATCACTG	X0	GCGGCTCGATACTTACTCAA	6-FAM	X51	TAAGCGGTCTGTACTATGCG	TAAGCGGTCTGTACTATGCGTTTTACGGAAAACCCTTTCGGCGTGCATAGGAATCACTGGCGGCTCGATACTTACTCAA
scaff1_P0_O84029	1	0	10510716-10510754	TGTACACATCGGCCAAGTGCTTCTGTAGATACCGTCAGT	X0	GCGGCTCGATACTTACTCAA	6-FAM	X51	TAAGCGGTCTGTACTATGCG	TAAGCGGTCTGTACTATGCGTGTACACATCGGCCAAGTGCTTCTGTAGATACCGTCAGTGCGGCTCGATACTTACTCAA
scaff1_P0_O84030	1	0	10510762-10510800	ATATTTGACAGGCCATAACTTGAGTCTATTGCCTTGCCT	X0	GCGGCTCGATACTTACTCAA	6-FAM	X51	TAAGCGGTCTGTACTATGCG	TAAGCGGTCTGTACTATGCGATATTTGACAGGCCATAACTTGAGTCTATTGCCTTGCCTGCGGCTCGATACTTACTCAA
scaff1_P0_O84031	1	0	10510875-10510913	TAATAATTAAATGCCCCTCTTCGGGAACACTCCCTCTGT	X0	GCGGCTCGATACTTACTCAA	6-FAM	X51	TAAGCGGTCTGTACTATGCG	TAAGCGGTCTGTACTATGCGTAATAATTAAATGCCCCTCTTCGGGAACACTCCCTCTGTGCGGCTCGATACTTACTCAA
scaff1_P0_O84032	1	0	10510947-10510985	CTCCTGCGTGCCCTATGACCCCTTCGGTACACTTAGAAG	X0	GCGGCTCGATACTTACTCAA	6-FAM	X51	TAAGCGGTCTGTACTATGCG	TAAGCGGTCTGTACTATGCGCTCCTGCGTGCCCTATGACCCCTTCGGTACACTTAGAAGGCGGCTCGATACTTACTCAA
scaff1_P0_O84033	1	0	10511064-10511102	ATTATTATTTCAAGTTTCTCCCCGATGAAGCGTCCTCGT	X0	GCGGCTCGATACTTACTCAA	6-FAM	X51	TAAGCGGTCTGTACTATGCG	TAAGCGGTCTGTACTATGCGATTATTATTTCAAGTTTCTCCCCGATGAAGCGTCCTCGTGCGGCTCGATACTTACTCAA
scaff1_P0_O84034	1	0	10511150-10511188	CCCGTCCTCCCAGTAGGGTTTTCTGTTGCACCTTGTAGT	X0	GCGGCTCGATACTTACTCAA	6-FAM	X51	TAAGCGGTCTGTACTATGCG	TAAGCGGTCTGTACTATGCGCCCGTCCTCCCAGTAGGGTTTTCTGTTGCACCTTGTAGTGCGGCTCGATACTTACTCAA
scaff1_P0_O84035	1	0	10511191-10511229	AACCTGCGTATCATCTTTCGAAACCTCATGTCTGAATGC	X0	GCGGCTCGATACTTACTCAA	6-FAM	X51	TAAGCGGTCTGTACTATGCG	TAAGCGGTCTGTACTATGCGAACCTGCGTATCATCTTTCGAAACCTCATGTCTGAATGCGCGGCTCGATACTTACTCAA
scaff1_P0_O84036	1	0	10511257-10511295	TTTTGCATACTCTCCTTGGAACGTGACTCTTAAGAGGGG	X0	GCGGCTCGATACTTACTCAA	6-FAM	X51	TAAGCGGTCTGTACTATGCG	TAAGCGGTCTGTACTATGCGTTTTGCATACTCTCCTTGGAACGTGACTCTTAAGAGGGGGCGGCTCGATACTTACTCAA
scaff1_P0_O84037	1	0	10511351-10511389	GCACTGATGAGGCTCCAGGAAGAAGTGCCCATGTTCAAG	X0	GCGGCTCGATACTTACTCAA	6-FAM	X51	TAAGCGGTCTGTACTATGCG	TAAGCGGTCTGTACTATGCGGCACTGATGAGGCTCCAGGAAGAAGTGCCCATGTTCAAGGCGGCTCGATACTTACTCAA
scaff1_P0_O84038	1	0	10511390-10511428	CTGCAGAAATGTCCAGGTCAGCTCCCTATGCAACTTCTA	X0	GCGGCTCGATACTTACTCAA	6-FAM	X51	TAAGCGGTCTGTACTATGCG	TAAGCGGTCTGTACTATGCGCTGCAGAAATGTCCAGGTCAGCTCCCTATGCAACTTCTAGCGGCTCGATACTTACTCAA
scaff1_P0_O84039	1	0	10511435-10511473	GTCCCCTGAAGAGATGCGTGACTACTGCTGGCTGGTAAA	X0	GCGGCTCGATACTTACTCAA	6-FAM	X51	TAAGCGGTCTGTACTATGCG	TAAGCGGTCTGTACTATGCGGTCCCCTGAAGAGATGCGTGACTACTGCTGGCTGGTAAAGCGGCTCGATACTTACTCAA
scaff1_P0_O84040	1	0	10511474-10511512	ACTGTTCCGTCTTCTGTCTTTCTTCCTTAAAGGAGTGGA	X0	GCGGCTCGATACTTACTCAA	6-FAM	X51	TAAGCGGTCTGTACTATGCG	TAAGCGGTCTGTACTATGCGACTGTTCCGTCTTCTGTCTTTCTTCCTTAAAGGAGTGGAGCGGCTCGATACTTACTCAA
scaff1_P0_O84041	1	0	10511513-10511551	TGTCCACCAGTTGGTCGGCCTGGTGTTTCTGTACTTTTC	X0	GCGGCTCGATACTTACTCAA	6-FAM	X51	TAAGCGGTCTGTACTATGCG	TAAGCGGTCTGTACTATGCGTGTCCACCAGTTGGTCGGCCTGGTGTTTCTGTACTTTTCGCGGCTCGATACTTACTCAA
scaff1_P0_O84042	1	0	10511568-10511606	GTCTCTGGGGCGGAAAGTTGAGTTCTTGCCGTGATTCTT	X0	GCGGCTCGATACTTACTCAA	6-FAM	X51	TAAGCGGTCTGTACTATGCG	TAAGCGGTCTGTACTATGCGGTCTCTGGGGCGGAAAGTTGAGTTCTTGCCGTGATTCTTGCGGCTCGATACTTACTCAA
scaff1_P0_O84043	1	0	10511650-10511688	ACAAATCATAGTCCACTCTTGCTGGAGTAGCAGTTCTTG	X0	GCGGCTCGATACTTACTCAA	6-FAM	X51	TAAGCGGTCTGTACTATGCG	TAAGCGGTCTGTACTATGCGACAAATCATAGTCCACTCTTGCTGGAGTAGCAGTTCTTGGCGGCTCGATACTTACTCAA
scaff1_P0_O84044	1	0	10511708-10511746	TTGGAAGGAGGGAAGTTACTGGGTAAACTTAAGGACAGG	X0	GCGGCTCGATACTTACTCAA	6-FAM	X51	TAAGCGGTCTGTACTATGCG	TAAGCGGTCTGTACTATGCGTTGGAAGGAGGGAAGTTACTGGGTAAACTTAAGGACAGGGCGGCTCGATACTTACTCAA
scaff1_P0_O84045	1	0	10511791-10511829	CCGCTGAGGGGTGCTTCTTGTTCGTTTGGTAGTGGAATG	X0	GCGGCTCGATACTTACTCAA	6-FAM	X51	TAAGCGGTCTGTACTATGCG	TAAGCGGTCTGTACTATGCGCCGCTGAGGGGTGCTTCTTGTTCGTTTGGTAGTGGAATGGCGGCTCGATACTTACTCAA
scaff1_P0_O84046	1	0	10511914-10511952	TTTGGTTAGGAGACATAGAACCAAATTGCCAATCGTCCT	X0	GCGGCTCGATACTTACTCAA	6-FAM	X51	TAAGCGGTCTGTACTATGCG	TAAGCGGTCTGTACTATGCGTTTGGTTAGGAGACATAGAACCAAATTGCCAATCGTCCTGCGGCTCGATACTTACTCAA
scaff1_P0_O84047	1	0	10511995-10512033	TTGTGTTTTGGAGAGTTTTATGAGGGGTCTGTCTCTTCC	X0	GCGGCTCGATACTTACTCAA	6-FAM	X51	TAAGCGGTCTGTACTATGCG	TAAGCGGTCTGTACTATGCGTTGTGTTTTGGAGAGTTTTATGAGGGGTCTGTCTCTTCCGCGGCTCGATACTTACTCAA
scaff1_P0_O84048	1	0	10512045-10512083	CATAAGCCACAGTTGAGTTTCGTCTGCGGCTGGAGAGAA	X0	GCGGCTCGATACTTACTCAA	6-FAM	X51	TAAGCGGTCTGTACTATGCG	TAAGCGGTCTGTACTATGCGCATAAGCCACAGTTGAGTTTCGTCTGCGGCTGGAGAGAAGCGGCTCGATACTTACTCAA
scaff1_P0_O84049	1	0	10512153-10512191	CAGCTTTCTGACCTCGGGTTCTTCAGACCCGCATACAGA	X0	GCGGCTCGATACTTACTCAA	6-FAM	X51	TAAGCGGTCTGTACTATGCG	TAAGCGGTCTGTACTATGCGCAGCTTTCTGACCTCGGGTTCTTCAGACCCGCATACAGAGCGGCTCGATACTTACTCAA
scaff1_P0_O84050	1	0	10512192-10512230	CAGTGGTTTCAAGACCGGACACTGATGTGAGTGATGGTG	X0	GCGGCTCGATACTTACTCAA	6-FAM	X51	TAAGCGGTCTGTACTATGCG	TAAGCGGTCTGTACTATGCGCAGTGGTTTCAAGACCGGACACTGATGTGAGTGATGGTGGCGGCTCGATACTTACTCAA
scaff1_P0_O84051	1	0	10512257-10512295	CAAGGTGGTGTGACCGGTTAGCAGACAACCAGTTAGCAG	X0	GCGGCTCGATACTTACTCAA	6-FAM	X51	TAAGCGGTCTGTACTATGCG	TAAGCGGTCTGTACTATGCGCAAGGTGGTGTGACCGGTTAGCAGACAACCAGTTAGCAGGCGGCTCGATACTTACTCAA
scaff1_P0_O84052	1	0	10512325-10512363	AGGTCAAAAGGCCAACTGCTCTGGGGTTTGGTTGGAAAT	X0	GCGGCTCGATACTTACTCAA	6-FAM	X51	TAAGCGGTCTGTACTATGCG	TAAGCGGTCTGTACTATGCGAGGTCAAAAGGCCAACTGCTCTGGGGTTTGGTTGGAAATGCGGCTCGATACTTACTCAA
scaff1_P0_O84053	1	0	10512380-10512418	CTTCTCAGGGTGTGGGGAAGCCATGTTTTGACCGTCTTT	X0	GCGGCTCGATACTTACTCAA	6-FAM	X51	TAAGCGGTCTGTACTATGCG	TAAGCGGTCTGTACTATGCGCTTCTCAGGGTGTGGGGAAGCCATGTTTTGACCGTCTTTGCGGCTCGATACTTACTCAA
scaff1_P0_O84054	1	0	10512419-10512457	GGAAAGTGGGTTCACTTCCCCTCTTGAGTTCTCCTGTTT	X0	GCGGCTCGATACTTACTCAA	6-FAM	X51	TAAGCGGTCTGTACTATGCG	TAAGCGGTCTGTACTATGCGGGAAAGTGGGTTCACTTCCCCTCTTGAGTTCTCCTGTTTGCGGCTCGATACTTACTCAA
scaff1_P0_O84055	1	0	10512493-10512531	GGGGCTAGCGTTGGTCCATGTCAGGTCGTTTGTTAAAAG	X0	GCGGCTCGATACTTACTCAA	6-FAM	X51	TAAGCGGTCTGTACTATGCG	TAAGCGGTCTGTACTATGCGGGGGCTAGCGTTGGTCCATGTCAGGTCGTTTGTTAAAAGGCGGCTCGATACTTACTCAA
scaff1_P0_O84056	1	0	10512746-10512784	CGATCGTGGCTGGTGGCTTACACTTTGCAAAGTTGTGTC	X0	GCGGCTCGATACTTACTCAA	6-FAM	X51	TAAGCGGTCTGTACTATGCG	TAAGCGGTCTGTACTATGCGCGATCGTGGCTGGTGGCTTACACTTTGCAAAGTTGTGTCGCGGCTCGATACTTACTCAA
scaff1_P0_O84057	1	0	10512848-10512886	CACCCACCTTCCCAGTCTGACGGTTTTGTTCAATGCGTC	X0	GCGGCTCGATACTTACTCAA	6-FAM	X51	TAAGCGGTCTGTACTATGCG	TAAGCGGTCTGTACTATGCGCACCCACCTTCCCAGTCTGACGGTTTTGTTCAATGCGTCGCGGCTCGATACTTACTCAA
scaff1_P0_O84058	1	0	10512887-10512925	TTTTGAAGCGTTTCGTTGGGTTCTTTATGCAGCATTTTG	X0	GCGGCTCGATACTTACTCAA	6-FAM	X51	TAAGCGGTCTGTACTATGCG	TAAGCGGTCTGTACTATGCGTTTTGAAGCGTTTCGTTGGGTTCTTTATGCAGCATTTTGGCGGCTCGATACTTACTCAA
scaff1_P0_O84059	1	0	10513049-10513087	CAAGGCGTGTTCTTAAGCACAGGGCTTGTATCGTGCGAG	X0	GCGGCTCGATACTTACTCAA	6-FAM	X51	TAAGCGGTCTGTACTATGCG	TAAGCGGTCTGTACTATGCGCAAGGCGTGTTCTTAAGCACAGGGCTTGTATCGTGCGAGGCGGCTCGATACTTACTCAA
scaff1_P0_O84060	1	0	10513117-10513155	TTTTGGAATTGTGTCTTGTGTGCAGAGGGAATAGACGAT	X0	GCGGCTCGATACTTACTCAA	6-FAM	X51	TAAGCGGTCTGTACTATGCG	TAAGCGGTCTGTACTATGCGTTTTGGAATTGTGTCTTGTGTGCAGAGGGAATAGACGATGCGGCTCGATACTTACTCAA
scaff1_P0_O84061	1	0	10513301-10513339	CTCTTTGACCAGACACCCAATCCACCAGGACCTTGTCCT	X0	GCGGCTCGATACTTACTCAA	6-FAM	X51	TAAGCGGTCTGTACTATGCG	TAAGCGGTCTGTACTATGCGCTCTTTGACCAGACACCCAATCCACCAGGACCTTGTCCTGCGGCTCGATACTTACTCAA
scaff1_P0_O84062	1	0	10513386-10513424	TCTTAGGGTGGCGTATAAAACACACTTCCTATCGATGGT	X0	GCGGCTCGATACTTACTCAA	6-FAM	X51	TAAGCGGTCTGTACTATGCG	TAAGCGGTCTGTACTATGCGTCTTAGGGTGGCGTATAAAACACACTTCCTATCGATGGTGCGGCTCGATACTTACTCAA
scaff1_P0_O84063	1	0	10513514-10513552	CCCCGTGATCTGGACTTGGGTTCTCTGACATCACAGAGG	X0	GCGGCTCGATACTTACTCAA	6-FAM	X51	TAAGCGGTCTGTACTATGCG	TAAGCGGTCTGTACTATGCGCCCCGTGATCTGGACTTGGGTTCTCTGACATCACAGAGGGCGGCTCGATACTTACTCAA
scaff1_P0_O84064	1	0	10513553-10513591	GACACAGGTAGGTGTGAACAGAAGACTGACCTAGAAGAC	X0	GCGGCTCGATACTTACTCAA	6-FAM	X51	TAAGCGGTCTGTACTATGCG	TAAGCGGTCTGTACTATGCGGACACAGGTAGGTGTGAACAGAAGACTGACCTAGAAGACGCGGCTCGATACTTACTCAA
scaff1_P0_O84065	1	0	10513651-10513689	CATCTCACCCTCAGCCCTAAGTCTTCCAGAGCCTCTGAC	X0	GCGGCTCGATACTTACTCAA	6-FAM	X51	TAAGCGGTCTGTACTATGCG	TAAGCGGTCTGTACTATGCGCATCTCACCCTCAGCCCTAAGTCTTCCAGAGCCTCTGACGCGGCTCGATACTTACTCAA
scaff1_P0_O84066	1	0	10513690-10513728	AGGTCTCTTGGAAATATTCTGCTTCCCAAGTTGGGAGAA	X0	GCGGCTCGATACTTACTCAA	6-FAM	X51	TAAGCGGTCTGTACTATGCG	TAAGCGGTCTGTACTATGCGAGGTCTCTTGGAAATATTCTGCTTCCCAAGTTGGGAGAAGCGGCTCGATACTTACTCAA
scaff1_P0_O84067	1	0	10513756-10513794	TTTTCCAAATACGCTGTCTTCACCCCTTCATCCCCGCTC	X0	GCGGCTCGATACTTACTCAA	6-FAM	X51	TAAGCGGTCTGTACTATGCG	TAAGCGGTCTGTACTATGCGTTTTCCAAATACGCTGTCTTCACCCCTTCATCCCCGCTCGCGGCTCGATACTTACTCAA
scaff1_P0_O84068	1	0	10513821-10513859	ACCAGCCCGAGAGGCAGTTAAAAGACACGAGACAAGGTT	X0	GCGGCTCGATACTTACTCAA	6-FAM	X51	TAAGCGGTCTGTACTATGCG	TAAGCGGTCTGTACTATGCGACCAGCCCGAGAGGCAGTTAAAAGACACGAGACAAGGTTGCGGCTCGATACTTACTCAA
scaff1_P0_O84069	1	0	10513860-10513898	GGTTGGTTTGCCTTAAAACTTGAGTGTGCTGGATTGTGG	X0	GCGGCTCGATACTTACTCAA	6-FAM	X51	TAAGCGGTCTGTACTATGCG	TAAGCGGTCTGTACTATGCGGGTTGGTTTGCCTTAAAACTTGAGTGTGCTGGATTGTGGGCGGCTCGATACTTACTCAA
scaff1_P0_O84070	1	0	10513956-10513994	ATTGTAAGGCAAGTGATTCACACATCTCAAGTTCCTCCT	X0	GCGGCTCGATACTTACTCAA	6-FAM	X51	TAAGCGGTCTGTACTATGCG	TAAGCGGTCTGTACTATGCGATTGTAAGGCAAGTGATTCACACATCTCAAGTTCCTCCTGCGGCTCGATACTTACTCAA
scaff1_P0_O84071	1	0	10514130-10514168	CAGGGGCTCAACAGTATCAAGGGAATAGCAGCCACCTGA	X0	GCGGCTCGATACTTACTCAA	6-FAM	X51	TAAGCGGTCTGTACTATGCG	TAAGCGGTCTGTACTATGCGCAGGGGCTCAACAGTATCAAGGGAATAGCAGCCACCTGAGCGGCTCGATACTTACTCAA
scaff1_P0_O84072	1	0	10514215-10514253	GTCACTGGAACCCTGTTCCCTGTGTCGTCCGACTATCAA	X0	GCGGCTCGATACTTACTCAA	6-FAM	X51	TAAGCGGTCTGTACTATGCG	TAAGCGGTCTGTACTATGCGGTCACTGGAACCCTGTTCCCTGTGTCGTCCGACTATCAAGCGGCTCGATACTTACTCAA
scaff1_P0_O84073	1	0	10514372-10514410	ATACTACTATTGAGTGTGCAGTTCCAAACCACAGTTGCA	X0	GCGGCTCGATACTTACTCAA	6-FAM	X51	TAAGCGGTCTGTACTATGCG	TAAGCGGTCTGTACTATGCGATACTACTATTGAGTGTGCAGTTCCAAACCACAGTTGCAGCGGCTCGATACTTACTCAA
scaff1_P0_O84074	1	0	10514537-10514575	CTTGTGAAACAGCGAAATACCACGGCTTACTACCCTCCC	X0	GCGGCTCGATACTTACTCAA	6-FAM	X51	TAAGCGGTCTGTACTATGCG	TAAGCGGTCTGTACTATGCGCTTGTGAAACAGCGAAATACCACGGCTTACTACCCTCCCGCGGCTCGATACTTACTCAA
scaff1_P0_O84075	1	0	10514576-10514614	ATCAACACAGCACTCGGTACACTCGACAGTCCAGAGAGC	X0	GCGGCTCGATACTTACTCAA	6-FAM	X51	TAAGCGGTCTGTACTATGCG	TAAGCGGTCTGTACTATGCGATCAACACAGCACTCGGTACACTCGACAGTCCAGAGAGCGCGGCTCGATACTTACTCAA
scaff1_P0_O84076	1	0	10514615-10514653	TTCTCTCAACAGAAAACAACCCGCCACACCTCATAAATA	X0	GCGGCTCGATACTTACTCAA	6-FAM	X51	TAAGCGGTCTGTACTATGCG	TAAGCGGTCTGTACTATGCGTTCTCTCAACAGAAAACAACCCGCCACACCTCATAAATAGCGGCTCGATACTTACTCAA
scaff1_P0_O84077	1	0	10514654-10514692	GCCATCATCACTTCAACAATTTGGTCAACCTACGTCAAG	X0	GCGGCTCGATACTTACTCAA	6-FAM	X51	TAAGCGGTCTGTACTATGCG	TAAGCGGTCTGTACTATGCGGCCATCATCACTTCAACAATTTGGTCAACCTACGTCAAGGCGGCTCGATACTTACTCAA
scaff1_P0_O84078	1	0	10514733-10514771	CCCCAGTGGGATACAAGGATGCTGCAAATTGCTCGTTTT	X0	GCGGCTCGATACTTACTCAA	6-FAM	X51	TAAGCGGTCTGTACTATGCG	TAAGCGGTCTGTACTATGCGCCCCAGTGGGATACAAGGATGCTGCAAATTGCTCGTTTTGCGGCTCGATACTTACTCAA
scaff1_P0_O84079	1	0	10514863-10514901	TGCTTATTAAGACTGTGCCATGTGTATTGCAAACACTGG	X0	GCGGCTCGATACTTACTCAA	6-FAM	X51	TAAGCGGTCTGTACTATGCG	TAAGCGGTCTGTACTATGCGTGCTTATTAAGACTGTGCCATGTGTATTGCAAACACTGGGCGGCTCGATACTTACTCAA
scaff1_P0_O84080	1	0	10514966-10515004	ACAAAACATTTGCCCTGTCTTTTGGTTGAACAGATGTGT	X0	GCGGCTCGATACTTACTCAA	6-FAM	X51	TAAGCGGTCTGTACTATGCG	TAAGCGGTCTGTACTATGCGACAAAACATTTGCCCTGTCTTTTGGTTGAACAGATGTGTGCGGCTCGATACTTACTCAA
scaff1_P0_O84081	1	0	10515045-10515083	CATTTGGCACCATCTCCATGACAGTGTTTTAATACTGGC	X0	GCGGCTCGATACTTACTCAA	6-FAM	X51	TAAGCGGTCTGTACTATGCG	TAAGCGGTCTGTACTATGCGCATTTGGCACCATCTCCATGACAGTGTTTTAATACTGGCGCGGCTCGATACTTACTCAA
scaff1_P0_O84082	1	0	10515157-10515195	CGTGCAGATGCGAGATTACCAGCCGAAAAGACAAGGCTT	X0	GCGGCTCGATACTTACTCAA	6-FAM	X51	TAAGCGGTCTGTACTATGCG	TAAGCGGTCTGTACTATGCGCGTGCAGATGCGAGATTACCAGCCGAAAAGACAAGGCTTGCGGCTCGATACTTACTCAA
scaff1_P0_O84083	1	0	10515197-10515235	AAAATGGTCCTGTGGGGACAGGTGAGAGTTGCTGCAAAA	X0	GCGGCTCGATACTTACTCAA	6-FAM	X51	TAAGCGGTCTGTACTATGCG	TAAGCGGTCTGTACTATGCGAAAATGGTCCTGTGGGGACAGGTGAGAGTTGCTGCAAAAGCGGCTCGATACTTACTCAA
scaff1_P0_O84084	1	0	10515280-10515318	TAGGCTTCATTAATACAGGAGAGAGAGAATGCCTTCCGA	X0	GCGGCTCGATACTTACTCAA	6-FAM	X51	TAAGCGGTCTGTACTATGCG	TAAGCGGTCTGTACTATGCGTAGGCTTCATTAATACAGGAGAGAGAGAATGCCTTCCGAGCGGCTCGATACTTACTCAA
scaff1_P0_O84085	1	0	10515328-10515366	CGTCTGAAGCAATCCACACGTGTGTCCCTGCCATCAATA	X0	GCGGCTCGATACTTACTCAA	6-FAM	X51	TAAGCGGTCTGTACTATGCG	TAAGCGGTCTGTACTATGCGCGTCTGAAGCAATCCACACGTGTGTCCCTGCCATCAATAGCGGCTCGATACTTACTCAA
scaff1_P0_O84086	1	0	10515416-10515454	GTGGCACTTCGGATCACCTCCATCCATCTGGGAGAAGAA	X0	GCGGCTCGATACTTACTCAA	6-FAM	X51	TAAGCGGTCTGTACTATGCG	TAAGCGGTCTGTACTATGCGGTGGCACTTCGGATCACCTCCATCCATCTGGGAGAAGAAGCGGCTCGATACTTACTCAA
scaff1_P0_O84087	1	0	10515455-10515493	AGAGAAATAACTGTCAGGGCCCGGTGCTTATAAACCCGT	X0	GCGGCTCGATACTTACTCAA	6-FAM	X51	TAAGCGGTCTGTACTATGCG	TAAGCGGTCTGTACTATGCGAGAGAAATAACTGTCAGGGCCCGGTGCTTATAAACCCGTGCGGCTCGATACTTACTCAA
scaff1_P0_O84088	1	0	10515494-10515532	GGCTCTGAAAGGTGCTTGCTTTGTTACAGCTCCTGGTCA	X0	GCGGCTCGATACTTACTCAA	6-FAM	X51	TAAGCGGTCTGTACTATGCG	TAAGCGGTCTGTACTATGCGGGCTCTGAAAGGTGCTTGCTTTGTTACAGCTCCTGGTCAGCGGCTCGATACTTACTCAA
scaff1_P0_O84089	1	0	10515533-10515571	TTGGTAGTTGTTACAAAGCCACACAGTCTGACCCAACCC	X0	GCGGCTCGATACTTACTCAA	6-FAM	X51	TAAGCGGTCTGTACTATGCG	TAAGCGGTCTGTACTATGCGTTGGTAGTTGTTACAAAGCCACACAGTCTGACCCAACCCGCGGCTCGATACTTACTCAA
scaff1_P0_O84090	1	0	10515593-10515631	TAGCAGAAGAGATTGTAAATGAACTCCTAGCTCCCAGGT	X0	GCGGCTCGATACTTACTCAA	6-FAM	X51	TAAGCGGTCTGTACTATGCG	TAAGCGGTCTGTACTATGCGTAGCAGAAGAGATTGTAAATGAACTCCTAGCTCCCAGGTGCGGCTCGATACTTACTCAA
scaff1_P0_O84091	1	0	10515709-10515747	CAGTAGAAATGCCCGAGGTGGGGCCTCATCCTGTTTATC	X0	GCGGCTCGATACTTACTCAA	6-FAM	X51	TAAGCGGTCTGTACTATGCG	TAAGCGGTCTGTACTATGCGCAGTAGAAATGCCCGAGGTGGGGCCTCATCCTGTTTATCGCGGCTCGATACTTACTCAA
scaff1_P0_O84092	1	0	10515758-10515796	ACATTCACGTATTTGCAGTATAACCAGTGGGTTGAGGAG	X0	GCGGCTCGATACTTACTCAA	6-FAM	X51	TAAGCGGTCTGTACTATGCG	TAAGCGGTCTGTACTATGCGACATTCACGTATTTGCAGTATAACCAGTGGGTTGAGGAGGCGGCTCGATACTTACTCAA
scaff1_P0_O84093	1	0	10515822-10515860	CCCCTAAACAACAAAAGCCTCCTCTGGTCTGAAACGTCA	X0	GCGGCTCGATACTTACTCAA	6-FAM	X51	TAAGCGGTCTGTACTATGCG	TAAGCGGTCTGTACTATGCGCCCCTAAACAACAAAAGCCTCCTCTGGTCTGAAACGTCAGCGGCTCGATACTTACTCAA
scaff1_P0_O84094	1	0	10516118-10516156	CCACCACGGAAGACATTCCCTAATCCCACGCTTCTACTG	X0	GCGGCTCGATACTTACTCAA	6-FAM	X51	TAAGCGGTCTGTACTATGCG	TAAGCGGTCTGTACTATGCGCCACCACGGAAGACATTCCCTAATCCCACGCTTCTACTGGCGGCTCGATACTTACTCAA
scaff1_P0_O84095	1	0	10516161-10516199	CAGGCTACATTACCCTTGCCATAGCAGCGACAGCATCTC	X0	GCGGCTCGATACTTACTCAA	6-FAM	X51	TAAGCGGTCTGTACTATGCG	TAAGCGGTCTGTACTATGCGCAGGCTACATTACCCTTGCCATAGCAGCGACAGCATCTCGCGGCTCGATACTTACTCAA
scaff1_P0_O84096	1	0	10516200-10516238	AGTTTCCCAACCCAGAACCACATTTGAGGACTGCTAACC	X0	GCGGCTCGATACTTACTCAA	6-FAM	X51	TAAGCGGTCTGTACTATGCG	TAAGCGGTCTGTACTATGCGAGTTTCCCAACCCAGAACCACATTTGAGGACTGCTAACCGCGGCTCGATACTTACTCAA
scaff1_P0_O84097	1	0	10516245-10516283	CTCACTTTTAGGCAGTGTGGCTTAGGGGCCACTGTTCTG	X0	GCGGCTCGATACTTACTCAA	6-FAM	X51	TAAGCGGTCTGTACTATGCG	TAAGCGGTCTGTACTATGCGCTCACTTTTAGGCAGTGTGGCTTAGGGGCCACTGTTCTGGCGGCTCGATACTTACTCAA
scaff1_P0_O84098	1	0	10516284-10516322	GGATGTCTCTGGCACCTTCAATCCTGGTTTTAAACCTCT	X0	GCGGCTCGATACTTACTCAA	6-FAM	X51	TAAGCGGTCTGTACTATGCG	TAAGCGGTCTGTACTATGCGGGATGTCTCTGGCACCTTCAATCCTGGTTTTAAACCTCTGCGGCTCGATACTTACTCAA
scaff1_P0_O84099	1	0	10516335-10516373	GCAAGCTAACTTCACCAGGGCTCGTGCATGGATCAGAAC	X0	GCGGCTCGATACTTACTCAA	6-FAM	X51	TAAGCGGTCTGTACTATGCG	TAAGCGGTCTGTACTATGCGGCAAGCTAACTTCACCAGGGCTCGTGCATGGATCAGAACGCGGCTCGATACTTACTCAA
scaff1_P0_O84100	1	0	10516433-10516471	CCCCTAATAGGGGTGGTTCAGCACTGACGACTACTTTCA	X0	GCGGCTCGATACTTACTCAA	6-FAM	X51	TAAGCGGTCTGTACTATGCG	TAAGCGGTCTGTACTATGCGCCCCTAATAGGGGTGGTTCAGCACTGACGACTACTTTCAGCGGCTCGATACTTACTCAA
scaff1_P0_O84101	1	0	10516475-10516513	CCTGCCCCACGACGAAAGACCCAGAACTTGTACTTGAAT	X0	GCGGCTCGATACTTACTCAA	6-FAM	X51	TAAGCGGTCTGTACTATGCG	TAAGCGGTCTGTACTATGCGCCTGCCCCACGACGAAAGACCCAGAACTTGTACTTGAATGCGGCTCGATACTTACTCAA
scaff1_P0_O84102	1	0	10516514-10516552	GTGGGCAAATGAGCTAGACTGGCTCCTTTAGTTCTATCT	X0	GCGGCTCGATACTTACTCAA	6-FAM	X51	TAAGCGGTCTGTACTATGCG	TAAGCGGTCTGTACTATGCGGTGGGCAAATGAGCTAGACTGGCTCCTTTAGTTCTATCTGCGGCTCGATACTTACTCAA
scaff1_P0_O84103	1	0	10516553-10516591	CTTGGCTAAAAGGAAGACCACAGCCCCTGGATCTCTATA	X0	GCGGCTCGATACTTACTCAA	6-FAM	X51	TAAGCGGTCTGTACTATGCG	TAAGCGGTCTGTACTATGCGCTTGGCTAAAAGGAAGACCACAGCCCCTGGATCTCTATAGCGGCTCGATACTTACTCAA
scaff1_P0_O84104	1	0	10516592-10516630	CCATGGAGCCAGTCTCATTGATCAGGTAACTCTCAGAGG	X0	GCGGCTCGATACTTACTCAA	6-FAM	X51	TAAGCGGTCTGTACTATGCG	TAAGCGGTCTGTACTATGCGCCATGGAGCCAGTCTCATTGATCAGGTAACTCTCAGAGGGCGGCTCGATACTTACTCAA
scaff1_P0_O84105	1	0	10516648-10516686	TTTCCTTCCTCGTGTTGTCTTTTGACCTGAAACTTAGCC	X0	GCGGCTCGATACTTACTCAA	6-FAM	X51	TAAGCGGTCTGTACTATGCG	TAAGCGGTCTGTACTATGCGTTTCCTTCCTCGTGTTGTCTTTTGACCTGAAACTTAGCCGCGGCTCGATACTTACTCAA
scaff1_P0_O84106	1	0	10516726-10516764	AAAACACAAGTTCGAGATCAAAGTGTGCCATGCCTAGTG	X0	GCGGCTCGATACTTACTCAA	6-FAM	X51	TAAGCGGTCTGTACTATGCG	TAAGCGGTCTGTACTATGCGAAAACACAAGTTCGAGATCAAAGTGTGCCATGCCTAGTGGCGGCTCGATACTTACTCAA
scaff1_P0_O84107	1	0	10516782-10516820	GTTCAGGGCTGATACCCCAGGAAAACAGGTGGATCCTTC	X0	GCGGCTCGATACTTACTCAA	6-FAM	X51	TAAGCGGTCTGTACTATGCG	TAAGCGGTCTGTACTATGCGGTTCAGGGCTGATACCCCAGGAAAACAGGTGGATCCTTCGCGGCTCGATACTTACTCAA
scaff1_P0_O84108	1	0	10516821-10516859	CATTTTAAGCAAGCGGCAGGGGTAGAACGACAAGCCCAT	X0	GCGGCTCGATACTTACTCAA	6-FAM	X51	TAAGCGGTCTGTACTATGCG	TAAGCGGTCTGTACTATGCGCATTTTAAGCAAGCGGCAGGGGTAGAACGACAAGCCCATGCGGCTCGATACTTACTCAA
scaff1_P0_O84109	1	0	10516966-10517004	GCAGGTGCTGGGGCACACTTACCTCTCAAACGTGTATTC	X0	GCGGCTCGATACTTACTCAA	6-FAM	X51	TAAGCGGTCTGTACTATGCG	TAAGCGGTCTGTACTATGCGGCAGGTGCTGGGGCACACTTACCTCTCAAACGTGTATTCGCGGCTCGATACTTACTCAA
scaff1_P0_O84110	1	0	10517005-10517043	GCTTTCGGCCCTGAAGTAGTACACGTGGGACTTGAAATG	X0	GCGGCTCGATACTTACTCAA	6-FAM	X51	TAAGCGGTCTGTACTATGCG	TAAGCGGTCTGTACTATGCGGCTTTCGGCCCTGAAGTAGTACACGTGGGACTTGAAATGGCGGCTCGATACTTACTCAA
scaff1_P0_O84111	1	0	10517044-10517082	CAGCTTGAACACGTAGTCTTTGTGGATGTCCTCGGACTC	X0	GCGGCTCGATACTTACTCAA	6-FAM	X51	TAAGCGGTCTGTACTATGCG	TAAGCGGTCTGTACTATGCGCAGCTTGAACACGTAGTCTTTGTGGATGTCCTCGGACTCGCGGCTCGATACTTACTCAA
scaff1_P0_O84112	1	0	10517195-10517233	CGGTCAGTCTTAGCTGAGAGGTCCTAGCCTGGATGGATT	X0	GCGGCTCGATACTTACTCAA	6-FAM	X51	TAAGCGGTCTGTACTATGCG	TAAGCGGTCTGTACTATGCGCGGTCAGTCTTAGCTGAGAGGTCCTAGCCTGGATGGATTGCGGCTCGATACTTACTCAA
scaff1_P0_O84113	1	0	10517307-10517345	CTTTTCAAGGCGGAAGCCAGCCTTCAGCAAATAGGCAAA	X0	GCGGCTCGATACTTACTCAA	6-FAM	X51	TAAGCGGTCTGTACTATGCG	TAAGCGGTCTGTACTATGCGCTTTTCAAGGCGGAAGCCAGCCTTCAGCAAATAGGCAAAGCGGCTCGATACTTACTCAA
scaff1_P0_O84114	1	0	10517404-10517442	CTGGGTGGCTCAAGTTCTACGTCCTTCCAGAGGAAAGCT	X0	GCGGCTCGATACTTACTCAA	6-FAM	X51	TAAGCGGTCTGTACTATGCG	TAAGCGGTCTGTACTATGCGCTGGGTGGCTCAAGTTCTACGTCCTTCCAGAGGAAAGCTGCGGCTCGATACTTACTCAA
scaff1_P0_O84115	1	0	10517489-10517527	CCCACCCCAGCCACCTACCTGGTGTGATTTGTAGAAGAA	X0	GCGGCTCGATACTTACTCAA	6-FAM	X51	TAAGCGGTCTGTACTATGCG	TAAGCGGTCTGTACTATGCGCCCACCCCAGCCACCTACCTGGTGTGATTTGTAGAAGAAGCGGCTCGATACTTACTCAA
scaff1_P0_O84116	1	0	10517684-10517722	GTGACCCTGTGAATGGGCTTCCTGAGGACGACTTACGAA	X0	GCGGCTCGATACTTACTCAA	6-FAM	X51	TAAGCGGTCTGTACTATGCG	TAAGCGGTCTGTACTATGCGGTGACCCTGTGAATGGGCTTCCTGAGGACGACTTACGAAGCGGCTCGATACTTACTCAA
scaff1_P0_O84117	1	0	10517746-10517784	GGGGAACCCTCGGACAGTGACTGTGTGAACCTGGTTTAA	X0	GCGGCTCGATACTTACTCAA	6-FAM	X51	TAAGCGGTCTGTACTATGCG	TAAGCGGTCTGTACTATGCGGGGGAACCCTCGGACAGTGACTGTGTGAACCTGGTTTAAGCGGCTCGATACTTACTCAA
scaff1_P0_O84118	1	0	10517805-10517843	TGATGTCCTCCAATAATATCTTGAAGCCCTAACTCCCCT	X0	GCGGCTCGATACTTACTCAA	6-FAM	X51	TAAGCGGTCTGTACTATGCG	TAAGCGGTCTGTACTATGCGTGATGTCCTCCAATAATATCTTGAAGCCCTAACTCCCCTGCGGCTCGATACTTACTCAA
scaff1_P0_O84119	1	0	10517844-10517882	CTCCGGTACCTCCCACTGGGACCTTACAGGAAAATATGG	X0	GCGGCTCGATACTTACTCAA	6-FAM	X51	TAAGCGGTCTGTACTATGCG	TAAGCGGTCTGTACTATGCGCTCCGGTACCTCCCACTGGGACCTTACAGGAAAATATGGGCGGCTCGATACTTACTCAA
scaff1_P0_O84120	1	0	10517883-10517921	TCATCAGATGTAGAATGAGGAGGAAACCATCCTGGAGAT	X0	GCGGCTCGATACTTACTCAA	6-FAM	X51	TAAGCGGTCTGTACTATGCG	TAAGCGGTCTGTACTATGCGTCATCAGATGTAGAATGAGGAGGAAACCATCCTGGAGATGCGGCTCGATACTTACTCAA
scaff1_P0_O84121	1	0	10517922-10517960	AAAGGTGGGCCTGTATCCACTACAGCTGACATCCTCATA	X0	GCGGCTCGATACTTACTCAA	6-FAM	X51	TAAGCGGTCTGTACTATGCG	TAAGCGGTCTGTACTATGCGAAAGGTGGGCCTGTATCCACTACAGCTGACATCCTCATAGCGGCTCGATACTTACTCAA
scaff1_P0_O84122	1	0	10517974-10518012	GGTGCCTGTGTGGACTGAGACTGCCTCAAGAGATGTCTA	X0	GCGGCTCGATACTTACTCAA	6-FAM	X51	TAAGCGGTCTGTACTATGCG	TAAGCGGTCTGTACTATGCGGGTGCCTGTGTGGACTGAGACTGCCTCAAGAGATGTCTAGCGGCTCGATACTTACTCAA
scaff1_P0_O84123	1	0	10518106-10518144	CCTAGCCACACTGATGTCCTGACCTCCAGGACAAACCTG	X0	GCGGCTCGATACTTACTCAA	6-FAM	X51	TAAGCGGTCTGTACTATGCG	TAAGCGGTCTGTACTATGCGCCTAGCCACACTGATGTCCTGACCTCCAGGACAAACCTGGCGGCTCGATACTTACTCAA
scaff1_P0_O84124	1	0	10518162-10518200	GGCGTCTCTGAGAAAGGACCCCTCCCTGTCCATTCTAAG	X0	GCGGCTCGATACTTACTCAA	6-FAM	X51	TAAGCGGTCTGTACTATGCG	TAAGCGGTCTGTACTATGCGGGCGTCTCTGAGAAAGGACCCCTCCCTGTCCATTCTAAGGCGGCTCGATACTTACTCAA
scaff1_P0_O84125	1	0	10518457-10518495	AAAAGAGAAGTGGACAGTGATGACTGCACAGCCTTGTTA	X0	GCGGCTCGATACTTACTCAA	6-FAM	X51	TAAGCGGTCTGTACTATGCG	TAAGCGGTCTGTACTATGCGAAAAGAGAAGTGGACAGTGATGACTGCACAGCCTTGTTAGCGGCTCGATACTTACTCAA
scaff1_P0_O84126	1	0	10518510-10518548	TCATTCACTTCAAAATGGTGAAATGGGTAAACTCGCCAC	X0	GCGGCTCGATACTTACTCAA	6-FAM	X51	TAAGCGGTCTGTACTATGCG	TAAGCGGTCTGTACTATGCGTCATTCACTTCAAAATGGTGAAATGGGTAAACTCGCCACGCGGCTCGATACTTACTCAA
scaff1_P0_O84127	1	0	10518565-10518603	ACAATTATACCTGTCTACTGTACTCTCTCCCTTTGGGGC	X0	GCGGCTCGATACTTACTCAA	6-FAM	X51	TAAGCGGTCTGTACTATGCG	TAAGCGGTCTGTACTATGCGACAATTATACCTGTCTACTGTACTCTCTCCCTTTGGGGCGCGGCTCGATACTTACTCAA
scaff1_P0_O84128	1	0	10518635-10518673	ATTAACGCCCCTATGAGAAGAGTTTAAATGGCTCTGACG	X0	GCGGCTCGATACTTACTCAA	6-FAM	X51	TAAGCGGTCTGTACTATGCG	TAAGCGGTCTGTACTATGCGATTAACGCCCCTATGAGAAGAGTTTAAATGGCTCTGACGGCGGCTCGATACTTACTCAA
scaff1_P0_O84129	1	0	10518849-10518887	GATGCTTCTGCAACAGCGTTAAGATTGCGTGCAAGCCTC	X0	GCGGCTCGATACTTACTCAA	6-FAM	X51	TAAGCGGTCTGTACTATGCG	TAAGCGGTCTGTACTATGCGGATGCTTCTGCAACAGCGTTAAGATTGCGTGCAAGCCTCGCGGCTCGATACTTACTCAA
scaff1_P0_O84130	1	0	10518888-10518926	CCTGTGGAGGAAGGAGATTAGCACATTTTCCTTTCCTTA	X0	GCGGCTCGATACTTACTCAA	6-FAM	X51	TAAGCGGTCTGTACTATGCG	TAAGCGGTCTGTACTATGCGCCTGTGGAGGAAGGAGATTAGCACATTTTCCTTTCCTTAGCGGCTCGATACTTACTCAA
scaff1_P0_O84131	1	0	10518940-10518978	TTTATACTGAATCCAGTAACTTCCTCCAGACCGAGTCCA	X0	GCGGCTCGATACTTACTCAA	6-FAM	X51	TAAGCGGTCTGTACTATGCG	TAAGCGGTCTGTACTATGCGTTTATACTGAATCCAGTAACTTCCTCCAGACCGAGTCCAGCGGCTCGATACTTACTCAA
scaff1_P0_O84132	1	0	10518997-10519035	CTGCGGTTGTCTTTGGAACCGCCACCTTAAAACCACTCT	X0	GCGGCTCGATACTTACTCAA	6-FAM	X51	TAAGCGGTCTGTACTATGCG	TAAGCGGTCTGTACTATGCGCTGCGGTTGTCTTTGGAACCGCCACCTTAAAACCACTCTGCGGCTCGATACTTACTCAA
scaff1_P0_O84133	1	0	10519063-10519101	AGCCCTCAGCAGATTCTTCCTCCAAGGATCACACAGCAA	X0	GCGGCTCGATACTTACTCAA	6-FAM	X51	TAAGCGGTCTGTACTATGCG	TAAGCGGTCTGTACTATGCGAGCCCTCAGCAGATTCTTCCTCCAAGGATCACACAGCAAGCGGCTCGATACTTACTCAA
scaff1_P0_O84134	1	0	10519157-10519195	CAGGCTAGAACCAGGCAGGAGGCTATGGTCACCACATAC	X0	GCGGCTCGATACTTACTCAA	6-FAM	X51	TAAGCGGTCTGTACTATGCG	TAAGCGGTCTGTACTATGCGCAGGCTAGAACCAGGCAGGAGGCTATGGTCACCACATACGCGGCTCGATACTTACTCAA
scaff1_P0_O84135	1	0	10519280-10519318	CGTCCTCTGTGCCTCCAGGGATTAAAGAGGCGTTTCTTA	X0	GCGGCTCGATACTTACTCAA	6-FAM	X51	TAAGCGGTCTGTACTATGCG	TAAGCGGTCTGTACTATGCGCGTCCTCTGTGCCTCCAGGGATTAAAGAGGCGTTTCTTAGCGGCTCGATACTTACTCAA
scaff1_P0_O84136	1	0	10519319-10519357	CCGAATTCTCTACGGCCCTGACTACACGTTGTGAAGGTG	X0	GCGGCTCGATACTTACTCAA	6-FAM	X51	TAAGCGGTCTGTACTATGCG	TAAGCGGTCTGTACTATGCGCCGAATTCTCTACGGCCCTGACTACACGTTGTGAAGGTGGCGGCTCGATACTTACTCAA
scaff1_P0_O84137	1	0	10519358-10519396	AGCATAAAGTGAGGCAAAGGATCTCTCCTGCATGGCACG	X0	GCGGCTCGATACTTACTCAA	6-FAM	X51	TAAGCGGTCTGTACTATGCG	TAAGCGGTCTGTACTATGCGAGCATAAAGTGAGGCAAAGGATCTCTCCTGCATGGCACGGCGGCTCGATACTTACTCAA
scaff1_P0_O84138	1	0	10519406-10519444	CCTGGTCTCGCCTGGACAGCAGATCTGATCAAGTGTCTC	X0	GCGGCTCGATACTTACTCAA	6-FAM	X51	TAAGCGGTCTGTACTATGCG	TAAGCGGTCTGTACTATGCGCCTGGTCTCGCCTGGACAGCAGATCTGATCAAGTGTCTCGCGGCTCGATACTTACTCAA
scaff1_P0_O84139	1	0	10519445-10519483	TTCAGGGAAAATCACTGGTTCTTCTTCCCTGCTCCCTCC	X0	GCGGCTCGATACTTACTCAA	6-FAM	X51	TAAGCGGTCTGTACTATGCG	TAAGCGGTCTGTACTATGCGTTCAGGGAAAATCACTGGTTCTTCTTCCCTGCTCCCTCCGCGGCTCGATACTTACTCAA
scaff1_P0_O84140	1	0	10519484-10519522	TTGCTGGAAACATCCCTGTTCCCTGGAGGAAATCTCTGG	X0	GCGGCTCGATACTTACTCAA	6-FAM	X51	TAAGCGGTCTGTACTATGCG	TAAGCGGTCTGTACTATGCGTTGCTGGAAACATCCCTGTTCCCTGGAGGAAATCTCTGGGCGGCTCGATACTTACTCAA
scaff1_P0_O84141	1	0	10519523-10519561	TTGGCAAGCTCTGCCAACAGATGCAGTCGAAGTGTGAAG	X0	GCGGCTCGATACTTACTCAA	6-FAM	X51	TAAGCGGTCTGTACTATGCG	TAAGCGGTCTGTACTATGCGTTGGCAAGCTCTGCCAACAGATGCAGTCGAAGTGTGAAGGCGGCTCGATACTTACTCAA
scaff1_P0_O84142	1	0	10519562-10519600	GGAGGGAGGAGGATGGGTATTTTCTTGGGAAGAGAGCCC	X0	GCGGCTCGATACTTACTCAA	6-FAM	X51	TAAGCGGTCTGTACTATGCG	TAAGCGGTCTGTACTATGCGGGAGGGAGGAGGATGGGTATTTTCTTGGGAAGAGAGCCCGCGGCTCGATACTTACTCAA
scaff1_P0_O84143	1	0	10519661-10519699	GGACAGTGGGCACAGAGTCCCCTGAGTATGTTCTGAGAA	X0	GCGGCTCGATACTTACTCAA	6-FAM	X51	TAAGCGGTCTGTACTATGCG	TAAGCGGTCTGTACTATGCGGGACAGTGGGCACAGAGTCCCCTGAGTATGTTCTGAGAAGCGGCTCGATACTTACTCAA
scaff1_P0_O84144	1	0	10519703-10519741	AGCATGGGTTTTAAAACATTATCCGTAGCAGGGAAACAC	X0	GCGGCTCGATACTTACTCAA	6-FAM	X51	TAAGCGGTCTGTACTATGCG	TAAGCGGTCTGTACTATGCGAGCATGGGTTTTAAAACATTATCCGTAGCAGGGAAACACGCGGCTCGATACTTACTCAA
scaff1_P0_O84145	1	0	10519742-10519780	AGTAAAAGCACTTGTCTGGAACTGACAGTCACTGCCAGA	X0	GCGGCTCGATACTTACTCAA	6-FAM	X51	TAAGCGGTCTGTACTATGCG	TAAGCGGTCTGTACTATGCGAGTAAAAGCACTTGTCTGGAACTGACAGTCACTGCCAGAGCGGCTCGATACTTACTCAA
scaff1_P0_O84146	1	0	10519781-10519819	GAATCATCTCAGACAACCCTATCCATCAAGACAGGCGGC	X0	GCGGCTCGATACTTACTCAA	6-FAM	X51	TAAGCGGTCTGTACTATGCG	TAAGCGGTCTGTACTATGCGGAATCATCTCAGACAACCCTATCCATCAAGACAGGCGGCGCGGCTCGATACTTACTCAA
scaff1_P0_O84147	1	0	10519998-10520036	GCAACTAAGCACGTCCATCATGAAAACTTAGGCACAGTC	X0	GCGGCTCGATACTTACTCAA	6-FAM	X51	TAAGCGGTCTGTACTATGCG	TAAGCGGTCTGTACTATGCGGCAACTAAGCACGTCCATCATGAAAACTTAGGCACAGTCGCGGCTCGATACTTACTCAA
scaff1_P0_O84148	1	0	10520054-10520092	AAAAGTAAATGAACTGCTCTTCTTGGCTCACCCATCTCT	X0	GCGGCTCGATACTTACTCAA	6-FAM	X51	TAAGCGGTCTGTACTATGCG	TAAGCGGTCTGTACTATGCGAAAAGTAAATGAACTGCTCTTCTTGGCTCACCCATCTCTGCGGCTCGATACTTACTCAA
scaff1_P0_O84149	1	0	10520134-10520172	AACTTGTCAGATTTTAGAAAGATCACCCAGTGCCTCTCC	X0	GCGGCTCGATACTTACTCAA	6-FAM	X51	TAAGCGGTCTGTACTATGCG	TAAGCGGTCTGTACTATGCGAACTTGTCAGATTTTAGAAAGATCACCCAGTGCCTCTCCGCGGCTCGATACTTACTCAA
scaff1_P0_O84150	1	0	10520188-10520226	CAGCGGAGTCTGGAGCCACAGCACAGAATCTGATTCTTC	X0	GCGGCTCGATACTTACTCAA	6-FAM	X51	TAAGCGGTCTGTACTATGCG	TAAGCGGTCTGTACTATGCGCAGCGGAGTCTGGAGCCACAGCACAGAATCTGATTCTTCGCGGCTCGATACTTACTCAA
scaff1_P0_O84151	1	0	10520229-10520267	CAAAACAGGGGTGCCCACAAAACCAGTTAACAGCCTCCT	X0	GCGGCTCGATACTTACTCAA	6-FAM	X51	TAAGCGGTCTGTACTATGCG	TAAGCGGTCTGTACTATGCGCAAAACAGGGGTGCCCACAAAACCAGTTAACAGCCTCCTGCGGCTCGATACTTACTCAA
scaff1_P0_O84152	1	0	10520268-10520306	GATGCAAATGGGCTTTGTCGGTAATTTAGCGGTTTTAGA	X0	GCGGCTCGATACTTACTCAA	6-FAM	X51	TAAGCGGTCTGTACTATGCG	TAAGCGGTCTGTACTATGCGGATGCAAATGGGCTTTGTCGGTAATTTAGCGGTTTTAGAGCGGCTCGATACTTACTCAA
scaff1_P0_O84153	1	0	10520368-10520406	TAGAGAATGAGGTTTGGAGAGATATGGAAGGTTCCTGGC	X0	GCGGCTCGATACTTACTCAA	6-FAM	X51	TAAGCGGTCTGTACTATGCG	TAAGCGGTCTGTACTATGCGTAGAGAATGAGGTTTGGAGAGATATGGAAGGTTCCTGGCGCGGCTCGATACTTACTCAA
scaff1_P0_O84154	1	0	10520417-10520455	GGGAAAGCAGGCTTCTTGCATGTTCTCCCATGAACGACA	X0	GCGGCTCGATACTTACTCAA	6-FAM	X51	TAAGCGGTCTGTACTATGCG	TAAGCGGTCTGTACTATGCGGGGAAAGCAGGCTTCTTGCATGTTCTCCCATGAACGACAGCGGCTCGATACTTACTCAA
scaff1_P0_O84155	1	0	10521193-10521231	GCCCAGAAAAGGGGATTTCTCTGCTCGCTCGTAACTGTT	X0	GCGGCTCGATACTTACTCAA	6-FAM	X51	TAAGCGGTCTGTACTATGCG	TAAGCGGTCTGTACTATGCGGCCCAGAAAAGGGGATTTCTCTGCTCGCTCGTAACTGTTGCGGCTCGATACTTACTCAA
scaff1_P0_O84156	1	0	10521248-10521286	AACTTAAAACACAAACGTAGACTGTGAACATGAGGCGCA	X0	GCGGCTCGATACTTACTCAA	6-FAM	X51	TAAGCGGTCTGTACTATGCG	TAAGCGGTCTGTACTATGCGAACTTAAAACACAAACGTAGACTGTGAACATGAGGCGCAGCGGCTCGATACTTACTCAA
scaff1_P0_O84157	1	0	10521287-10521325	CCAGTAAGGCGATATTCAGTGCCTAGGATGCCCTCCGAG	X0	GCGGCTCGATACTTACTCAA	6-FAM	X51	TAAGCGGTCTGTACTATGCG	TAAGCGGTCTGTACTATGCGCCAGTAAGGCGATATTCAGTGCCTAGGATGCCCTCCGAGGCGGCTCGATACTTACTCAA
scaff1_P0_O84158	1	0	10521424-10521462	CCGCTGCTTTTCTCAGCCAAGTCGATGGCCATCTGTATG	X0	GCGGCTCGATACTTACTCAA	6-FAM	X51	TAAGCGGTCTGTACTATGCG	TAAGCGGTCTGTACTATGCGCCGCTGCTTTTCTCAGCCAAGTCGATGGCCATCTGTATGGCGGCTCGATACTTACTCAA
scaff1_P0_O84159	1	0	10521653-10521691	CCCACTCCTCTTCACTTTCCTCCATCTGTAGGGCGAGTG	X0	GCGGCTCGATACTTACTCAA	6-FAM	X51	TAAGCGGTCTGTACTATGCG	TAAGCGGTCTGTACTATGCGCCCACTCCTCTTCACTTTCCTCCATCTGTAGGGCGAGTGGCGGCTCGATACTTACTCAA
scaff1_P0_O84160	1	0	10521717-10521755	GGGCAGGCCACACTTTGTGAGTTTTCCGTTTCACTGAAC	X0	GCGGCTCGATACTTACTCAA	6-FAM	X51	TAAGCGGTCTGTACTATGCG	TAAGCGGTCTGTACTATGCGGGGCAGGCCACACTTTGTGAGTTTTCCGTTTCACTGAACGCGGCTCGATACTTACTCAA
scaff1_P0_O84161	1	0	10521785-10521823	AAAATCCCAATCCGGAGGGTAAATGCAAACTGAAAATGC	X0	GCGGCTCGATACTTACTCAA	6-FAM	X51	TAAGCGGTCTGTACTATGCG	TAAGCGGTCTGTACTATGCGAAAATCCCAATCCGGAGGGTAAATGCAAACTGAAAATGCGCGGCTCGATACTTACTCAA
scaff1_P0_O84162	1	0	10521884-10521922	GGGGATAAGCCAGGGAAAGAATCCTATGGACACTGGCTC	X0	GCGGCTCGATACTTACTCAA	6-FAM	X51	TAAGCGGTCTGTACTATGCG	TAAGCGGTCTGTACTATGCGGGGGATAAGCCAGGGAAAGAATCCTATGGACACTGGCTCGCGGCTCGATACTTACTCAA
scaff1_P0_O84163	1	0	10521940-10521978	CCAAGGCTCACAGAATGTGGACACCCATCTACGGGACAT	X0	GCGGCTCGATACTTACTCAA	6-FAM	X51	TAAGCGGTCTGTACTATGCG	TAAGCGGTCTGTACTATGCGCCAAGGCTCACAGAATGTGGACACCCATCTACGGGACATGCGGCTCGATACTTACTCAA
scaff1_P0_O84164	1	0	10522045-10522083	CTTGAGGCCAGGCATCAGGCAGTAAGAGGCACATCTACA	X0	GCGGCTCGATACTTACTCAA	6-FAM	X51	TAAGCGGTCTGTACTATGCG	TAAGCGGTCTGTACTATGCGCTTGAGGCCAGGCATCAGGCAGTAAGAGGCACATCTACAGCGGCTCGATACTTACTCAA
scaff1_P0_O84165	1	0	10522206-10522244	TTTTCACGGAGCCTGTGATGCTCTCAATTCCTCATCAAG	X0	GCGGCTCGATACTTACTCAA	6-FAM	X51	TAAGCGGTCTGTACTATGCG	TAAGCGGTCTGTACTATGCGTTTTCACGGAGCCTGTGATGCTCTCAATTCCTCATCAAGGCGGCTCGATACTTACTCAA
scaff1_P0_O84166	1	0	10522248-10522286	CTCCATCCTTTCCTTCCTCGTGAGGTCACTGGCTCCTAG	X0	GCGGCTCGATACTTACTCAA	6-FAM	X51	TAAGCGGTCTGTACTATGCG	TAAGCGGTCTGTACTATGCGCTCCATCCTTTCCTTCCTCGTGAGGTCACTGGCTCCTAGGCGGCTCGATACTTACTCAA
scaff1_P0_O84167	1	0	10522336-10522374	CATGCCATAGAGCGGGAGCTGCCCGTGGACTTTAAATTG	X0	GCGGCTCGATACTTACTCAA	6-FAM	X51	TAAGCGGTCTGTACTATGCG	TAAGCGGTCTGTACTATGCGCATGCCATAGAGCGGGAGCTGCCCGTGGACTTTAAATTGGCGGCTCGATACTTACTCAA
scaff1_P0_O84168	1	0	10522393-10522431	CCGGCTCGTGTACAGCAAGACGTCGTTGAACTAGAGGAA	X0	GCGGCTCGATACTTACTCAA	6-FAM	X51	TAAGCGGTCTGTACTATGCG	TAAGCGGTCTGTACTATGCGCCGGCTCGTGTACAGCAAGACGTCGTTGAACTAGAGGAAGCGGCTCGATACTTACTCAA
scaff1_P0_O84169	1	0	10522432-10522470	TGAGGACAAGAGCAGCTGAGACAAATGGGCCCCATATAA	X0	GCGGCTCGATACTTACTCAA	6-FAM	X51	TAAGCGGTCTGTACTATGCG	TAAGCGGTCTGTACTATGCGTGAGGACAAGAGCAGCTGAGACAAATGGGCCCCATATAAGCGGCTCGATACTTACTCAA
scaff1_P0_O84170	1	0	10522477-10522515	CAAGGGCAGAAACGACTGATATATTTTCAGAATGCTGCG	X0	GCGGCTCGATACTTACTCAA	6-FAM	X51	TAAGCGGTCTGTACTATGCG	TAAGCGGTCTGTACTATGCGCAAGGGCAGAAACGACTGATATATTTTCAGAATGCTGCGGCGGCTCGATACTTACTCAA
scaff1_P0_O84171	1	0	10522516-10522554	TGAAAATCCGTGGACCTCAACATCTCCAGTCTGAGCAGC	X0	GCGGCTCGATACTTACTCAA	6-FAM	X51	TAAGCGGTCTGTACTATGCG	TAAGCGGTCTGTACTATGCGTGAAAATCCGTGGACCTCAACATCTCCAGTCTGAGCAGCGCGGCTCGATACTTACTCAA
scaff1_P0_O84172	1	0	10522555-10522593	TCTGACTGCTCTTCTTGCCTCCCATGTATGCCTGCTCTG	X0	GCGGCTCGATACTTACTCAA	6-FAM	X51	TAAGCGGTCTGTACTATGCG	TAAGCGGTCTGTACTATGCGTCTGACTGCTCTTCTTGCCTCCCATGTATGCCTGCTCTGGCGGCTCGATACTTACTCAA
scaff1_P0_O84173	1	0	10522651-10522689	GATTGTGGTGAGGACAGACAGCCCTGCTCTCACCACTTA	X0	GCGGCTCGATACTTACTCAA	6-FAM	X51	TAAGCGGTCTGTACTATGCG	TAAGCGGTCTGTACTATGCGGATTGTGGTGAGGACAGACAGCCCTGCTCTCACCACTTAGCGGCTCGATACTTACTCAA
scaff1_P0_O84174	1	0	10522816-10522854	GCAGATTCAACAGCAGTGTGAGATGCTTCCACCCACCAC	X0	GCGGCTCGATACTTACTCAA	6-FAM	X51	TAAGCGGTCTGTACTATGCG	TAAGCGGTCTGTACTATGCGGCAGATTCAACAGCAGTGTGAGATGCTTCCACCCACCACGCGGCTCGATACTTACTCAA
scaff1_P0_O84175	1	0	10522871-10522909	AAAATTGTAGCGATCACAGCCCCTGTTTACTGAATGCCC	X0	GCGGCTCGATACTTACTCAA	6-FAM	X51	TAAGCGGTCTGTACTATGCG	TAAGCGGTCTGTACTATGCGAAAATTGTAGCGATCACAGCCCCTGTTTACTGAATGCCCGCGGCTCGATACTTACTCAA
scaff1_P0_O84176	1	0	10522997-10523035	GGTCAGAGGTCTACGGGCAGCTTCATACTGAGACCTGTC	X0	GCGGCTCGATACTTACTCAA	6-FAM	X51	TAAGCGGTCTGTACTATGCG	TAAGCGGTCTGTACTATGCGGGTCAGAGGTCTACGGGCAGCTTCATACTGAGACCTGTCGCGGCTCGATACTTACTCAA
scaff1_P0_O84177	1	0	10523095-10523133	GGGACATAATGGGGCAACAGGGGACCAAGGATGAGAGAT	X0	GCGGCTCGATACTTACTCAA	6-FAM	X51	TAAGCGGTCTGTACTATGCG	TAAGCGGTCTGTACTATGCGGGGACATAATGGGGCAACAGGGGACCAAGGATGAGAGATGCGGCTCGATACTTACTCAA
scaff1_P0_O84178	1	0	10523217-10523255	AATTAAAGAGCCACAAGCAAGGAAGAACAAAGATCCTGC	X0	GCGGCTCGATACTTACTCAA	6-FAM	X51	TAAGCGGTCTGTACTATGCG	TAAGCGGTCTGTACTATGCGAATTAAAGAGCCACAAGCAAGGAAGAACAAAGATCCTGCGCGGCTCGATACTTACTCAA
scaff1_P0_O84179	1	0	10523389-10523427	AAAAGAAAAGGCCCCTAATATCCTTAAGCTCAATCGGCT	X0	GCGGCTCGATACTTACTCAA	6-FAM	X51	TAAGCGGTCTGTACTATGCG	TAAGCGGTCTGTACTATGCGAAAAGAAAAGGCCCCTAATATCCTTAAGCTCAATCGGCTGCGGCTCGATACTTACTCAA
scaff1_P0_O84180	1	0	10523428-10523466	TCCTTCTGGAACAAACTTCACAATGTCCAGGCCTCTGAG	X0	GCGGCTCGATACTTACTCAA	6-FAM	X51	TAAGCGGTCTGTACTATGCG	TAAGCGGTCTGTACTATGCGTCCTTCTGGAACAAACTTCACAATGTCCAGGCCTCTGAGGCGGCTCGATACTTACTCAA
scaff1_P0_O84181	1	0	10523486-10523524	CACTGCACTCCTGGAAGGACTCTTTGGGCACACAATGTC	X0	GCGGCTCGATACTTACTCAA	6-FAM	X51	TAAGCGGTCTGTACTATGCG	TAAGCGGTCTGTACTATGCGCACTGCACTCCTGGAAGGACTCTTTGGGCACACAATGTCGCGGCTCGATACTTACTCAA
scaff1_P0_O84182	1	0	10523559-10523597	CAGACTGTGCTGGGGTCTTTTGCCCTGGAAGAAATCCTG	X0	GCGGCTCGATACTTACTCAA	6-FAM	X51	TAAGCGGTCTGTACTATGCG	TAAGCGGTCTGTACTATGCGCAGACTGTGCTGGGGTCTTTTGCCCTGGAAGAAATCCTGGCGGCTCGATACTTACTCAA
scaff1_P0_O84183	1	0	10523633-10523671	GACATCTCAGCCTGACCCCAGCAATAGGGTAGCAGGATT	X0	GCGGCTCGATACTTACTCAA	6-FAM	X51	TAAGCGGTCTGTACTATGCG	TAAGCGGTCTGTACTATGCGGACATCTCAGCCTGACCCCAGCAATAGGGTAGCAGGATTGCGGCTCGATACTTACTCAA
scaff1_P0_O84184	1	0	10523678-10523716	GGAAGCTGTGTTAGGAATTAGACTGCAGGGAGCGCGAAC	X0	GCGGCTCGATACTTACTCAA	6-FAM	X51	TAAGCGGTCTGTACTATGCG	TAAGCGGTCTGTACTATGCGGGAAGCTGTGTTAGGAATTAGACTGCAGGGAGCGCGAACGCGGCTCGATACTTACTCAA
scaff1_P0_O84185	1	0	10523798-10523836	AAAACATAATCAACTAGCCTCGGTGTGTGGAACAGCCCA	X0	GCGGCTCGATACTTACTCAA	6-FAM	X51	TAAGCGGTCTGTACTATGCG	TAAGCGGTCTGTACTATGCGAAAACATAATCAACTAGCCTCGGTGTGTGGAACAGCCCAGCGGCTCGATACTTACTCAA
scaff1_P0_O84186	1	0	10523861-10523899	CCTCGGATCCCTCTTTCCCATTTCCGTCAGGGTTGACTC	X0	GCGGCTCGATACTTACTCAA	6-FAM	X51	TAAGCGGTCTGTACTATGCG	TAAGCGGTCTGTACTATGCGCCTCGGATCCCTCTTTCCCATTTCCGTCAGGGTTGACTCGCGGCTCGATACTTACTCAA
scaff1_P0_O84187	1	0	10523900-10523938	GAAACACTGAGGGGCCATGAAGCTGGTTGATCCACAAAA	X0	GCGGCTCGATACTTACTCAA	6-FAM	X51	TAAGCGGTCTGTACTATGCG	TAAGCGGTCTGTACTATGCGGAAACACTGAGGGGCCATGAAGCTGGTTGATCCACAAAAGCGGCTCGATACTTACTCAA
scaff1_P0_O84188	1	0	10523939-10523977	GAACACAGAGATAAAGGCAGGTCCTGCAGTGTGTACCCA	X0	GCGGCTCGATACTTACTCAA	6-FAM	X51	TAAGCGGTCTGTACTATGCG	TAAGCGGTCTGTACTATGCGGAACACAGAGATAAAGGCAGGTCCTGCAGTGTGTACCCAGCGGCTCGATACTTACTCAA
scaff1_P0_O84189	1	0	10523978-10524016	GCACCCCAGTTCTGACTTCAGCTTCATCAATGATGATTT	X0	GCGGCTCGATACTTACTCAA	6-FAM	X51	TAAGCGGTCTGTACTATGCG	TAAGCGGTCTGTACTATGCGGCACCCCAGTTCTGACTTCAGCTTCATCAATGATGATTTGCGGCTCGATACTTACTCAA
scaff1_P0_O84190	1	0	10524022-10524060	CACACAGTGTGTGCCTGACATGTGCTGGCTGCTTCTATT	X0	GCGGCTCGATACTTACTCAA	6-FAM	X51	TAAGCGGTCTGTACTATGCG	TAAGCGGTCTGTACTATGCGCACACAGTGTGTGCCTGACATGTGCTGGCTGCTTCTATTGCGGCTCGATACTTACTCAA
scaff1_P0_O84191	1	0	10524104-10524142	AAGGAAACTGAGGAGCAAACTGAATTAAGGAACTTGCGC	X0	GCGGCTCGATACTTACTCAA	6-FAM	X51	TAAGCGGTCTGTACTATGCG	TAAGCGGTCTGTACTATGCGAAGGAAACTGAGGAGCAAACTGAATTAAGGAACTTGCGCGCGGCTCGATACTTACTCAA
scaff1_P0_O84192	1	0	10524171-10524209	CCCCACATATGGGGAGACAATTTGGCGCCCTGTACAATG	X0	GCGGCTCGATACTTACTCAA	6-FAM	X51	TAAGCGGTCTGTACTATGCG	TAAGCGGTCTGTACTATGCGCCCCACATATGGGGAGACAATTTGGCGCCCTGTACAATGGCGGCTCGATACTTACTCAA
scaff1_P0_O84193	1	0	10524728-10524766	ATTTCTGGGTTACCTTGATGAATTTCTGTGCTCCAAGGT	X0	GCGGCTCGATACTTACTCAA	6-FAM	X51	TAAGCGGTCTGTACTATGCG	TAAGCGGTCTGTACTATGCGATTTCTGGGTTACCTTGATGAATTTCTGTGCTCCAAGGTGCGGCTCGATACTTACTCAA
scaff1_P0_O84194	1	0	10524818-10524856	ATGTTCAGTCAGTCATGATTGATATTCCTCTCAGCTGGC	X0	GCGGCTCGATACTTACTCAA	6-FAM	X51	TAAGCGGTCTGTACTATGCG	TAAGCGGTCTGTACTATGCGATGTTCAGTCAGTCATGATTGATATTCCTCTCAGCTGGCGCGGCTCGATACTTACTCAA
scaff1_P0_O84195	1	0	10524952-10524990	AAAACTTAACCTCTCGTCTACCAAAAGGAAAACTCCCGC	X0	GCGGCTCGATACTTACTCAA	6-FAM	X51	TAAGCGGTCTGTACTATGCG	TAAGCGGTCTGTACTATGCGAAAACTTAACCTCTCGTCTACCAAAAGGAAAACTCCCGCGCGGCTCGATACTTACTCAA
scaff1_P0_O84196	1	0	10524991-10525029	AACTGTGGGCTGGATCCATATGATTAACACCAGGCTGTG	X0	GCGGCTCGATACTTACTCAA	6-FAM	X51	TAAGCGGTCTGTACTATGCG	TAAGCGGTCTGTACTATGCGAACTGTGGGCTGGATCCATATGATTAACACCAGGCTGTGGCGGCTCGATACTTACTCAA
scaff1_P0_O84197	1	0	10525115-10525153	CATAGAGTCGCACTGAGTGACTAATACGAACACACAACC	X0	GCGGCTCGATACTTACTCAA	6-FAM	X51	TAAGCGGTCTGTACTATGCG	TAAGCGGTCTGTACTATGCGCATAGAGTCGCACTGAGTGACTAATACGAACACACAACCGCGGCTCGATACTTACTCAA
scaff1_P0_O84198	1	0	10525158-10525196	ACAGAGAGAGTATGGTCCCCATGTTACAGAATGAAAGGA	X0	GCGGCTCGATACTTACTCAA	6-FAM	X51	TAAGCGGTCTGTACTATGCG	TAAGCGGTCTGTACTATGCGACAGAGAGAGTATGGTCCCCATGTTACAGAATGAAAGGAGCGGCTCGATACTTACTCAA
scaff1_P0_O84199	1	0	10525256-10525294	CCTACTCCAATCCACTGCTCTTTTCACAGCACCGTGGAA	X0	GCGGCTCGATACTTACTCAA	6-FAM	X51	TAAGCGGTCTGTACTATGCG	TAAGCGGTCTGTACTATGCGCCTACTCCAATCCACTGCTCTTTTCACAGCACCGTGGAAGCGGCTCGATACTTACTCAA
scaff1_P0_O84200	1	0	10525303-10525341	TCAAAAGAAGAAGTTCCATACAGATGCTCTGTTTGCCGT	X0	GCGGCTCGATACTTACTCAA	6-FAM	X51	TAAGCGGTCTGTACTATGCG	TAAGCGGTCTGTACTATGCGTCAAAAGAAGAAGTTCCATACAGATGCTCTGTTTGCCGTGCGGCTCGATACTTACTCAA
scaff1_P0_O84201	1	0	10525435-10525473	GTGAACACGGGTTGTGATGTGCTGAGTCCTGGCAGAATT	X0	GCGGCTCGATACTTACTCAA	6-FAM	X51	TAAGCGGTCTGTACTATGCG	TAAGCGGTCTGTACTATGCGGTGAACACGGGTTGTGATGTGCTGAGTCCTGGCAGAATTGCGGCTCGATACTTACTCAA
scaff1_P0_O84202	1	0	10525474-10525512	TTCTCACCAGTAGAGCTGAAGTCAAGTCCCAGCTTTAAT	X0	GCGGCTCGATACTTACTCAA	6-FAM	X51	TAAGCGGTCTGTACTATGCG	TAAGCGGTCTGTACTATGCGTTCTCACCAGTAGAGCTGAAGTCAAGTCCCAGCTTTAATGCGGCTCGATACTTACTCAA
scaff1_P0_O84203	1	0	10525553-10525591	TACCTGATACTCTGCTCAGCTTTGTAATTAGGCTTCCCA	X0	GCGGCTCGATACTTACTCAA	6-FAM	X51	TAAGCGGTCTGTACTATGCG	TAAGCGGTCTGTACTATGCGTACCTGATACTCTGCTCAGCTTTGTAATTAGGCTTCCCAGCGGCTCGATACTTACTCAA
scaff1_P0_O84204	1	0	10525667-10525705	AGCTAAAATAAAATGCCCTTCTGAACCTGGGTTAGGTGG	X0	GCGGCTCGATACTTACTCAA	6-FAM	X51	TAAGCGGTCTGTACTATGCG	TAAGCGGTCTGTACTATGCGAGCTAAAATAAAATGCCCTTCTGAACCTGGGTTAGGTGGGCGGCTCGATACTTACTCAA
scaff1_P0_O84205	1	0	10525706-10525744	AGTTTGAGACAGGGGAGCTGGTAGAGAAAGTTCCCATAT	X0	GCGGCTCGATACTTACTCAA	6-FAM	X51	TAAGCGGTCTGTACTATGCG	TAAGCGGTCTGTACTATGCGAGTTTGAGACAGGGGAGCTGGTAGAGAAAGTTCCCATATGCGGCTCGATACTTACTCAA
scaff1_P0_O84206	1	0	10525788-10525826	ATGACTATTTCCTAGGAAGAGAGTTGGAAAGAGGCAGGC	X0	GCGGCTCGATACTTACTCAA	6-FAM	X51	TAAGCGGTCTGTACTATGCG	TAAGCGGTCTGTACTATGCGATGACTATTTCCTAGGAAGAGAGTTGGAAAGAGGCAGGCGCGGCTCGATACTTACTCAA
scaff1_P0_O84207	1	0	10525827-10525865	TACCCTGTATGTTTAAAATGCCCATTGTCCTGGAGGGAG	X0	GCGGCTCGATACTTACTCAA	6-FAM	X51	TAAGCGGTCTGTACTATGCG	TAAGCGGTCTGTACTATGCGTACCCTGTATGTTTAAAATGCCCATTGTCCTGGAGGGAGGCGGCTCGATACTTACTCAA
scaff1_P0_O84208	1	0	10525872-10525910	TGATGTTGAGGTCCTTTACTGTGAATGACCTACCTGTCA	X0	GCGGCTCGATACTTACTCAA	6-FAM	X51	TAAGCGGTCTGTACTATGCG	TAAGCGGTCTGTACTATGCGTGATGTTGAGGTCCTTTACTGTGAATGACCTACCTGTCAGCGGCTCGATACTTACTCAA
scaff1_P0_O84209	1	0	10526145-10526183	TAAGTGAATGTGTATCTCTCCCAGAACAGTGTTCTGGCT	X0	GCGGCTCGATACTTACTCAA	6-FAM	X51	TAAGCGGTCTGTACTATGCG	TAAGCGGTCTGTACTATGCGTAAGTGAATGTGTATCTCTCCCAGAACAGTGTTCTGGCTGCGGCTCGATACTTACTCAA
scaff1_P0_O84210	1	0	10526200-10526238	ACTTTCCCACTTACATGGGAATTTATAGCACACTTCCGT	X0	GCGGCTCGATACTTACTCAA	6-FAM	X51	TAAGCGGTCTGTACTATGCG	TAAGCGGTCTGTACTATGCGACTTTCCCACTTACATGGGAATTTATAGCACACTTCCGTGCGGCTCGATACTTACTCAA
scaff1_P0_O84211	1	0	10526239-10526277	GCACTAACTTCTCTGCTTTCTATTGCCCCTTCACTCAAT	X0	GCGGCTCGATACTTACTCAA	6-FAM	X51	TAAGCGGTCTGTACTATGCG	TAAGCGGTCTGTACTATGCGGCACTAACTTCTCTGCTTTCTATTGCCCCTTCACTCAATGCGGCTCGATACTTACTCAA
scaff1_P0_O84212	1	0	10526540-10526578	TCTGAATTGCCACTGTAATATTCAAGGCATTTCCCCAGT	X0	GCGGCTCGATACTTACTCAA	6-FAM	X51	TAAGCGGTCTGTACTATGCG	TAAGCGGTCTGTACTATGCGTCTGAATTGCCACTGTAATATTCAAGGCATTTCCCCAGTGCGGCTCGATACTTACTCAA
scaff1_P0_O84213	1	0	10526586-10526624	CCAGGTGGGGAAGAAAGCCACTTCAGAAGGAGCGTATTT	X0	GCGGCTCGATACTTACTCAA	6-FAM	X51	TAAGCGGTCTGTACTATGCG	TAAGCGGTCTGTACTATGCGCCAGGTGGGGAAGAAAGCCACTTCAGAAGGAGCGTATTTGCGGCTCGATACTTACTCAA
scaff1_P0_O84214	1	0	10526631-10526669	TGGGGTGTCCATATTCAAAATGCTCCAATGTAAGTCACT	X0	GCGGCTCGATACTTACTCAA	6-FAM	X51	TAAGCGGTCTGTACTATGCG	TAAGCGGTCTGTACTATGCGTGGGGTGTCCATATTCAAAATGCTCCAATGTAAGTCACTGCGGCTCGATACTTACTCAA
scaff1_P0_O84215	1	0	10526925-10526963	GAGTGTGCAGAGAGAACTTACCCTTCCTGGGATCACAAG	X0	GCGGCTCGATACTTACTCAA	6-FAM	X51	TAAGCGGTCTGTACTATGCG	TAAGCGGTCTGTACTATGCGGAGTGTGCAGAGAGAACTTACCCTTCCTGGGATCACAAGGCGGCTCGATACTTACTCAA
scaff1_P0_O84216	1	0	10526966-10527004	TGTCAACGCCAATCAAATCTTTCTTGAGTTCATGCAACT	X0	GCGGCTCGATACTTACTCAA	6-FAM	X51	TAAGCGGTCTGTACTATGCG	TAAGCGGTCTGTACTATGCGTGTCAACGCCAATCAAATCTTTCTTGAGTTCATGCAACTGCGGCTCGATACTTACTCAA
scaff1_P0_O84217	1	0	10527005-10527043	TCTGGAAATTCTCCATCTTGATCATCGTACCGTGAAGCT	X0	GCGGCTCGATACTTACTCAA	6-FAM	X51	TAAGCGGTCTGTACTATGCG	TAAGCGGTCTGTACTATGCGTCTGGAAATTCTCCATCTTGATCATCGTACCGTGAAGCTGCGGCTCGATACTTACTCAA
scaff1_P0_O84218	1	0	10527051-10527089	CATTTCCGTGATCTCTGCCAAAGCAGCTGAGGAGGGAAA	X0	GCGGCTCGATACTTACTCAA	6-FAM	X51	TAAGCGGTCTGTACTATGCG	TAAGCGGTCTGTACTATGCGCATTTCCGTGATCTCTGCCAAAGCAGCTGAGGAGGGAAAGCGGCTCGATACTTACTCAA
scaff1_P0_O84219	1	0	10527143-10527181	CTTGAAGCTTAATTCTCCAGGGTAATATCCTCTGGTGGC	X0	GCGGCTCGATACTTACTCAA	6-FAM	X51	TAAGCGGTCTGTACTATGCG	TAAGCGGTCTGTACTATGCGCTTGAAGCTTAATTCTCCAGGGTAATATCCTCTGGTGGCGCGGCTCGATACTTACTCAA
scaff1_P0_O84220	1	0	10527294-10527332	AAGTTTCCTGCAAACCATCTTGAAAACATCAATGCTCCC	X0	GCGGCTCGATACTTACTCAA	6-FAM	X51	TAAGCGGTCTGTACTATGCG	TAAGCGGTCTGTACTATGCGAAGTTTCCTGCAAACCATCTTGAAAACATCAATGCTCCCGCGGCTCGATACTTACTCAA
scaff1_P0_O84221	1	0	10527333-10527371	TTCATAGCTTGGCGGTGGACAGCTGTCCTTCAGTTAGAA	X0	GCGGCTCGATACTTACTCAA	6-FAM	X51	TAAGCGGTCTGTACTATGCG	TAAGCGGTCTGTACTATGCGTTCATAGCTTGGCGGTGGACAGCTGTCCTTCAGTTAGAAGCGGCTCGATACTTACTCAA
scaff1_P0_O84222	1	0	10527403-10527441	GGGGTAAGAGTGCCTGGAATTTTGTCCCCAGAACAGAGA	X0	GCGGCTCGATACTTACTCAA	6-FAM	X51	TAAGCGGTCTGTACTATGCG	TAAGCGGTCTGTACTATGCGGGGGTAAGAGTGCCTGGAATTTTGTCCCCAGAACAGAGAGCGGCTCGATACTTACTCAA
scaff1_P0_O84223	1	0	10527443-10527481	TTTTCTCCCTTCCTGTTTAGCTGGAAAGAACAGAGCAGA	X0	GCGGCTCGATACTTACTCAA	6-FAM	X51	TAAGCGGTCTGTACTATGCG	TAAGCGGTCTGTACTATGCGTTTTCTCCCTTCCTGTTTAGCTGGAAAGAACAGAGCAGAGCGGCTCGATACTTACTCAA
scaff1_P0_O84224	1	0	10527502-10527540	AAAATCCTGGGCGAAGAAGAGATCTTTCTGGCAAAGGGT	X0	GCGGCTCGATACTTACTCAA	6-FAM	X51	TAAGCGGTCTGTACTATGCG	TAAGCGGTCTGTACTATGCGAAAATCCTGGGCGAAGAAGAGATCTTTCTGGCAAAGGGTGCGGCTCGATACTTACTCAA
scaff1_P0_O84225	1	0	10527550-10527588	AGTGTAATACTTTTGGGCAACAAACATTCCAGCATGTCC	X0	GCGGCTCGATACTTACTCAA	6-FAM	X51	TAAGCGGTCTGTACTATGCG	TAAGCGGTCTGTACTATGCGAGTGTAATACTTTTGGGCAACAAACATTCCAGCATGTCCGCGGCTCGATACTTACTCAA
scaff1_P0_O84226	1	0	10527615-10527653	AGTGTTTACCAAGATGGCTGCAAAGAAAACTGCAACTAA	X0	GCGGCTCGATACTTACTCAA	6-FAM	X51	TAAGCGGTCTGTACTATGCG	TAAGCGGTCTGTACTATGCGAGTGTTTACCAAGATGGCTGCAAAGAAAACTGCAACTAAGCGGCTCGATACTTACTCAA
scaff1_P0_O84227	1	0	10527654-10527692	ATTTTCCAATATTGGGCACATCTCCCCTACACCTATGGG	X0	GCGGCTCGATACTTACTCAA	6-FAM	X51	TAAGCGGTCTGTACTATGCG	TAAGCGGTCTGTACTATGCGATTTTCCAATATTGGGCACATCTCCCCTACACCTATGGGGCGGCTCGATACTTACTCAA
scaff1_P0_O84228	1	0	10527714-10527752	GGGTCAGGCACAGACTAAGCCTTAGAGGAGGAGGAGGAT	X0	GCGGCTCGATACTTACTCAA	6-FAM	X51	TAAGCGGTCTGTACTATGCG	TAAGCGGTCTGTACTATGCGGGGTCAGGCACAGACTAAGCCTTAGAGGAGGAGGAGGATGCGGCTCGATACTTACTCAA
scaff1_P0_O84229	1	0	10527773-10527811	AAGGTGGTGGTGGGGTGTCCAAGCGGAAGGAATAGAATA	X0	GCGGCTCGATACTTACTCAA	6-FAM	X51	TAAGCGGTCTGTACTATGCG	TAAGCGGTCTGTACTATGCGAAGGTGGTGGTGGGGTGTCCAAGCGGAAGGAATAGAATAGCGGCTCGATACTTACTCAA
scaff1_P0_O84230	1	0	10527812-10527850	TGCCAAGGCCTGAGGCCGGATGGTTTGTTTTAAAGACAG	X0	GCGGCTCGATACTTACTCAA	6-FAM	X51	TAAGCGGTCTGTACTATGCG	TAAGCGGTCTGTACTATGCGTGCCAAGGCCTGAGGCCGGATGGTTTGTTTTAAAGACAGGCGGCTCGATACTTACTCAA
scaff1_P0_O84231	1	0	10527852-10527890	TATCTAAAGCAAGTCAAAACCACGTCTCGAGCCATTTCT	X0	GCGGCTCGATACTTACTCAA	6-FAM	X51	TAAGCGGTCTGTACTATGCG	TAAGCGGTCTGTACTATGCGTATCTAAAGCAAGTCAAAACCACGTCTCGAGCCATTTCTGCGGCTCGATACTTACTCAA
scaff1_P0_O84232	1	0	10527891-10527929	GTTCCCGTTGCATGAACTACCAATGTCTTCATTGGTGGT	X0	GCGGCTCGATACTTACTCAA	6-FAM	X51	TAAGCGGTCTGTACTATGCG	TAAGCGGTCTGTACTATGCGGTTCCCGTTGCATGAACTACCAATGTCTTCATTGGTGGTGCGGCTCGATACTTACTCAA
scaff1_P0_O84233	1	0	10528213-10528251	AGACAAGAGACACAGATCCTGACATACTAATGCGTGTGC	X0	GCGGCTCGATACTTACTCAA	6-FAM	X51	TAAGCGGTCTGTACTATGCG	TAAGCGGTCTGTACTATGCGAGACAAGAGACACAGATCCTGACATACTAATGCGTGTGCGCGGCTCGATACTTACTCAA
scaff1_P0_O84234	1	0	10528252-10528290	AAAGTCTTGTAATCGGTCAAGAACCACCTGGGGAGGGAG	X0	GCGGCTCGATACTTACTCAA	6-FAM	X51	TAAGCGGTCTGTACTATGCG	TAAGCGGTCTGTACTATGCGAAAGTCTTGTAATCGGTCAAGAACCACCTGGGGAGGGAGGCGGCTCGATACTTACTCAA
scaff1_P0_O84235	1	0	10528327-10528365	CAAGAGCTACAAGTCCAGGCCAGGGAGTGCAGACAGTAA	X0	GCGGCTCGATACTTACTCAA	6-FAM	X51	TAAGCGGTCTGTACTATGCG	TAAGCGGTCTGTACTATGCGCAAGAGCTACAAGTCCAGGCCAGGGAGTGCAGACAGTAAGCGGCTCGATACTTACTCAA
scaff1_P0_O84236	1	0	10528403-10528441	AAAAGACGATGCGTGTTACAGTGGGCAAAGCATGGTCTA	X0	GCGGCTCGATACTTACTCAA	6-FAM	X51	TAAGCGGTCTGTACTATGCG	TAAGCGGTCTGTACTATGCGAAAAGACGATGCGTGTTACAGTGGGCAAAGCATGGTCTAGCGGCTCGATACTTACTCAA
scaff1_P0_O84237	1	0	10528445-10528483	TGTCAACTCCCATCTTTGGCCAGCTGAGCGACACTCATA	X0	GCGGCTCGATACTTACTCAA	6-FAM	X51	TAAGCGGTCTGTACTATGCG	TAAGCGGTCTGTACTATGCGTGTCAACTCCCATCTTTGGCCAGCTGAGCGACACTCATAGCGGCTCGATACTTACTCAA
scaff1_P0_O84238	1	0	10528569-10528607	AAGGTGTTAATGTTAGAAAGATACCTGGCACAGTACCCG	X0	GCGGCTCGATACTTACTCAA	6-FAM	X51	TAAGCGGTCTGTACTATGCG	TAAGCGGTCTGTACTATGCGAAGGTGTTAATGTTAGAAAGATACCTGGCACAGTACCCGGCGGCTCGATACTTACTCAA
scaff1_P0_O84239	1	0	10528608-10528646	GCCCAGGTGCTGAGGGAGGGACAGTGAGTAATATCATCA	X0	GCGGCTCGATACTTACTCAA	6-FAM	X51	TAAGCGGTCTGTACTATGCG	TAAGCGGTCTGTACTATGCGGCCCAGGTGCTGAGGGAGGGACAGTGAGTAATATCATCAGCGGCTCGATACTTACTCAA
scaff1_P0_O84240	1	0	10528647-10528685	TCATTAGCTGGTAGGGAAGGATGGTCACGAATGTGGGTT	X0	GCGGCTCGATACTTACTCAA	6-FAM	X51	TAAGCGGTCTGTACTATGCG	TAAGCGGTCTGTACTATGCGTCATTAGCTGGTAGGGAAGGATGGTCACGAATGTGGGTTGCGGCTCGATACTTACTCAA
scaff1_P0_O84241	1	0	10528686-10528724	CTGGGTTTAGGTTACAAGTCGTTTACTTTGCAGCTGTGT	X0	GCGGCTCGATACTTACTCAA	6-FAM	X51	TAAGCGGTCTGTACTATGCG	TAAGCGGTCTGTACTATGCGCTGGGTTTAGGTTACAAGTCGTTTACTTTGCAGCTGTGTGCGGCTCGATACTTACTCAA
scaff1_P0_O84242	1	0	10528778-10528816	ATGAGCTCACCATTATCTTGTAGGCATCTCTCGAAGACT	X0	GCGGCTCGATACTTACTCAA	6-FAM	X51	TAAGCGGTCTGTACTATGCG	TAAGCGGTCTGTACTATGCGATGAGCTCACCATTATCTTGTAGGCATCTCTCGAAGACTGCGGCTCGATACTTACTCAA
scaff1_P0_O84243	1	0	10528856-10528894	ATGAATGCCCTGCAGCAACGAGCAGTAGTGTTTATTACC	X0	GCGGCTCGATACTTACTCAA	6-FAM	X51	TAAGCGGTCTGTACTATGCG	TAAGCGGTCTGTACTATGCGATGAATGCCCTGCAGCAACGAGCAGTAGTGTTTATTACCGCGGCTCGATACTTACTCAA
scaff1_P0_O84244	1	0	10528911-10528949	CCACCCAAGGGGAAAGTGATGGGCTTCTACCATGTAGGT	X0	GCGGCTCGATACTTACTCAA	6-FAM	X51	TAAGCGGTCTGTACTATGCG	TAAGCGGTCTGTACTATGCGCCACCCAAGGGGAAAGTGATGGGCTTCTACCATGTAGGTGCGGCTCGATACTTACTCAA
scaff1_P0_O84245	1	0	10528961-10528999	TTTTGGAAGGGACTCTCAGTGGAGCTTCTCCAGGGTTCT	X0	GCGGCTCGATACTTACTCAA	6-FAM	X51	TAAGCGGTCTGTACTATGCG	TAAGCGGTCTGTACTATGCGTTTTGGAAGGGACTCTCAGTGGAGCTTCTCCAGGGTTCTGCGGCTCGATACTTACTCAA
scaff1_P0_O84246	1	0	10529000-10529038	TTGCACTAAACCACCCAGGATGGAAGGAGAAAACGCAGG	X0	GCGGCTCGATACTTACTCAA	6-FAM	X51	TAAGCGGTCTGTACTATGCG	TAAGCGGTCTGTACTATGCGTTGCACTAAACCACCCAGGATGGAAGGAGAAAACGCAGGGCGGCTCGATACTTACTCAA
scaff1_P0_O84247	1	0	10529039-10529077	CAAGAGGATGGAGAAGAGAAGCGAGTCATTACTGCCTTC	X0	GCGGCTCGATACTTACTCAA	6-FAM	X51	TAAGCGGTCTGTACTATGCG	TAAGCGGTCTGTACTATGCGCAAGAGGATGGAGAAGAGAAGCGAGTCATTACTGCCTTCGCGGCTCGATACTTACTCAA
scaff1_P0_O84248	1	0	10529079-10529117	TGACAGGACAGACCAAGAGGGAACAAGAAATATCAGACC	X0	GCGGCTCGATACTTACTCAA	6-FAM	X51	TAAGCGGTCTGTACTATGCG	TAAGCGGTCTGTACTATGCGTGACAGGACAGACCAAGAGGGAACAAGAAATATCAGACCGCGGCTCGATACTTACTCAA
scaff1_P0_O84249	1	0	10529237-10529275	GTAGTGTTTGCACAGTCGCTCCAGGACCTGCTTGTAGTG	X0	GCGGCTCGATACTTACTCAA	6-FAM	X51	TAAGCGGTCTGTACTATGCG	TAAGCGGTCTGTACTATGCGGTAGTGTTTGCACAGTCGCTCCAGGACCTGCTTGTAGTGGCGGCTCGATACTTACTCAA
scaff1_P0_O84250	1	0	10529531-10529569	CCAGCTTGACTCTCCCCAGGCATCACCTTTGCTTTCATT	X0	GCGGCTCGATACTTACTCAA	6-FAM	X51	TAAGCGGTCTGTACTATGCG	TAAGCGGTCTGTACTATGCGCCAGCTTGACTCTCCCCAGGCATCACCTTTGCTTTCATTGCGGCTCGATACTTACTCAA
scaff1_P0_O84251	1	0	10529720-10529758	AAGTGTCCTTTTAAAACAAGACTGGTGAAACTCAGGGGA	X0	GCGGCTCGATACTTACTCAA	6-FAM	X51	TAAGCGGTCTGTACTATGCG	TAAGCGGTCTGTACTATGCGAAGTGTCCTTTTAAAACAAGACTGGTGAAACTCAGGGGAGCGGCTCGATACTTACTCAA
scaff1_P0_O84252	1	0	10529831-10529869	CAAGCCAAAGAGGCCAGGGCCACTCAATAAACGTCAGAT	X0	GCGGCTCGATACTTACTCAA	6-FAM	X51	TAAGCGGTCTGTACTATGCG	TAAGCGGTCTGTACTATGCGCAAGCCAAAGAGGCCAGGGCCACTCAATAAACGTCAGATGCGGCTCGATACTTACTCAA
scaff1_P0_O84253	1	0	10529870-10529908	AGTGAAAAGTACACATTTCTGTTTGGCTCCCTCCCCTTC	X0	GCGGCTCGATACTTACTCAA	6-FAM	X51	TAAGCGGTCTGTACTATGCG	TAAGCGGTCTGTACTATGCGAGTGAAAAGTACACATTTCTGTTTGGCTCCCTCCCCTTCGCGGCTCGATACTTACTCAA
scaff1_P0_O84254	1	0	10529909-10529947	GCTCATGTAATAACTGAGCATCTGCCGTGAGACACCTCT	X0	GCGGCTCGATACTTACTCAA	6-FAM	X51	TAAGCGGTCTGTACTATGCG	TAAGCGGTCTGTACTATGCGGCTCATGTAATAACTGAGCATCTGCCGTGAGACACCTCTGCGGCTCGATACTTACTCAA
scaff1_P0_O84255	1	0	10529965-10530003	GCGGAGCAGATGGGAATGACAAGCCTTGGTCCTTCTCTA	X0	GCGGCTCGATACTTACTCAA	6-FAM	X51	TAAGCGGTCTGTACTATGCG	TAAGCGGTCTGTACTATGCGGCGGAGCAGATGGGAATGACAAGCCTTGGTCCTTCTCTAGCGGCTCGATACTTACTCAA
scaff1_P0_O84256	1	0	10530104-10530142	GAATCCTGTTATAAGTCAGTTCAACCAGAACCCTCCACC	X0	GCGGCTCGATACTTACTCAA	6-FAM	X51	TAAGCGGTCTGTACTATGCG	TAAGCGGTCTGTACTATGCGGAATCCTGTTATAAGTCAGTTCAACCAGAACCCTCCACCGCGGCTCGATACTTACTCAA
scaff1_P0_O84257	1	0	10530167-10530205	CCACTGCCCACCAGGGGATGTCTTCACCTAAGAATCCTA	X0	GCGGCTCGATACTTACTCAA	6-FAM	X51	TAAGCGGTCTGTACTATGCG	TAAGCGGTCTGTACTATGCGCCACTGCCCACCAGGGGATGTCTTCACCTAAGAATCCTAGCGGCTCGATACTTACTCAA
scaff1_P0_O84258	1	0	10530229-10530267	CCCCTCAAAACCCTGATGTTTCCTCCGAGTACTTCTGCA	X0	GCGGCTCGATACTTACTCAA	6-FAM	X51	TAAGCGGTCTGTACTATGCG	TAAGCGGTCTGTACTATGCGCCCCTCAAAACCCTGATGTTTCCTCCGAGTACTTCTGCAGCGGCTCGATACTTACTCAA
scaff1_P0_O84259	1	0	10530365-10530403	CCGCACCTACTGCAAAGGTCCTGAACGAAGTCTGCTCTA	X0	GCGGCTCGATACTTACTCAA	6-FAM	X51	TAAGCGGTCTGTACTATGCG	TAAGCGGTCTGTACTATGCGCCGCACCTACTGCAAAGGTCCTGAACGAAGTCTGCTCTAGCGGCTCGATACTTACTCAA
scaff1_P0_O84260	1	0	10530432-10530470	TATTGTTTTCCTTTAACTGGTGGTGATGGAGACAGCTGC	X0	GCGGCTCGATACTTACTCAA	6-FAM	X51	TAAGCGGTCTGTACTATGCG	TAAGCGGTCTGTACTATGCGTATTGTTTTCCTTTAACTGGTGGTGATGGAGACAGCTGCGCGGCTCGATACTTACTCAA
scaff1_P0_O84261	1	0	10530485-10530523	GATAGAGCATTCCAGAAGGGATTAACTTCTCATGGCAGC	X0	GCGGCTCGATACTTACTCAA	6-FAM	X51	TAAGCGGTCTGTACTATGCG	TAAGCGGTCTGTACTATGCGGATAGAGCATTCCAGAAGGGATTAACTTCTCATGGCAGCGCGGCTCGATACTTACTCAA
scaff1_P0_O84262	1	0	10530556-10530594	GCAGGCTCACTATCTGTGTGCCGACTCCCAGAACATCTA	X0	GCGGCTCGATACTTACTCAA	6-FAM	X51	TAAGCGGTCTGTACTATGCG	TAAGCGGTCTGTACTATGCGGCAGGCTCACTATCTGTGTGCCGACTCCCAGAACATCTAGCGGCTCGATACTTACTCAA
scaff1_P0_O84263	1	0	10530595-10530633	GGTTCCCAATCCTGCCATTTCCATTCCCATACCCCACAA	X0	GCGGCTCGATACTTACTCAA	6-FAM	X51	TAAGCGGTCTGTACTATGCG	TAAGCGGTCTGTACTATGCGGGTTCCCAATCCTGCCATTTCCATTCCCATACCCCACAAGCGGCTCGATACTTACTCAA
scaff1_P0_O84264	1	0	10530748-10530786	AAAACTGGGAGAAGATTCCAGTCCTTCGCCAAGACCTAC	X0	GCGGCTCGATACTTACTCAA	6-FAM	X51	TAAGCGGTCTGTACTATGCG	TAAGCGGTCTGTACTATGCGAAAACTGGGAGAAGATTCCAGTCCTTCGCCAAGACCTACGCGGCTCGATACTTACTCAA
scaff1_P0_O84265	1	0	10530933-10530971	ACCGATGCAGTCGAGCACATCGCCTCTTGCTTGAGATAT	X0	GCGGCTCGATACTTACTCAA	6-FAM	X51	TAAGCGGTCTGTACTATGCG	TAAGCGGTCTGTACTATGCGACCGATGCAGTCGAGCACATCGCCTCTTGCTTGAGATATGCGGCTCGATACTTACTCAA
scaff1_P0_O84266	1	0	10530974-10531012	CAAGACTCCCACCATCTCAGGACAACCTCCAGAGTCCTC	X0	GCGGCTCGATACTTACTCAA	6-FAM	X51	TAAGCGGTCTGTACTATGCG	TAAGCGGTCTGTACTATGCGCAAGACTCCCACCATCTCAGGACAACCTCCAGAGTCCTCGCGGCTCGATACTTACTCAA
scaff1_P0_O84267	1	0	10531065-10531103	CTTCCTGCTACTCACTCCGGGCACCTACTGAACAACCTG	X0	GCGGCTCGATACTTACTCAA	6-FAM	X51	TAAGCGGTCTGTACTATGCG	TAAGCGGTCTGTACTATGCGCTTCCTGCTACTCACTCCGGGCACCTACTGAACAACCTGGCGGCTCGATACTTACTCAA
scaff1_P0_O84268	1	0	10531223-10531261	CTCCTCCTCCTGAACCTCCTGTCCCCATTAGCCGTTATC	X0	GCGGCTCGATACTTACTCAA	6-FAM	X51	TAAGCGGTCTGTACTATGCG	TAAGCGGTCTGTACTATGCGCTCCTCCTCCTGAACCTCCTGTCCCCATTAGCCGTTATCGCGGCTCGATACTTACTCAA
scaff1_P0_O84269	1	0	10531310-10531348	TATAGATTCATGCATGCTGTGCTGATCTGCTTCATTCGT	X0	GCGGCTCGATACTTACTCAA	6-FAM	X51	TAAGCGGTCTGTACTATGCG	TAAGCGGTCTGTACTATGCGTATAGATTCATGCATGCTGTGCTGATCTGCTTCATTCGTGCGGCTCGATACTTACTCAA
scaff1_P0_O84270	1	0	10531551-10531589	ATTGCAAAGACAAGTCCAGAGGGTCTTACGCACCCTTTC	X0	GCGGCTCGATACTTACTCAA	6-FAM	X51	TAAGCGGTCTGTACTATGCG	TAAGCGGTCTGTACTATGCGATTGCAAAGACAAGTCCAGAGGGTCTTACGCACCCTTTCGCGGCTCGATACTTACTCAA
scaff1_P0_O84271	1	0	10531684-10531722	CAGCCAGTTATACACACCCTCACTTGTGTGTGTGCATAT	X0	GCGGCTCGATACTTACTCAA	6-FAM	X51	TAAGCGGTCTGTACTATGCG	TAAGCGGTCTGTACTATGCGCAGCCAGTTATACACACCCTCACTTGTGTGTGTGCATATGCGGCTCGATACTTACTCAA
scaff1_P0_O84272	1	0	10531762-10531800	GGGTGCGTGAATGTAGCTCTATGCAGTGTTTGCACACGT	X0	GCGGCTCGATACTTACTCAA	6-FAM	X51	TAAGCGGTCTGTACTATGCG	TAAGCGGTCTGTACTATGCGGGGTGCGTGAATGTAGCTCTATGCAGTGTTTGCACACGTGCGGCTCGATACTTACTCAA
scaff1_P0_O84273	1	0	10531812-10531850	TTTTGAGAGTGTCCATCCTGTCACTACATACTCAGGGCC	X0	GCGGCTCGATACTTACTCAA	6-FAM	X51	TAAGCGGTCTGTACTATGCG	TAAGCGGTCTGTACTATGCGTTTTGAGAGTGTCCATCCTGTCACTACATACTCAGGGCCGCGGCTCGATACTTACTCAA
scaff1_P0_O84274	1	0	10531887-10531925	CCCGCCTACAGTAATGAGTAGACGAACCACTGCAGGCAT	X0	GCGGCTCGATACTTACTCAA	6-FAM	X51	TAAGCGGTCTGTACTATGCG	TAAGCGGTCTGTACTATGCGCCCGCCTACAGTAATGAGTAGACGAACCACTGCAGGCATGCGGCTCGATACTTACTCAA
scaff1_P0_O84275	1	0	10531970-10532008	GTGGGTGCAAGGTCCCTGGAGCACAGAGGAGAATATGAA	X0	GCGGCTCGATACTTACTCAA	6-FAM	X51	TAAGCGGTCTGTACTATGCG	TAAGCGGTCTGTACTATGCGGTGGGTGCAAGGTCCCTGGAGCACAGAGGAGAATATGAAGCGGCTCGATACTTACTCAA
scaff1_P0_O84276	1	0	10532045-10532083	GCAAAACTGTCCAGGGAAGGCTGTCGAGTTTGGACTGTA	X0	GCGGCTCGATACTTACTCAA	6-FAM	X51	TAAGCGGTCTGTACTATGCG	TAAGCGGTCTGTACTATGCGGCAAAACTGTCCAGGGAAGGCTGTCGAGTTTGGACTGTAGCGGCTCGATACTTACTCAA
scaff1_P0_O84277	1	0	10532084-10532122	TTCTCTAAACCAGAGACACAAGGCAGGTTTGGAGCCTCA	X0	GCGGCTCGATACTTACTCAA	6-FAM	X51	TAAGCGGTCTGTACTATGCG	TAAGCGGTCTGTACTATGCGTTCTCTAAACCAGAGACACAAGGCAGGTTTGGAGCCTCAGCGGCTCGATACTTACTCAA
scaff1_P0_O84278	1	0	10532127-10532165	GGTGGCTGTGATGTAAATGGTGGCTGGGGAGGATAAGAG	X0	GCGGCTCGATACTTACTCAA	6-FAM	X51	TAAGCGGTCTGTACTATGCG	TAAGCGGTCTGTACTATGCGGGTGGCTGTGATGTAAATGGTGGCTGGGGAGGATAAGAGGCGGCTCGATACTTACTCAA
scaff1_P0_O84279	1	0	10532305-10532343	CCGCCTCTGTATGTGTGGATGGTGAAATGCTGATGCTGA	X0	GCGGCTCGATACTTACTCAA	6-FAM	X51	TAAGCGGTCTGTACTATGCG	TAAGCGGTCTGTACTATGCGCCGCCTCTGTATGTGTGGATGGTGAAATGCTGATGCTGAGCGGCTCGATACTTACTCAA
scaff1_P0_O84280	1	0	10532344-10532382	CAGTAGAACATTTCAGCCCGGGTGAGAGATCACCACCTG	X0	GCGGCTCGATACTTACTCAA	6-FAM	X51	TAAGCGGTCTGTACTATGCG	TAAGCGGTCTGTACTATGCGCAGTAGAACATTTCAGCCCGGGTGAGAGATCACCACCTGGCGGCTCGATACTTACTCAA
scaff1_P0_O84281	1	0	10532568-10532606	TCTAGAACCTTCTGCTGCTCCCCTCCATGCTTTATAAAA	X0	GCGGCTCGATACTTACTCAA	6-FAM	X51	TAAGCGGTCTGTACTATGCG	TAAGCGGTCTGTACTATGCGTCTAGAACCTTCTGCTGCTCCCCTCCATGCTTTATAAAAGCGGCTCGATACTTACTCAA
scaff1_P0_O84282	1	0	10532657-10532695	AAAACCAATTTCTCTAAAATGCTGCCAGAGTCTGAGCCT	X0	GCGGCTCGATACTTACTCAA	6-FAM	X51	TAAGCGGTCTGTACTATGCG	TAAGCGGTCTGTACTATGCGAAAACCAATTTCTCTAAAATGCTGCCAGAGTCTGAGCCTGCGGCTCGATACTTACTCAA
scaff1_P0_O84283	1	0	10532706-10532744	TTTTATTTTGTTTGCACAGAGCTCCACGCCATAAATGCT	X0	GCGGCTCGATACTTACTCAA	6-FAM	X51	TAAGCGGTCTGTACTATGCG	TAAGCGGTCTGTACTATGCGTTTTATTTTGTTTGCACAGAGCTCCACGCCATAAATGCTGCGGCTCGATACTTACTCAA
scaff1_P0_O84284	1	0	10532862-10532900	TTTTAGGAGGTTTCAGATGCCAGGAGACCGGAGAGGAGC	X0	GCGGCTCGATACTTACTCAA	6-FAM	X51	TAAGCGGTCTGTACTATGCG	TAAGCGGTCTGTACTATGCGTTTTAGGAGGTTTCAGATGCCAGGAGACCGGAGAGGAGCGCGGCTCGATACTTACTCAA
scaff1_P0_O84285	1	0	10533117-10533155	GACCGGACAAGCAACCTGCCTTCTTTAGCGGGTAGATTT	X0	GCGGCTCGATACTTACTCAA	6-FAM	X51	TAAGCGGTCTGTACTATGCG	TAAGCGGTCTGTACTATGCGGACCGGACAAGCAACCTGCCTTCTTTAGCGGGTAGATTTGCGGCTCGATACTTACTCAA
scaff1_P0_O84286	1	0	10533326-10533364	TAAGGTTGTTAGACAGGCTTTGGAGGTTGAGATACAGGA	X0	GCGGCTCGATACTTACTCAA	6-FAM	X51	TAAGCGGTCTGTACTATGCG	TAAGCGGTCTGTACTATGCGTAAGGTTGTTAGACAGGCTTTGGAGGTTGAGATACAGGAGCGGCTCGATACTTACTCAA
scaff1_P0_O84287	1	0	10534006-10534044	AATTTCAGACCTAAGGGGTGGGACAGATTTCAAACAAGA	X0	GCGGCTCGATACTTACTCAA	6-FAM	X51	TAAGCGGTCTGTACTATGCG	TAAGCGGTCTGTACTATGCGAATTTCAGACCTAAGGGGTGGGACAGATTTCAAACAAGAGCGGCTCGATACTTACTCAA
scaff1_P0_O84288	1	0	10534045-10534083	GGCAGACTACTGGTTCAGTCTGTCCCGACATTCTGGGAG	X0	GCGGCTCGATACTTACTCAA	6-FAM	X51	TAAGCGGTCTGTACTATGCG	TAAGCGGTCTGTACTATGCGGGCAGACTACTGGTTCAGTCTGTCCCGACATTCTGGGAGGCGGCTCGATACTTACTCAA
scaff1_P0_O84289	1	0	10534158-10534196	TCACAGAATTGCCTGGAATTCCTACATAGCTCTGAATCC	X0	GCGGCTCGATACTTACTCAA	6-FAM	X51	TAAGCGGTCTGTACTATGCG	TAAGCGGTCTGTACTATGCGTCACAGAATTGCCTGGAATTCCTACATAGCTCTGAATCCGCGGCTCGATACTTACTCAA
scaff1_P0_O84290	1	0	10534202-10534240	TTCTGTCGAAGAAGCCAAAATGACTACCAGTGAAATGCT	X0	GCGGCTCGATACTTACTCAA	6-FAM	X51	TAAGCGGTCTGTACTATGCG	TAAGCGGTCTGTACTATGCGTTCTGTCGAAGAAGCCAAAATGACTACCAGTGAAATGCTGCGGCTCGATACTTACTCAA
scaff1_P0_O84291	1	0	10534294-10534332	ACCTGTTGTTCTGGTTACAAGACAGAGCTTTGGAAAAGT	X0	GCGGCTCGATACTTACTCAA	6-FAM	X51	TAAGCGGTCTGTACTATGCG	TAAGCGGTCTGTACTATGCGACCTGTTGTTCTGGTTACAAGACAGAGCTTTGGAAAAGTGCGGCTCGATACTTACTCAA
scaff1_P0_O84292	1	0	10534338-10534376	AAATGCCTTCCCCAGAATGACTGGATTTTCTTTTATGCC	X0	GCGGCTCGATACTTACTCAA	6-FAM	X51	TAAGCGGTCTGTACTATGCG	TAAGCGGTCTGTACTATGCGAAATGCCTTCCCCAGAATGACTGGATTTTCTTTTATGCCGCGGCTCGATACTTACTCAA
scaff1_P0_O84293	1	0	10534411-10534449	CCCCAAAGCTGTGCTATATGCAGATTCGAATCACAGGCG	X0	GCGGCTCGATACTTACTCAA	6-FAM	X51	TAAGCGGTCTGTACTATGCG	TAAGCGGTCTGTACTATGCGCCCCAAAGCTGTGCTATATGCAGATTCGAATCACAGGCGGCGGCTCGATACTTACTCAA
scaff1_P0_O84294	1	0	10534501-10534539	TCCCCACCAGCAACTCACCTTCATCCCCTGAAAGTTCTT	X0	GCGGCTCGATACTTACTCAA	6-FAM	X51	TAAGCGGTCTGTACTATGCG	TAAGCGGTCTGTACTATGCGTCCCCACCAGCAACTCACCTTCATCCCCTGAAAGTTCTTGCGGCTCGATACTTACTCAA
scaff1_P0_O84295	1	0	10534540-10534578	CAGCATCACGTCTCCGATTCTTTGGTAATCTCCTCTGAT	X0	GCGGCTCGATACTTACTCAA	6-FAM	X51	TAAGCGGTCTGTACTATGCG	TAAGCGGTCTGTACTATGCGCAGCATCACGTCTCCGATTCTTTGGTAATCTCCTCTGATGCGGCTCGATACTTACTCAA
scaff1_P0_O84296	1	0	10534595-10534633	CCTTCCCTGGGAGCAAAGGGTTGGAAACCAAAGCGTTAG	X0	GCGGCTCGATACTTACTCAA	6-FAM	X51	TAAGCGGTCTGTACTATGCG	TAAGCGGTCTGTACTATGCGCCTTCCCTGGGAGCAAAGGGTTGGAAACCAAAGCGTTAGGCGGCTCGATACTTACTCAA
scaff1_P0_O84297	1	0	10534634-10534672	CAGTGAAAACATGACCGGATCAACGTGCAAGCCCCAGAT	X0	GCGGCTCGATACTTACTCAA	6-FAM	X51	TAAGCGGTCTGTACTATGCG	TAAGCGGTCTGTACTATGCGCAGTGAAAACATGACCGGATCAACGTGCAAGCCCCAGATGCGGCTCGATACTTACTCAA
scaff1_P0_O84298	1	0	10534673-10534711	GACAAACCATCAACCTTCACGTCTCCCTGTCCGCTAACC	X0	GCGGCTCGATACTTACTCAA	6-FAM	X51	TAAGCGGTCTGTACTATGCG	TAAGCGGTCTGTACTATGCGGACAAACCATCAACCTTCACGTCTCCCTGTCCGCTAACCGCGGCTCGATACTTACTCAA
scaff1_P0_O84299	1	0	10534712-10534750	TAACTGTATTCTCCTCTTGGTGTGTGTCACAGGACATCA	X0	GCGGCTCGATACTTACTCAA	6-FAM	X51	TAAGCGGTCTGTACTATGCG	TAAGCGGTCTGTACTATGCGTAACTGTATTCTCCTCTTGGTGTGTGTCACAGGACATCAGCGGCTCGATACTTACTCAA
scaff1_P0_O84300	1	0	10534751-10534789	GCGCTAGGAGAGACTTCAAAATGACCCCGCTACTTCTGC	X0	GCGGCTCGATACTTACTCAA	6-FAM	X51	TAAGCGGTCTGTACTATGCG	TAAGCGGTCTGTACTATGCGGCGCTAGGAGAGACTTCAAAATGACCCCGCTACTTCTGCGCGGCTCGATACTTACTCAA
scaff1_P0_O84301	1	0	10534790-10534828	AGACAAAGAATTCCACTTGTGCTCTGAAAAGTAGCAGGG	X0	GCGGCTCGATACTTACTCAA	6-FAM	X51	TAAGCGGTCTGTACTATGCG	TAAGCGGTCTGTACTATGCGAGACAAAGAATTCCACTTGTGCTCTGAAAAGTAGCAGGGGCGGCTCGATACTTACTCAA
scaff1_P0_O84302	1	0	10534876-10534914	TTTTCCATCCACGCTTGGATGATTTTCTCAGCGTTAGAA	X0	GCGGCTCGATACTTACTCAA	6-FAM	X51	TAAGCGGTCTGTACTATGCG	TAAGCGGTCTGTACTATGCGTTTTCCATCCACGCTTGGATGATTTTCTCAGCGTTAGAAGCGGCTCGATACTTACTCAA
scaff1_P0_O84303	1	0	10534915-10534953	CAACGAGGAGATGACTTGCAGGAACAAGCTCATGAAACT	X0	GCGGCTCGATACTTACTCAA	6-FAM	X51	TAAGCGGTCTGTACTATGCG	TAAGCGGTCTGTACTATGCGCAACGAGGAGATGACTTGCAGGAACAAGCTCATGAAACTGCGGCTCGATACTTACTCAA
scaff1_P0_O84304	1	0	10534960-10534998	TTCTCACAGACTGGGACTAACAGACACTTGTAAGAAGCC	X0	GCGGCTCGATACTTACTCAA	6-FAM	X51	TAAGCGGTCTGTACTATGCG	TAAGCGGTCTGTACTATGCGTTCTCACAGACTGGGACTAACAGACACTTGTAAGAAGCCGCGGCTCGATACTTACTCAA
scaff1_P0_O84305	1	0	10535012-10535050	AAAATCAAGGTTTCTGCTCCCAAGAGTCCTTACCTGAAG	X0	GCGGCTCGATACTTACTCAA	6-FAM	X51	TAAGCGGTCTGTACTATGCG	TAAGCGGTCTGTACTATGCGAAAATCAAGGTTTCTGCTCCCAAGAGTCCTTACCTGAAGGCGGCTCGATACTTACTCAA
scaff1_P0_O84306	1	0	10535118-10535156	CCTGACGGAGGTGGGTATGTGAAGAACGACCCAGAAGAG	X0	GCGGCTCGATACTTACTCAA	6-FAM	X51	TAAGCGGTCTGTACTATGCG	TAAGCGGTCTGTACTATGCGCCTGACGGAGGTGGGTATGTGAAGAACGACCCAGAAGAGGCGGCTCGATACTTACTCAA
scaff1_P0_O84307	1	0	10535197-10535235	CCCCAGACATTGCTGGGTGACGAATGACAAAGATACAGG	X0	GCGGCTCGATACTTACTCAA	6-FAM	X51	TAAGCGGTCTGTACTATGCG	TAAGCGGTCTGTACTATGCGCCCCAGACATTGCTGGGTGACGAATGACAAAGATACAGGGCGGCTCGATACTTACTCAA
scaff1_P0_O84308	1	0	10535265-10535303	TAATTTCCCGTTGGCTCTAGGCTGTATCCAGTATTGACA	X0	GCGGCTCGATACTTACTCAA	6-FAM	X51	TAAGCGGTCTGTACTATGCG	TAAGCGGTCTGTACTATGCGTAATTTCCCGTTGGCTCTAGGCTGTATCCAGTATTGACAGCGGCTCGATACTTACTCAA
scaff1_P0_O84309	1	0	10535340-10535378	TAATAATGGCAGCTTCGGTTACTGAGCACTGACTAGTCA	X0	GCGGCTCGATACTTACTCAA	6-FAM	X51	TAAGCGGTCTGTACTATGCG	TAAGCGGTCTGTACTATGCGTAATAATGGCAGCTTCGGTTACTGAGCACTGACTAGTCAGCGGCTCGATACTTACTCAA
scaff1_P0_O84310	1	0	10535421-10535459	CCCCTCTAAACAGCTAAATACCGAGGCACAAAGAAACGA	X0	GCGGCTCGATACTTACTCAA	6-FAM	X51	TAAGCGGTCTGTACTATGCG	TAAGCGGTCTGTACTATGCGCCCCTCTAAACAGCTAAATACCGAGGCACAAAGAAACGAGCGGCTCGATACTTACTCAA
scaff1_P0_O84311	1	0	10535460-10535498	AGCAACGTGTCTAATGTCAGTGATCACAAGGCTGGAGCT	X0	GCGGCTCGATACTTACTCAA	6-FAM	X51	TAAGCGGTCTGTACTATGCG	TAAGCGGTCTGTACTATGCGAGCAACGTGTCTAATGTCAGTGATCACAAGGCTGGAGCTGCGGCTCGATACTTACTCAA
scaff1_P0_O84312	1	0	10535505-10535543	CAAGCCCAGGAACCCAGCCTATACACTTCTAGCCACCAT	X0	GCGGCTCGATACTTACTCAA	6-FAM	X51	TAAGCGGTCTGTACTATGCG	TAAGCGGTCTGTACTATGCGCAAGCCCAGGAACCCAGCCTATACACTTCTAGCCACCATGCGGCTCGATACTTACTCAA
scaff1_P0_O84313	1	0	10535623-10535661	AATATCTTCAAACCAATTGTTCAGGATAGCCAGACGCCA	X0	GCGGCTCGATACTTACTCAA	6-FAM	X51	TAAGCGGTCTGTACTATGCG	TAAGCGGTCTGTACTATGCGAATATCTTCAAACCAATTGTTCAGGATAGCCAGACGCCAGCGGCTCGATACTTACTCAA
scaff1_P0_O84314	1	0	10535709-10535747	GGGCAGGGAGGTGAGACGTGCTCAGGGTGGAATAAAATA	X0	GCGGCTCGATACTTACTCAA	6-FAM	X51	TAAGCGGTCTGTACTATGCG	TAAGCGGTCTGTACTATGCGGGGCAGGGAGGTGAGACGTGCTCAGGGTGGAATAAAATAGCGGCTCGATACTTACTCAA
scaff1_P0_O84315	1	0	10536260-10536298	GCAGAAAAGTCTGCGCAGATAGAAACAGGAGGGCTGGTT	X0	GCGGCTCGATACTTACTCAA	6-FAM	X51	TAAGCGGTCTGTACTATGCG	TAAGCGGTCTGTACTATGCGGCAGAAAAGTCTGCGCAGATAGAAACAGGAGGGCTGGTTGCGGCTCGATACTTACTCAA
scaff1_P0_O84316	1	0	10536324-10536362	AGCGAGCAGTGACAACACCACGTACTCCACCGTTCATAA	X0	GCGGCTCGATACTTACTCAA	6-FAM	X51	TAAGCGGTCTGTACTATGCG	TAAGCGGTCTGTACTATGCGAGCGAGCAGTGACAACACCACGTACTCCACCGTTCATAAGCGGCTCGATACTTACTCAA
scaff1_P0_O84317	1	0	10536363-10536401	CTGAGCACAGACTGGGAAGTACATCACAGGAGAGACAAG	X0	GCGGCTCGATACTTACTCAA	6-FAM	X51	TAAGCGGTCTGTACTATGCG	TAAGCGGTCTGTACTATGCGCTGAGCACAGACTGGGAAGTACATCACAGGAGAGACAAGGCGGCTCGATACTTACTCAA
scaff1_P0_O84318	1	0	10536474-10536512	CCTGCCAGGGTCTTCTGCGGCTGTCTTTCTCTTTTCTTG	X0	GCGGCTCGATACTTACTCAA	6-FAM	X51	TAAGCGGTCTGTACTATGCG	TAAGCGGTCTGTACTATGCGCCTGCCAGGGTCTTCTGCGGCTGTCTTTCTCTTTTCTTGGCGGCTCGATACTTACTCAA
scaff1_P0_O84319	1	0	10536656-10536694	GTTTGCTGTGTTGGGCAGCAGGTTCTTAGCGGTTACCTA	X0	GCGGCTCGATACTTACTCAA	6-FAM	X51	TAAGCGGTCTGTACTATGCG	TAAGCGGTCTGTACTATGCGGTTTGCTGTGTTGGGCAGCAGGTTCTTAGCGGTTACCTAGCGGCTCGATACTTACTCAA
scaff1_P0_O84320	1	0	10536752-10536790	CCCCTCTCTCTCTGCCCTGGTGTCCTTACACTTGTTCTC	X0	GCGGCTCGATACTTACTCAA	6-FAM	X51	TAAGCGGTCTGTACTATGCG	TAAGCGGTCTGTACTATGCGCCCCTCTCTCTCTGCCCTGGTGTCCTTACACTTGTTCTCGCGGCTCGATACTTACTCAA
scaff1_P0_O84321	1	0	10536845-10536883	GAAGGGCTGTTCTCTAGACAGCCTATTCCATTCTTTTCC	X0	GCGGCTCGATACTTACTCAA	6-FAM	X51	TAAGCGGTCTGTACTATGCG	TAAGCGGTCTGTACTATGCGGAAGGGCTGTTCTCTAGACAGCCTATTCCATTCTTTTCCGCGGCTCGATACTTACTCAA
scaff1_P0_O84322	1	0	10536884-10536922	ACCCTGATGCAGAATTCCTCAATCCTTCTGCTGCTTCTT	X0	GCGGCTCGATACTTACTCAA	6-FAM	X51	TAAGCGGTCTGTACTATGCG	TAAGCGGTCTGTACTATGCGACCCTGATGCAGAATTCCTCAATCCTTCTGCTGCTTCTTGCGGCTCGATACTTACTCAA
scaff1_P0_O84323	1	0	10536924-10536962	GCCGCCAAAACAAACAAGCTGGCCGATGGCCTTAATTAC	X0	GCGGCTCGATACTTACTCAA	6-FAM	X51	TAAGCGGTCTGTACTATGCG	TAAGCGGTCTGTACTATGCGGCCGCCAAAACAAACAAGCTGGCCGATGGCCTTAATTACGCGGCTCGATACTTACTCAA
scaff1_P0_O84324	1	0	10537014-10537052	AAATGGTTCTGTCCAAGACTGCTGCTGACCTCTGAGTCA	X0	GCGGCTCGATACTTACTCAA	6-FAM	X51	TAAGCGGTCTGTACTATGCG	TAAGCGGTCTGTACTATGCGAAATGGTTCTGTCCAAGACTGCTGCTGACCTCTGAGTCAGCGGCTCGATACTTACTCAA
scaff1_P0_O84325	1	0	10537167-10537205	CCCCTGGTTTCTCTCCAGGTGACCTCTTCAATCCTGTTT	X0	GCGGCTCGATACTTACTCAA	6-FAM	X51	TAAGCGGTCTGTACTATGCG	TAAGCGGTCTGTACTATGCGCCCCTGGTTTCTCTCCAGGTGACCTCTTCAATCCTGTTTGCGGCTCGATACTTACTCAA
scaff1_P0_O84326	1	0	10537206-10537244	GCCAAGCTCCAAGGGAAGCCAACTCATAGGAATCTCAAA	X0	GCGGCTCGATACTTACTCAA	6-FAM	X51	TAAGCGGTCTGTACTATGCG	TAAGCGGTCTGTACTATGCGGCCAAGCTCCAAGGGAAGCCAACTCATAGGAATCTCAAAGCGGCTCGATACTTACTCAA
scaff1_P0_O84327	1	0	10537245-10537283	CTCAAGAGATTCTGCACAGAGGTATTTATCTTGCTGCCA	X0	GCGGCTCGATACTTACTCAA	6-FAM	X51	TAAGCGGTCTGTACTATGCG	TAAGCGGTCTGTACTATGCGCTCAAGAGATTCTGCACAGAGGTATTTATCTTGCTGCCAGCGGCTCGATACTTACTCAA
scaff1_P0_O84328	1	0	10537310-10537348	TTTCTTAATGAAACAACTGTCTTGCTTCAGCCTCAAGCC	X0	GCGGCTCGATACTTACTCAA	6-FAM	X51	TAAGCGGTCTGTACTATGCG	TAAGCGGTCTGTACTATGCGTTTCTTAATGAAACAACTGTCTTGCTTCAGCCTCAAGCCGCGGCTCGATACTTACTCAA
scaff1_P0_O84329	1	0	10537390-10537428	CATCCATCGGGTCATTCTTCCCCAAAGCAGCCTCAGTAG	X0	GCGGCTCGATACTTACTCAA	6-FAM	X51	TAAGCGGTCTGTACTATGCG	TAAGCGGTCTGTACTATGCGCATCCATCGGGTCATTCTTCCCCAAAGCAGCCTCAGTAGGCGGCTCGATACTTACTCAA
scaff1_P0_O84330	1	0	10537430-10537468	GAATGCTCCAGCATCTGAGTTAGACCAGGCTCCCCTCTG	X0	GCGGCTCGATACTTACTCAA	6-FAM	X51	TAAGCGGTCTGTACTATGCG	TAAGCGGTCTGTACTATGCGGAATGCTCCAGCATCTGAGTTAGACCAGGCTCCCCTCTGGCGGCTCGATACTTACTCAA
scaff1_P0_O84331	1	0	10537713-10537751	ATGCTCATGATCAGAAATTATTCCACCCCATCAGCTACA	X0	GCGGCTCGATACTTACTCAA	6-FAM	X51	TAAGCGGTCTGTACTATGCG	TAAGCGGTCTGTACTATGCGATGCTCATGATCAGAAATTATTCCACCCCATCAGCTACAGCGGCTCGATACTTACTCAA
scaff1_P0_O84332	1	0	10537752-10537790	GGGGTGTGGTATCTTTGGCAAATGGTTCTTCATTGGATC	X0	GCGGCTCGATACTTACTCAA	6-FAM	X51	TAAGCGGTCTGTACTATGCG	TAAGCGGTCTGTACTATGCGGGGGTGTGGTATCTTTGGCAAATGGTTCTTCATTGGATCGCGGCTCGATACTTACTCAA
scaff1_P0_O84333	1	0	10537798-10537836	AGATGTTTATCATTTGGCTAGTCTGTGGATCCTGTGTGG	X0	GCGGCTCGATACTTACTCAA	6-FAM	X51	TAAGCGGTCTGTACTATGCG	TAAGCGGTCTGTACTATGCGAGATGTTTATCATTTGGCTAGTCTGTGGATCCTGTGTGGGCGGCTCGATACTTACTCAA
scaff1_P0_O84334	1	0	10537837-10537875	GTGCAGTTGTGAATTTACAGGTTGCTTCTCCTTACACAC	X0	GCGGCTCGATACTTACTCAA	6-FAM	X51	TAAGCGGTCTGTACTATGCG	TAAGCGGTCTGTACTATGCGGTGCAGTTGTGAATTTACAGGTTGCTTCTCCTTACACACGCGGCTCGATACTTACTCAA
scaff1_P0_O84335	1	0	10537953-10537991	GGGAAGCTTGCTTAGGAGTTGGGAGGTTCTCCTTCCCTC	X0	GCGGCTCGATACTTACTCAA	6-FAM	X51	TAAGCGGTCTGTACTATGCG	TAAGCGGTCTGTACTATGCGGGGAAGCTTGCTTAGGAGTTGGGAGGTTCTCCTTCCCTCGCGGCTCGATACTTACTCAA
scaff1_P0_O84336	1	0	10537992-10538030	CCCACCACATCTAAACAACAAAGGAGGACCGAATTGCTC	X0	GCGGCTCGATACTTACTCAA	6-FAM	X51	TAAGCGGTCTGTACTATGCG	TAAGCGGTCTGTACTATGCGCCCACCACATCTAAACAACAAAGGAGGACCGAATTGCTCGCGGCTCGATACTTACTCAA
scaff1_P0_O84337	1	0	10538031-10538069	AGTGAGAAGAGCCTGGTTTCAGTAAAATGAGGGAAGACA	X0	GCGGCTCGATACTTACTCAA	6-FAM	X51	TAAGCGGTCTGTACTATGCG	TAAGCGGTCTGTACTATGCGAGTGAGAAGAGCCTGGTTTCAGTAAAATGAGGGAAGACAGCGGCTCGATACTTACTCAA
scaff1_P0_O84338	1	0	10538072-10538110	ACTTATGCTAGATTTCCACGTATGCAGCTCTCATCTTGG	X0	GCGGCTCGATACTTACTCAA	6-FAM	X51	TAAGCGGTCTGTACTATGCG	TAAGCGGTCTGTACTATGCGACTTATGCTAGATTTCCACGTATGCAGCTCTCATCTTGGGCGGCTCGATACTTACTCAA
scaff1_P0_O84339	1	0	10538120-10538158	CCGAACTTCCAAATGGGCATGCCACTTGACAATGCACAT	X0	GCGGCTCGATACTTACTCAA	6-FAM	X51	TAAGCGGTCTGTACTATGCG	TAAGCGGTCTGTACTATGCGCCGAACTTCCAAATGGGCATGCCACTTGACAATGCACATGCGGCTCGATACTTACTCAA
scaff1_P0_O84340	1	0	10538187-10538225	CATCATCTAGATATTTTAGAGCGAATGCTCTGGACGGGG	X0	GCGGCTCGATACTTACTCAA	6-FAM	X51	TAAGCGGTCTGTACTATGCG	TAAGCGGTCTGTACTATGCGCATCATCTAGATATTTTAGAGCGAATGCTCTGGACGGGGGCGGCTCGATACTTACTCAA
scaff1_P0_O84341	1	0	10538247-10538285	CGGCTCCCACAGGTACTGAACAATCTCCCGTCTCTCATA	X0	GCGGCTCGATACTTACTCAA	6-FAM	X51	TAAGCGGTCTGTACTATGCG	TAAGCGGTCTGTACTATGCGCGGCTCCCACAGGTACTGAACAATCTCCCGTCTCTCATAGCGGCTCGATACTTACTCAA
scaff1_P0_O84342	1	0	10538340-10538378	GGCAGGGAGCAGTGATGGAGGCCAAGTTAGATTGACTTC	X0	GCGGCTCGATACTTACTCAA	6-FAM	X51	TAAGCGGTCTGTACTATGCG	TAAGCGGTCTGTACTATGCGGGCAGGGAGCAGTGATGGAGGCCAAGTTAGATTGACTTCGCGGCTCGATACTTACTCAA
scaff1_P0_O84343	1	0	10538387-10538425	TCTTCCTTTGCCAACTCTTTATTAGAAGAGCAGTGCAGT	X0	GCGGCTCGATACTTACTCAA	6-FAM	X51	TAAGCGGTCTGTACTATGCG	TAAGCGGTCTGTACTATGCGTCTTCCTTTGCCAACTCTTTATTAGAAGAGCAGTGCAGTGCGGCTCGATACTTACTCAA
scaff1_P0_O84344	1	0	10538491-10538529	CTGTTCCCCTCAGTTTGCAGAGTCTTGGTTTCATTTGGG	X0	GCGGCTCGATACTTACTCAA	6-FAM	X51	TAAGCGGTCTGTACTATGCG	TAAGCGGTCTGTACTATGCGCTGTTCCCCTCAGTTTGCAGAGTCTTGGTTTCATTTGGGGCGGCTCGATACTTACTCAA
scaff1_P0_O84345	1	0	10538530-10538568	AAACTACTCTGGGATAGCATCAGGATCCTCTGTGCCCAG	X0	GCGGCTCGATACTTACTCAA	6-FAM	X51	TAAGCGGTCTGTACTATGCG	TAAGCGGTCTGTACTATGCGAAACTACTCTGGGATAGCATCAGGATCCTCTGTGCCCAGGCGGCTCGATACTTACTCAA
scaff1_P0_O84346	1	0	10538766-10538804	CTGCTCCGCAGAGAATTACCATCACGTTTGCGCTTCCTC	X0	GCGGCTCGATACTTACTCAA	6-FAM	X51	TAAGCGGTCTGTACTATGCG	TAAGCGGTCTGTACTATGCGCTGCTCCGCAGAGAATTACCATCACGTTTGCGCTTCCTCGCGGCTCGATACTTACTCAA
scaff1_P0_O84347	1	0	10538817-10538855	CCAGCGAACCTGTAAGTCCAGTGCACTGGCCTTATTGTA	X0	GCGGCTCGATACTTACTCAA	6-FAM	X51	TAAGCGGTCTGTACTATGCG	TAAGCGGTCTGTACTATGCGCCAGCGAACCTGTAAGTCCAGTGCACTGGCCTTATTGTAGCGGCTCGATACTTACTCAA
scaff1_P0_O84348	1	0	10538900-10538938	TTATAACTCTTCCAGAACAGCCTCTGGACGTTAACCTCA	X0	GCGGCTCGATACTTACTCAA	6-FAM	X51	TAAGCGGTCTGTACTATGCG	TAAGCGGTCTGTACTATGCGTTATAACTCTTCCAGAACAGCCTCTGGACGTTAACCTCAGCGGCTCGATACTTACTCAA
scaff1_P0_O84349	1	0	10538955-10538993	GTTGGGAAGATGGGGCCGCGTATTCACTGTCTGCATAAT	X0	GCGGCTCGATACTTACTCAA	6-FAM	X51	TAAGCGGTCTGTACTATGCG	TAAGCGGTCTGTACTATGCGGTTGGGAAGATGGGGCCGCGTATTCACTGTCTGCATAATGCGGCTCGATACTTACTCAA
scaff1_P0_O84350	1	0	10538994-10539032	TACTGCGCGACAATGCAGCGGAAAATTCTTTTGACAATT	X0	GCGGCTCGATACTTACTCAA	6-FAM	X51	TAAGCGGTCTGTACTATGCG	TAAGCGGTCTGTACTATGCGTACTGCGCGACAATGCAGCGGAAAATTCTTTTGACAATTGCGGCTCGATACTTACTCAA
scaff1_P0_O84351	1	0	10539041-10539079	GAAACCCACGTACCAAGGAGCCTCCCAGATGCTGAATTC	X0	GCGGCTCGATACTTACTCAA	6-FAM	X51	TAAGCGGTCTGTACTATGCG	TAAGCGGTCTGTACTATGCGGAAACCCACGTACCAAGGAGCCTCCCAGATGCTGAATTCGCGGCTCGATACTTACTCAA
scaff1_P0_O84352	1	0	10539080-10539118	TGACCTGTGCACCATGATTAATGTGCTCCAGGGCACAAC	X0	GCGGCTCGATACTTACTCAA	6-FAM	X51	TAAGCGGTCTGTACTATGCG	TAAGCGGTCTGTACTATGCGTGACCTGTGCACCATGATTAATGTGCTCCAGGGCACAACGCGGCTCGATACTTACTCAA
scaff1_P0_O84353	1	0	10539119-10539157	TATGTGTTCTGTCAGCACAAGGTTGAACGAACACACACA	X0	GCGGCTCGATACTTACTCAA	6-FAM	X51	TAAGCGGTCTGTACTATGCG	TAAGCGGTCTGTACTATGCGTATGTGTTCTGTCAGCACAAGGTTGAACGAACACACACAGCGGCTCGATACTTACTCAA
scaff1_P0_O84354	1	0	10539197-10539235	TAAATGTTTCATTCACCACTACAGACAGACCAGGGCTCC	X0	GCGGCTCGATACTTACTCAA	6-FAM	X51	TAAGCGGTCTGTACTATGCG	TAAGCGGTCTGTACTATGCGTAAATGTTTCATTCACCACTACAGACAGACCAGGGCTCCGCGGCTCGATACTTACTCAA
scaff1_P0_O84355	1	0	10539236-10539274	GCCCTTTCCTCCTCCCTCTCACAACAAAGCAAAGAATCA	X0	GCGGCTCGATACTTACTCAA	6-FAM	X51	TAAGCGGTCTGTACTATGCG	TAAGCGGTCTGTACTATGCGGCCCTTTCCTCCTCCCTCTCACAACAAAGCAAAGAATCAGCGGCTCGATACTTACTCAA
scaff1_P0_O84356	1	0	10539289-10539327	AACATAAAAGCAAAACCACATAGCTTGGAGCTAAACGGG	X0	GCGGCTCGATACTTACTCAA	6-FAM	X51	TAAGCGGTCTGTACTATGCG	TAAGCGGTCTGTACTATGCGAACATAAAAGCAAAACCACATAGCTTGGAGCTAAACGGGGCGGCTCGATACTTACTCAA
scaff1_P0_O84357	1	0	10539334-10539372	TTTTCAACTCAGCTCTGGGTCAGGGTGCTCTCTGACTCT	X0	GCGGCTCGATACTTACTCAA	6-FAM	X51	TAAGCGGTCTGTACTATGCG	TAAGCGGTCTGTACTATGCGTTTTCAACTCAGCTCTGGGTCAGGGTGCTCTCTGACTCTGCGGCTCGATACTTACTCAA
scaff1_P0_O84358	1	0	10540071-10540109	GACAAATCTTCCACTAATATGTAGGGTAGGAAGGGCAGC	X0	GCGGCTCGATACTTACTCAA	6-FAM	X51	TAAGCGGTCTGTACTATGCG	TAAGCGGTCTGTACTATGCGGACAAATCTTCCACTAATATGTAGGGTAGGAAGGGCAGCGCGGCTCGATACTTACTCAA
scaff1_P0_O84359	1	0	10540218-10540256	TCAATACCCTTTGAAATCCCTGGAGAGGAATCCTCATGA	X0	GCGGCTCGATACTTACTCAA	6-FAM	X51	TAAGCGGTCTGTACTATGCG	TAAGCGGTCTGTACTATGCGTCAATACCCTTTGAAATCCCTGGAGAGGAATCCTCATGAGCGGCTCGATACTTACTCAA
scaff1_P0_O84360	1	0	10540257-10540295	ATGTGAACATTAATTCACATCGCCGCTTGCAGGGAAGGC	X0	GCGGCTCGATACTTACTCAA	6-FAM	X51	TAAGCGGTCTGTACTATGCG	TAAGCGGTCTGTACTATGCGATGTGAACATTAATTCACATCGCCGCTTGCAGGGAAGGCGCGGCTCGATACTTACTCAA
scaff1_P0_O84361	1	0	10540296-10540334	ACTTGTGGTGTTCTTGCTTGCCTGGGGTACACTGTTTCC	X0	GCGGCTCGATACTTACTCAA	6-FAM	X51	TAAGCGGTCTGTACTATGCG	TAAGCGGTCTGTACTATGCGACTTGTGGTGTTCTTGCTTGCCTGGGGTACACTGTTTCCGCGGCTCGATACTTACTCAA
scaff1_P0_O84362	1	0	10540399-10540437	CCCTCAGCCACCCTGTGCTCATCAGCTATGAGTACATTA	X0	GCGGCTCGATACTTACTCAA	6-FAM	X51	TAAGCGGTCTGTACTATGCG	TAAGCGGTCTGTACTATGCGCCCTCAGCCACCCTGTGCTCATCAGCTATGAGTACATTAGCGGCTCGATACTTACTCAA
scaff1_P0_O84363	1	0	10540438-10540476	TAGACTTGCCTAAAGCCACAGCTTTTCTTCTTCCAAGTT	X0	GCGGCTCGATACTTACTCAA	6-FAM	X51	TAAGCGGTCTGTACTATGCG	TAAGCGGTCTGTACTATGCGTAGACTTGCCTAAAGCCACAGCTTTTCTTCTTCCAAGTTGCGGCTCGATACTTACTCAA
scaff1_P0_O84364	1	0	10540478-10540516	ACCAGTCCAGTTTAATATGAGGCACAAGAGTTACAGCCC	X0	GCGGCTCGATACTTACTCAA	6-FAM	X51	TAAGCGGTCTGTACTATGCG	TAAGCGGTCTGTACTATGCGACCAGTCCAGTTTAATATGAGGCACAAGAGTTACAGCCCGCGGCTCGATACTTACTCAA
scaff1_P0_O84365	1	0	10540517-10540555	ACTCACAGGCAGGTTTGATAGCACCAGATGAGACCTGGT	X0	GCGGCTCGATACTTACTCAA	6-FAM	X51	TAAGCGGTCTGTACTATGCG	TAAGCGGTCTGTACTATGCGACTCACAGGCAGGTTTGATAGCACCAGATGAGACCTGGTGCGGCTCGATACTTACTCAA
scaff1_P0_O84366	1	0	10540556-10540594	TTGGTTCTGTTGACAGCCATGCATTAAAACACAGCACAA	X0	GCGGCTCGATACTTACTCAA	6-FAM	X51	TAAGCGGTCTGTACTATGCG	TAAGCGGTCTGTACTATGCGTTGGTTCTGTTGACAGCCATGCATTAAAACACAGCACAAGCGGCTCGATACTTACTCAA
scaff1_P0_O84367	1	0	10540595-10540633	TAGAAGGGCCCTTTCAAACTCATCAGCGGCCTAAGTGTG	X0	GCGGCTCGATACTTACTCAA	6-FAM	X51	TAAGCGGTCTGTACTATGCG	TAAGCGGTCTGTACTATGCGTAGAAGGGCCCTTTCAAACTCATCAGCGGCCTAAGTGTGGCGGCTCGATACTTACTCAA
scaff1_P0_O84368	1	0	10540688-10540726	ACAAACCTAAAAGTAGCTTGCTCTAAAAGCACAGTGGGC	X0	GCGGCTCGATACTTACTCAA	6-FAM	X51	TAAGCGGTCTGTACTATGCG	TAAGCGGTCTGTACTATGCGACAAACCTAAAAGTAGCTTGCTCTAAAAGCACAGTGGGCGCGGCTCGATACTTACTCAA
scaff1_P0_O84369	1	0	10540764-10540802	TAGCTCCTGCATATGCTTGAGAACAGGCAATTTTACTCC	X0	GCGGCTCGATACTTACTCAA	6-FAM	X51	TAAGCGGTCTGTACTATGCG	TAAGCGGTCTGTACTATGCGTAGCTCCTGCATATGCTTGAGAACAGGCAATTTTACTCCGCGGCTCGATACTTACTCAA
scaff1_P0_O84370	1	0	10540803-10540841	TGTGTTAAAAGGAAACAATCACCAACCACCACTGGCCCC	X0	GCGGCTCGATACTTACTCAA	6-FAM	X51	TAAGCGGTCTGTACTATGCG	TAAGCGGTCTGTACTATGCGTGTGTTAAAAGGAAACAATCACCAACCACCACTGGCCCCGCGGCTCGATACTTACTCAA
scaff1_P0_O84371	1	0	10540871-10540909	GGCAGGACACAGTGGGAAGACCCCAGCATCCTTAAAATG	X0	GCGGCTCGATACTTACTCAA	6-FAM	X51	TAAGCGGTCTGTACTATGCG	TAAGCGGTCTGTACTATGCGGGCAGGACACAGTGGGAAGACCCCAGCATCCTTAAAATGGCGGCTCGATACTTACTCAA
scaff1_P0_O84372	1	0	10540992-10541030	ATACCCACGATCCATATCTTGCTCTAACTTCCTTCCACC	X0	GCGGCTCGATACTTACTCAA	6-FAM	X51	TAAGCGGTCTGTACTATGCG	TAAGCGGTCTGTACTATGCGATACCCACGATCCATATCTTGCTCTAACTTCCTTCCACCGCGGCTCGATACTTACTCAA
scaff1_P0_O84373	1	0	10541171-10541209	AAGCTTTTACACAAGAGAAGTAGATCTGCCTGAAGCAGG	X0	GCGGCTCGATACTTACTCAA	6-FAM	X51	TAAGCGGTCTGTACTATGCG	TAAGCGGTCTGTACTATGCGAAGCTTTTACACAAGAGAAGTAGATCTGCCTGAAGCAGGGCGGCTCGATACTTACTCAA
scaff1_P0_O84374	1	0	10541220-10541258	CTTGGATGGCCCGTCCTTGAGTCTTGCGTTTTGAACACA	X0	GCGGCTCGATACTTACTCAA	6-FAM	X51	TAAGCGGTCTGTACTATGCG	TAAGCGGTCTGTACTATGCGCTTGGATGGCCCGTCCTTGAGTCTTGCGTTTTGAACACAGCGGCTCGATACTTACTCAA
scaff1_P0_O84375	1	0	10541260-10541298	CCTCAATGACTGGACAGCTTCCCTGGTGGGAAGCACTAA	X0	GCGGCTCGATACTTACTCAA	6-FAM	X51	TAAGCGGTCTGTACTATGCG	TAAGCGGTCTGTACTATGCGCCTCAATGACTGGACAGCTTCCCTGGTGGGAAGCACTAAGCGGCTCGATACTTACTCAA
scaff1_P0_O84376	1	0	10541355-10541393	TCTAAGTGTAAAAGCATGGTCCATCATCATTTGCCAGGC	X0	GCGGCTCGATACTTACTCAA	6-FAM	X51	TAAGCGGTCTGTACTATGCG	TAAGCGGTCTGTACTATGCGTCTAAGTGTAAAAGCATGGTCCATCATCATTTGCCAGGCGCGGCTCGATACTTACTCAA
scaff1_P0_O84377	1	0	10541394-10541432	ACCCTTCTGCTTTGAACCTCTGAAACACAACAACAAACT	X0	GCGGCTCGATACTTACTCAA	6-FAM	X51	TAAGCGGTCTGTACTATGCG	TAAGCGGTCTGTACTATGCGACCCTTCTGCTTTGAACCTCTGAAACACAACAACAAACTGCGGCTCGATACTTACTCAA
scaff1_P0_O84378	1	0	10541442-10541480	TTACGATTTACCCCAGAGGAAACCAAGACATTTTCACGA	X0	GCGGCTCGATACTTACTCAA	6-FAM	X51	TAAGCGGTCTGTACTATGCG	TAAGCGGTCTGTACTATGCGTTACGATTTACCCCAGAGGAAACCAAGACATTTTCACGAGCGGCTCGATACTTACTCAA
scaff1_P0_O84379	1	0	10541485-10541523	GTTTCATAAGTATTTTGAGGAACTATTGCGTGGTGGGCC	X0	GCGGCTCGATACTTACTCAA	6-FAM	X51	TAAGCGGTCTGTACTATGCG	TAAGCGGTCTGTACTATGCGGTTTCATAAGTATTTTGAGGAACTATTGCGTGGTGGGCCGCGGCTCGATACTTACTCAA
scaff1_P0_O84380	1	0	10541583-10541621	CCCACTTACAGTTACTACAAGATATTGGCTCCATTCCCC	X0	GCGGCTCGATACTTACTCAA	6-FAM	X51	TAAGCGGTCTGTACTATGCG	TAAGCGGTCTGTACTATGCGCCCACTTACAGTTACTACAAGATATTGGCTCCATTCCCCGCGGCTCGATACTTACTCAA
scaff1_P0_O84381	1	0	10541711-10541749	AATCATCATGTGTTTTATGTCTGCTGTCCTGAATGCAGC	X0	GCGGCTCGATACTTACTCAA	6-FAM	X51	TAAGCGGTCTGTACTATGCG	TAAGCGGTCTGTACTATGCGAATCATCATGTGTTTTATGTCTGCTGTCCTGAATGCAGCGCGGCTCGATACTTACTCAA
scaff1_P0_O84382	1	0	10541750-10541788	CACTAGCCACATGGGTCTAATAACCCTTGAAATGTGGCT	X0	GCGGCTCGATACTTACTCAA	6-FAM	X51	TAAGCGGTCTGTACTATGCG	TAAGCGGTCTGTACTATGCGCACTAGCCACATGGGTCTAATAACCCTTGAAATGTGGCTGCGGCTCGATACTTACTCAA
scaff1_P0_O84383	1	0	10541858-10541896	TATGGGACAGTGCACTTTCGATGTCTTCGCTTATCCTTA	X0	GCGGCTCGATACTTACTCAA	6-FAM	X51	TAAGCGGTCTGTACTATGCG	TAAGCGGTCTGTACTATGCGTATGGGACAGTGCACTTTCGATGTCTTCGCTTATCCTTAGCGGCTCGATACTTACTCAA
scaff1_P0_O84384	1	0	10541933-10541971	TTTTGTGGAAGATGAGGCATAAAAGGATTGGCAGAGGCT	X0	GCGGCTCGATACTTACTCAA	6-FAM	X51	TAAGCGGTCTGTACTATGCG	TAAGCGGTCTGTACTATGCGTTTTGTGGAAGATGAGGCATAAAAGGATTGGCAGAGGCTGCGGCTCGATACTTACTCAA
scaff1_P0_O84385	1	0	10541972-10542010	AAGACTTGTGCATCGGGAGCTGAGATTCCAGGTGAACCA	X0	GCGGCTCGATACTTACTCAA	6-FAM	X51	TAAGCGGTCTGTACTATGCG	TAAGCGGTCTGTACTATGCGAAGACTTGTGCATCGGGAGCTGAGATTCCAGGTGAACCAGCGGCTCGATACTTACTCAA
scaff1_P0_O84386	1	0	10542011-10542049	GGATGAGTGGGTGACACAGGAAGGTTAGTAAACGTCTTG	X0	GCGGCTCGATACTTACTCAA	6-FAM	X51	TAAGCGGTCTGTACTATGCG	TAAGCGGTCTGTACTATGCGGGATGAGTGGGTGACACAGGAAGGTTAGTAAACGTCTTGGCGGCTCGATACTTACTCAA
scaff1_P0_O84387	1	0	10542050-10542088	GGAATTCAGAGACAGAAAGATGGAAGTTAGTGGGAGGGA	X0	GCGGCTCGATACTTACTCAA	6-FAM	X51	TAAGCGGTCTGTACTATGCG	TAAGCGGTCTGTACTATGCGGGAATTCAGAGACAGAAAGATGGAAGTTAGTGGGAGGGAGCGGCTCGATACTTACTCAA
scaff1_P0_O84388	1	0	10542091-10542129	GAGGGAGGAGTCAGTAAGCCTACTGAGCTGGGCTAAGTC	X0	GCGGCTCGATACTTACTCAA	6-FAM	X51	TAAGCGGTCTGTACTATGCG	TAAGCGGTCTGTACTATGCGGAGGGAGGAGTCAGTAAGCCTACTGAGCTGGGCTAAGTCGCGGCTCGATACTTACTCAA
scaff1_P0_O84389	1	0	10542144-10542182	ATCAATGCAGTTAACTGACCTTGCTGGATTTGAGAGTGA	X0	GCGGCTCGATACTTACTCAA	6-FAM	X51	TAAGCGGTCTGTACTATGCG	TAAGCGGTCTGTACTATGCGATCAATGCAGTTAACTGACCTTGCTGGATTTGAGAGTGAGCGGCTCGATACTTACTCAA
scaff1_P0_O84390	1	0	10542183-10542221	CTCGGGGATTTCTGACATGCAGGTTGACACCCTAACTTC	X0	GCGGCTCGATACTTACTCAA	6-FAM	X51	TAAGCGGTCTGTACTATGCG	TAAGCGGTCTGTACTATGCGCTCGGGGATTTCTGACATGCAGGTTGACACCCTAACTTCGCGGCTCGATACTTACTCAA
scaff1_P0_O84391	1	0	10542235-10542273	AAAATTCATTAGAGCTGGAGCTGCAGGAGCATGTCAAGC	X0	GCGGCTCGATACTTACTCAA	6-FAM	X51	TAAGCGGTCTGTACTATGCG	TAAGCGGTCTGTACTATGCGAAAATTCATTAGAGCTGGAGCTGCAGGAGCATGTCAAGCGCGGCTCGATACTTACTCAA
scaff1_P0_O84392	1	0	10542274-10542312	CTGAGAGGCAGTGGGATCCCTTGTCACACGAGAATGTTC	X0	GCGGCTCGATACTTACTCAA	6-FAM	X51	TAAGCGGTCTGTACTATGCG	TAAGCGGTCTGTACTATGCGCTGAGAGGCAGTGGGATCCCTTGTCACACGAGAATGTTCGCGGCTCGATACTTACTCAA
scaff1_P0_O84393	1	0	10542313-10542351	GTTCCACGAGACAAGGCACCACAGCTGATTTTACTCTAA	X0	GCGGCTCGATACTTACTCAA	6-FAM	X51	TAAGCGGTCTGTACTATGCG	TAAGCGGTCTGTACTATGCGGTTCCACGAGACAAGGCACCACAGCTGATTTTACTCTAAGCGGCTCGATACTTACTCAA
scaff1_P0_O84394	1	0	10542352-10542390	ACGAGCAAAGCTGTCACTGCTGGTAGTAAAGGCACTGTG	X0	GCGGCTCGATACTTACTCAA	6-FAM	X51	TAAGCGGTCTGTACTATGCG	TAAGCGGTCTGTACTATGCGACGAGCAAAGCTGTCACTGCTGGTAGTAAAGGCACTGTGGCGGCTCGATACTTACTCAA
scaff1_P0_O84395	1	0	10542391-10542429	GGGATGACAGGAGTTGGCGCACGAAAGAATTATCCAGCC	X0	GCGGCTCGATACTTACTCAA	6-FAM	X51	TAAGCGGTCTGTACTATGCG	TAAGCGGTCTGTACTATGCGGGGATGACAGGAGTTGGCGCACGAAAGAATTATCCAGCCGCGGCTCGATACTTACTCAA
scaff1_P0_O84396	1	0	10542461-10542499	CCCCATGAAATAATTACAGGGCTTCTCCGCAGTCAACCT	X0	GCGGCTCGATACTTACTCAA	6-FAM	X51	TAAGCGGTCTGTACTATGCG	TAAGCGGTCTGTACTATGCGCCCCATGAAATAATTACAGGGCTTCTCCGCAGTCAACCTGCGGCTCGATACTTACTCAA
scaff1_P0_O84397	1	0	10542534-10542572	TAACATGGAAACCGGTTCTTTTCCTTTACGTGGATGTGG	X0	GCGGCTCGATACTTACTCAA	6-FAM	X51	TAAGCGGTCTGTACTATGCG	TAAGCGGTCTGTACTATGCGTAACATGGAAACCGGTTCTTTTCCTTTACGTGGATGTGGGCGGCTCGATACTTACTCAA
scaff1_P0_O84398	1	0	10542602-10542640	GGAAGAAAGCTTTCATGTCATATAAACGACCTGCATGGC	X0	GCGGCTCGATACTTACTCAA	6-FAM	X51	TAAGCGGTCTGTACTATGCG	TAAGCGGTCTGTACTATGCGGGAAGAAAGCTTTCATGTCATATAAACGACCTGCATGGCGCGGCTCGATACTTACTCAA
scaff1_P0_O84399	1	0	10542711-10542749	CAGGGTCTGGTCCATCCTCAGGGATCCAGAGATGAAGTG	X0	GCGGCTCGATACTTACTCAA	6-FAM	X51	TAAGCGGTCTGTACTATGCG	TAAGCGGTCTGTACTATGCGCAGGGTCTGGTCCATCCTCAGGGATCCAGAGATGAAGTGGCGGCTCGATACTTACTCAA
scaff1_P0_O84400	1	0	10542793-10542831	TGTCCATGTGTGTGGTACACGTGTGTGCTCCTGACTCAA	X0	GCGGCTCGATACTTACTCAA	6-FAM	X51	TAAGCGGTCTGTACTATGCG	TAAGCGGTCTGTACTATGCGTGTCCATGTGTGTGGTACACGTGTGTGCTCCTGACTCAAGCGGCTCGATACTTACTCAA
scaff1_P0_O84401	1	0	10542896-10542934	GGTGGTGGCCACAGAACGAGGAAAAGGAAGAGTGTCTCT	X0	GCGGCTCGATACTTACTCAA	6-FAM	X51	TAAGCGGTCTGTACTATGCG	TAAGCGGTCTGTACTATGCGGGTGGTGGCCACAGAACGAGGAAAAGGAAGAGTGTCTCTGCGGCTCGATACTTACTCAA
scaff1_P0_O84402	1	0	10542937-10542975	CCATCCTGTTTGCAGGACCTGCTGGTACACAAGCTCAAG	X0	GCGGCTCGATACTTACTCAA	6-FAM	X51	TAAGCGGTCTGTACTATGCG	TAAGCGGTCTGTACTATGCGCCATCCTGTTTGCAGGACCTGCTGGTACACAAGCTCAAGGCGGCTCGATACTTACTCAA
scaff1_P0_O84403	1	0	10543000-10543038	CTCCTGATGACCCCAAGTTCAAGCACAGGCCAGAGAAGA	X0	GCGGCTCGATACTTACTCAA	6-FAM	X51	TAAGCGGTCTGTACTATGCG	TAAGCGGTCTGTACTATGCGCTCCTGATGACCCCAAGTTCAAGCACAGGCCAGAGAAGAGCGGCTCGATACTTACTCAA
scaff1_P0_O84404	1	0	10543039-10543077	CATGGAGTTTATTAACGTCAAAGGTCTCCACCTCGGGAT	X0	GCGGCTCGATACTTACTCAA	6-FAM	X51	TAAGCGGTCTGTACTATGCG	TAAGCGGTCTGTACTATGCGCATGGAGTTTATTAACGTCAAAGGTCTCCACCTCGGGATGCGGCTCGATACTTACTCAA
scaff1_P0_O84405	1	0	10543177-10543215	TTCCCATCTGTTTAAAATAAAGCCCATGGACCTCACAGA	X0	GCGGCTCGATACTTACTCAA	6-FAM	X51	TAAGCGGTCTGTACTATGCG	TAAGCGGTCTGTACTATGCGTTCCCATCTGTTTAAAATAAAGCCCATGGACCTCACAGAGCGGCTCGATACTTACTCAA
scaff1_P0_O84406	1	0	10543216-10543254	GCCGTAGGGCAGTTAACGGAAGTAACAATGGGAGTTGAA	X0	GCGGCTCGATACTTACTCAA	6-FAM	X51	TAAGCGGTCTGTACTATGCG	TAAGCGGTCTGTACTATGCGGCCGTAGGGCAGTTAACGGAAGTAACAATGGGAGTTGAAGCGGCTCGATACTTACTCAA
scaff1_P0_O84407	1	0	10543255-10543293	AAGCGCCTCCAAGAGTGAGGAAGCTGTTGAGAAGTGAAA	X0	GCGGCTCGATACTTACTCAA	6-FAM	X51	TAAGCGGTCTGTACTATGCG	TAAGCGGTCTGTACTATGCGAAGCGCCTCCAAGAGTGAGGAAGCTGTTGAGAAGTGAAAGCGGCTCGATACTTACTCAA
scaff1_P0_O84408	1	0	10543354-10543392	CCAGCTGCATTCTGAACCCCTAAGTTCTGCTGGGAGTAA	X0	GCGGCTCGATACTTACTCAA	6-FAM	X51	TAAGCGGTCTGTACTATGCG	TAAGCGGTCTGTACTATGCGCCAGCTGCATTCTGAACCCCTAAGTTCTGCTGGGAGTAAGCGGCTCGATACTTACTCAA
scaff1_P0_O84409	1	0	10543423-10543461	AAACTGAGGTCTTAACATTCCACTTAACCTCTCAAGGCC	X0	GCGGCTCGATACTTACTCAA	6-FAM	X51	TAAGCGGTCTGTACTATGCG	TAAGCGGTCTGTACTATGCGAAACTGAGGTCTTAACATTCCACTTAACCTCTCAAGGCCGCGGCTCGATACTTACTCAA
scaff1_P0_O84410	1	0	10543462-10543500	TGGCTGTGAATGCTGACTGGGTCAGAATGGAGGCAATTT	X0	GCGGCTCGATACTTACTCAA	6-FAM	X51	TAAGCGGTCTGTACTATGCG	TAAGCGGTCTGTACTATGCGTGGCTGTGAATGCTGACTGGGTCAGAATGGAGGCAATTTGCGGCTCGATACTTACTCAA
scaff1_P0_O84411	1	0	10543537-10543575	CCCGCCTCTGTGAGGTTCCAATGAGCTTTCCAATGTTCC	X0	GCGGCTCGATACTTACTCAA	6-FAM	X51	TAAGCGGTCTGTACTATGCG	TAAGCGGTCTGTACTATGCGCCCGCCTCTGTGAGGTTCCAATGAGCTTTCCAATGTTCCGCGGCTCGATACTTACTCAA
scaff1_P0_O84412	1	0	10543597-10543635	CACAGAGAACCCACAGGCATGGTGACCTTCGTGTGAAAA	X0	GCGGCTCGATACTTACTCAA	6-FAM	X51	TAAGCGGTCTGTACTATGCG	TAAGCGGTCTGTACTATGCGCACAGAGAACCCACAGGCATGGTGACCTTCGTGTGAAAAGCGGCTCGATACTTACTCAA
scaff1_P0_O84413	1	0	10543636-10543674	GCACTGTTTTGAAGTCTCTTGTCTTCTTCTGCATCGGAT	X0	GCGGCTCGATACTTACTCAA	6-FAM	X51	TAAGCGGTCTGTACTATGCG	TAAGCGGTCTGTACTATGCGGCACTGTTTTGAAGTCTCTTGTCTTCTTCTGCATCGGATGCGGCTCGATACTTACTCAA
scaff1_P0_O84414	1	0	10543702-10543740	AATTGTGGCAAGATAATGATTGTCAGCAAAGAGACACCC	X0	GCGGCTCGATACTTACTCAA	6-FAM	X51	TAAGCGGTCTGTACTATGCG	TAAGCGGTCTGTACTATGCGAATTGTGGCAAGATAATGATTGTCAGCAAAGAGACACCCGCGGCTCGATACTTACTCAA
scaff1_P0_O84415	1	0	10543741-10543779	CTTGGCAACAAAGGTCTAAACAGTCATGGTTTTCCCAGT	X0	GCGGCTCGATACTTACTCAA	6-FAM	X51	TAAGCGGTCTGTACTATGCG	TAAGCGGTCTGTACTATGCGCTTGGCAACAAAGGTCTAAACAGTCATGGTTTTCCCAGTGCGGCTCGATACTTACTCAA
scaff1_P0_O84416	1	0	10544087-10544125	TCAATGGACGTAAGAGTTGAAGCAAATTCCGGGAGATAG	X0	GCGGCTCGATACTTACTCAA	6-FAM	X51	TAAGCGGTCTGTACTATGCG	TAAGCGGTCTGTACTATGCGTCAATGGACGTAAGAGTTGAAGCAAATTCCGGGAGATAGGCGGCTCGATACTTACTCAA
scaff1_P0_O84417	1	0	10544565-10544603	CAGGTATGCATCCATCTCTGGGGAATGACTTGGCCAGTT	X0	GCGGCTCGATACTTACTCAA	6-FAM	X51	TAAGCGGTCTGTACTATGCG	TAAGCGGTCTGTACTATGCGCAGGTATGCATCCATCTCTGGGGAATGACTTGGCCAGTTGCGGCTCGATACTTACTCAA
scaff1_P0_O84418	1	0	10544622-10544660	GTCATTTTAGGGCTGGAATTTGGGGCTCCTGCCCAAGAG	X0	GCGGCTCGATACTTACTCAA	6-FAM	X51	TAAGCGGTCTGTACTATGCG	TAAGCGGTCTGTACTATGCGGTCATTTTAGGGCTGGAATTTGGGGCTCCTGCCCAAGAGGCGGCTCGATACTTACTCAA
scaff1_P0_O84419	1	0	10544664-10544702	AAGAGCTTTAGTGGCTTTCTCTGAATGCATTTGAACAGC	X0	GCGGCTCGATACTTACTCAA	6-FAM	X51	TAAGCGGTCTGTACTATGCG	TAAGCGGTCTGTACTATGCGAAGAGCTTTAGTGGCTTTCTCTGAATGCATTTGAACAGCGCGGCTCGATACTTACTCAA
scaff1_P0_O84420	1	0	10544731-10544769	AAAAGCACTCTTCGTGTTTTCAGAAGTCACCGAACCTGT	X0	GCGGCTCGATACTTACTCAA	6-FAM	X51	TAAGCGGTCTGTACTATGCG	TAAGCGGTCTGTACTATGCGAAAAGCACTCTTCGTGTTTTCAGAAGTCACCGAACCTGTGCGGCTCGATACTTACTCAA
scaff1_P0_O84421	1	0	10544778-10544816	TTTTGAAGAAACAGGGTAACTTGGGCTTGGGCCTGAATG	X0	GCGGCTCGATACTTACTCAA	6-FAM	X51	TAAGCGGTCTGTACTATGCG	TAAGCGGTCTGTACTATGCGTTTTGAAGAAACAGGGTAACTTGGGCTTGGGCCTGAATGGCGGCTCGATACTTACTCAA
scaff1_P0_O84422	1	0	10544817-10544855	AAATGGTCCAGCCTCTTCTCCCAGCATTGACTTGGGAGA	X0	GCGGCTCGATACTTACTCAA	6-FAM	X51	TAAGCGGTCTGTACTATGCG	TAAGCGGTCTGTACTATGCGAAATGGTCCAGCCTCTTCTCCCAGCATTGACTTGGGAGAGCGGCTCGATACTTACTCAA
scaff1_P0_O84423	1	0	10544856-10544894	ATGCACCATTTGGACAGGAGCAGGTATGTTTGCTGAGCC	X0	GCGGCTCGATACTTACTCAA	6-FAM	X51	TAAGCGGTCTGTACTATGCG	TAAGCGGTCTGTACTATGCGATGCACCATTTGGACAGGAGCAGGTATGTTTGCTGAGCCGCGGCTCGATACTTACTCAA
scaff1_P0_O84424	1	0	10544895-10544933	AGGCTTCAGCCTAATCATTCAGGAAAACATCCTGGTAAT	X0	GCGGCTCGATACTTACTCAA	6-FAM	X51	TAAGCGGTCTGTACTATGCG	TAAGCGGTCTGTACTATGCGAGGCTTCAGCCTAATCATTCAGGAAAACATCCTGGTAATGCGGCTCGATACTTACTCAA
scaff1_P0_O84425	1	0	10544934-10544972	TTTCCTGCCTTACAATTTCCCGCTGCTGATGGAAGTGTA	X0	GCGGCTCGATACTTACTCAA	6-FAM	X51	TAAGCGGTCTGTACTATGCG	TAAGCGGTCTGTACTATGCGTTTCCTGCCTTACAATTTCCCGCTGCTGATGGAAGTGTAGCGGCTCGATACTTACTCAA
scaff1_P0_O84426	1	0	10544984-10545022	CTCAGGGCAGCAAAGAAAAGCACAGTGGCTGTGACATTC	X0	GCGGCTCGATACTTACTCAA	6-FAM	X51	TAAGCGGTCTGTACTATGCG	TAAGCGGTCTGTACTATGCGCTCAGGGCAGCAAAGAAAAGCACAGTGGCTGTGACATTCGCGGCTCGATACTTACTCAA
scaff1_P0_O84427	1	0	10545171-10545209	TGGCTAAAGCCAAGACTTAGTACCTAACCAAACAACAGT	X0	GCGGCTCGATACTTACTCAA	6-FAM	X51	TAAGCGGTCTGTACTATGCG	TAAGCGGTCTGTACTATGCGTGGCTAAAGCCAAGACTTAGTACCTAACCAAACAACAGTGCGGCTCGATACTTACTCAA
scaff1_P0_O84428	1	0	10545220-10545258	CCCCAGAAGCTCATCCTAAACAGTCAGTCATTGGTCAGC	X0	GCGGCTCGATACTTACTCAA	6-FAM	X51	TAAGCGGTCTGTACTATGCG	TAAGCGGTCTGTACTATGCGCCCCAGAAGCTCATCCTAAACAGTCAGTCATTGGTCAGCGCGGCTCGATACTTACTCAA
scaff1_P0_O84429	1	0	10545276-10545314	TCACATGGGCCCTCTTGATCCCCAAAGGAAGATGAGGTC	X0	GCGGCTCGATACTTACTCAA	6-FAM	X51	TAAGCGGTCTGTACTATGCG	TAAGCGGTCTGTACTATGCGTCACATGGGCCCTCTTGATCCCCAAAGGAAGATGAGGTCGCGGCTCGATACTTACTCAA
scaff1_P0_O84430	1	0	10545608-10545646	GGTGTGAGTCTCCAGGGAAGCCTTTCCATTTCTGGAACG	X0	GCGGCTCGATACTTACTCAA	6-FAM	X51	TAAGCGGTCTGTACTATGCG	TAAGCGGTCTGTACTATGCGGGTGTGAGTCTCCAGGGAAGCCTTTCCATTTCTGGAACGGCGGCTCGATACTTACTCAA
scaff1_P0_O84431	1	0	10545652-10545690	CTCCTTGCCTCCTGGGACACTGCCCATTCATGAATCATT	X0	GCGGCTCGATACTTACTCAA	6-FAM	X51	TAAGCGGTCTGTACTATGCG	TAAGCGGTCTGTACTATGCGCTCCTTGCCTCCTGGGACACTGCCCATTCATGAATCATTGCGGCTCGATACTTACTCAA
scaff1_P0_O84432	1	0	10545740-10545778	TTAACAGAACCACCAACACTGGTTTCTTAGGTTTGAGGA	X0	GCGGCTCGATACTTACTCAA	6-FAM	X51	TAAGCGGTCTGTACTATGCG	TAAGCGGTCTGTACTATGCGTTAACAGAACCACCAACACTGGTTTCTTAGGTTTGAGGAGCGGCTCGATACTTACTCAA
scaff1_P0_O84433	1	0	10545779-10545817	ATGTGCCCAGTGATGTAAGAAGCTGACATCAACGGAAGG	X0	GCGGCTCGATACTTACTCAA	6-FAM	X51	TAAGCGGTCTGTACTATGCG	TAAGCGGTCTGTACTATGCGATGTGCCCAGTGATGTAAGAAGCTGACATCAACGGAAGGGCGGCTCGATACTTACTCAA
scaff1_P0_O84434	1	0	10545905-10545943	AAAATGGTCAGCCTTTCATCCCTTCCCTTGACAGGATGC	X0	GCGGCTCGATACTTACTCAA	6-FAM	X51	TAAGCGGTCTGTACTATGCG	TAAGCGGTCTGTACTATGCGAAAATGGTCAGCCTTTCATCCCTTCCCTTGACAGGATGCGCGGCTCGATACTTACTCAA
scaff1_P0_O84435	1	0	10546096-10546134	CCACTCCATTTGGGCCTGTCCGTATCTCCCATCTCAGAA	X0	GCGGCTCGATACTTACTCAA	6-FAM	X51	TAAGCGGTCTGTACTATGCG	TAAGCGGTCTGTACTATGCGCCACTCCATTTGGGCCTGTCCGTATCTCCCATCTCAGAAGCGGCTCGATACTTACTCAA
scaff1_P0_O84436	1	0	10546215-10546253	TCATTGAACATATTTGCTCATGGGTTGCTTCTTCTGTGC	X0	GCGGCTCGATACTTACTCAA	6-FAM	X51	TAAGCGGTCTGTACTATGCG	TAAGCGGTCTGTACTATGCGTCATTGAACATATTTGCTCATGGGTTGCTTCTTCTGTGCGCGGCTCGATACTTACTCAA
scaff1_P0_O84437	1	0	10546254-10546292	AGGCATTAACGGCCCACATGTCCTCTAAGACAGAACTAG	X0	GCGGCTCGATACTTACTCAA	6-FAM	X51	TAAGCGGTCTGTACTATGCG	TAAGCGGTCTGTACTATGCGAGGCATTAACGGCCCACATGTCCTCTAAGACAGAACTAGGCGGCTCGATACTTACTCAA
scaff1_P0_O84438	1	0	10546344-10546382	CCTCCCCTGAGACTGCAAGTCTCCAGAAGATGAAGCCTG	X0	GCGGCTCGATACTTACTCAA	6-FAM	X51	TAAGCGGTCTGTACTATGCG	TAAGCGGTCTGTACTATGCGCCTCCCCTGAGACTGCAAGTCTCCAGAAGATGAAGCCTGGCGGCTCGATACTTACTCAA
scaff1_P0_O84439	1	0	10546437-10546475	ATAAGTAAAACGCAAACCAAAGAATCAAAGGGTCGCTGG	X0	GCGGCTCGATACTTACTCAA	6-FAM	X51	TAAGCGGTCTGTACTATGCG	TAAGCGGTCTGTACTATGCGATAAGTAAAACGCAAACCAAAGAATCAAAGGGTCGCTGGGCGGCTCGATACTTACTCAA
scaff1_P0_O84440	1	0	10546550-10546588	ACAAATTTCTGGATCTCACCCCAACGTTCTGATAAAGGA	X0	GCGGCTCGATACTTACTCAA	6-FAM	X51	TAAGCGGTCTGTACTATGCG	TAAGCGGTCTGTACTATGCGACAAATTTCTGGATCTCACCCCAACGTTCTGATAAAGGAGCGGCTCGATACTTACTCAA
scaff1_P0_O84441	1	0	10546662-10546700	CCTGCCAGGTCTGGGGTTTTGTCCAACAGTAAGTACCTT	X0	GCGGCTCGATACTTACTCAA	6-FAM	X51	TAAGCGGTCTGTACTATGCG	TAAGCGGTCTGTACTATGCGCCTGCCAGGTCTGGGGTTTTGTCCAACAGTAAGTACCTTGCGGCTCGATACTTACTCAA
scaff1_P0_O84442	1	0	10546767-10546805	CTGTCATCGCTAAGCTGCGCTTGCTGTGAAACCCTTCTC	X0	GCGGCTCGATACTTACTCAA	6-FAM	X51	TAAGCGGTCTGTACTATGCG	TAAGCGGTCTGTACTATGCGCTGTCATCGCTAAGCTGCGCTTGCTGTGAAACCCTTCTCGCGGCTCGATACTTACTCAA
scaff1_P0_O84443	1	0	10546806-10546844	TGTGCTCAGATACAAGGTGCTTCCTCAGAAACTCACTCC	X0	GCGGCTCGATACTTACTCAA	6-FAM	X51	TAAGCGGTCTGTACTATGCG	TAAGCGGTCTGTACTATGCGTGTGCTCAGATACAAGGTGCTTCCTCAGAAACTCACTCCGCGGCTCGATACTTACTCAA
scaff1_P0_O84444	1	0	10546854-10546892	ATTTTGTCCTCTGGTACAACTAAGAAGATGCTGACACCC	X0	GCGGCTCGATACTTACTCAA	6-FAM	X51	TAAGCGGTCTGTACTATGCG	TAAGCGGTCTGTACTATGCGATTTTGTCCTCTGGTACAACTAAGAAGATGCTGACACCCGCGGCTCGATACTTACTCAA
scaff1_P0_O84445	1	0	10546893-10546931	TCCTTCGTACAAAATCTTCTCTTTGAGGCCAAATGCCCA	X0	GCGGCTCGATACTTACTCAA	6-FAM	X51	TAAGCGGTCTGTACTATGCG	TAAGCGGTCTGTACTATGCGTCCTTCGTACAAAATCTTCTCTTTGAGGCCAAATGCCCAGCGGCTCGATACTTACTCAA
scaff1_P0_O84446	1	0	10546973-10547011	AGCCCATTTCAATCATAACACCTCAGAACTGGGTACAGT	X0	GCGGCTCGATACTTACTCAA	6-FAM	X51	TAAGCGGTCTGTACTATGCG	TAAGCGGTCTGTACTATGCGAGCCCATTTCAATCATAACACCTCAGAACTGGGTACAGTGCGGCTCGATACTTACTCAA
scaff1_P0_O84447	1	0	10547063-10547101	CTTCTAATGAGGCACAGTCTATGGAAGAGGTTCACGACC	X0	GCGGCTCGATACTTACTCAA	6-FAM	X51	TAAGCGGTCTGTACTATGCG	TAAGCGGTCTGTACTATGCGCTTCTAATGAGGCACAGTCTATGGAAGAGGTTCACGACCGCGGCTCGATACTTACTCAA
scaff1_P0_O84448	1	0	10547102-10547140	TTGGCGGCACATTGGAATAATGACCTAGGAAGCTTTAGG	X0	GCGGCTCGATACTTACTCAA	6-FAM	X51	TAAGCGGTCTGTACTATGCG	TAAGCGGTCTGTACTATGCGTTGGCGGCACATTGGAATAATGACCTAGGAAGCTTTAGGGCGGCTCGATACTTACTCAA
scaff1_P0_O84449	1	0	10547141-10547179	AACTACTGACGCTTGCATTCTACCTCTCAGGGATGCTGA	X0	GCGGCTCGATACTTACTCAA	6-FAM	X51	TAAGCGGTCTGTACTATGCG	TAAGCGGTCTGTACTATGCGAACTACTGACGCTTGCATTCTACCTCTCAGGGATGCTGAGCGGCTCGATACTTACTCAA
scaff1_P0_O84450	1	0	10547181-10547219	ACAACTGTCTGGTGTTCTGCCTGGTTATCAAGATACTTT	X0	GCGGCTCGATACTTACTCAA	6-FAM	X51	TAAGCGGTCTGTACTATGCG	TAAGCGGTCTGTACTATGCGACAACTGTCTGGTGTTCTGCCTGGTTATCAAGATACTTTGCGGCTCGATACTTACTCAA
scaff1_P0_O84451	1	0	10547308-10547346	TTTCTATTGGCTCACACTTAACTCATTCACACTCAGCCT	X0	GCGGCTCGATACTTACTCAA	6-FAM	X51	TAAGCGGTCTGTACTATGCG	TAAGCGGTCTGTACTATGCGTTTCTATTGGCTCACACTTAACTCATTCACACTCAGCCTGCGGCTCGATACTTACTCAA
scaff1_P0_O84452	1	0	10547348-10547386	CTGCCGTGAATCCCTGCCGAGTCAGGTCATTTTCATCAT	X0	GCGGCTCGATACTTACTCAA	6-FAM	X51	TAAGCGGTCTGTACTATGCG	TAAGCGGTCTGTACTATGCGCTGCCGTGAATCCCTGCCGAGTCAGGTCATTTTCATCATGCGGCTCGATACTTACTCAA
scaff1_P0_O84453	1	0	10547387-10547425	GCACTTGAGGAATTGATTAGCTCAACTTAACGGCACACT	X0	GCGGCTCGATACTTACTCAA	6-FAM	X51	TAAGCGGTCTGTACTATGCG	TAAGCGGTCTGTACTATGCGGCACTTGAGGAATTGATTAGCTCAACTTAACGGCACACTGCGGCTCGATACTTACTCAA
scaff1_P0_O84454	1	0	10547426-10547464	TGGACACTGACTCCCGATAAACGTCAACAGTATGCCGTG	X0	GCGGCTCGATACTTACTCAA	6-FAM	X51	TAAGCGGTCTGTACTATGCG	TAAGCGGTCTGTACTATGCGTGGACACTGACTCCCGATAAACGTCAACAGTATGCCGTGGCGGCTCGATACTTACTCAA
scaff1_P0_O84455	1	0	10547465-10547503	GGCCCATTGTTGCAAAGCTACTGAAGGTCAAGTTGATGG	X0	GCGGCTCGATACTTACTCAA	6-FAM	X51	TAAGCGGTCTGTACTATGCG	TAAGCGGTCTGTACTATGCGGGCCCATTGTTGCAAAGCTACTGAAGGTCAAGTTGATGGGCGGCTCGATACTTACTCAA
scaff1_P0_O84456	1	0	10547517-10547555	CTATGTGCTCTCTCTTGCTAGCCTTGAGTCTTTAACACG	X0	GCGGCTCGATACTTACTCAA	6-FAM	X51	TAAGCGGTCTGTACTATGCG	TAAGCGGTCTGTACTATGCGCTATGTGCTCTCTCTTGCTAGCCTTGAGTCTTTAACACGGCGGCTCGATACTTACTCAA
scaff1_P0_O84457	1	0	10547611-10547649	AGTGAAAATTCTCTGGGGAAATAAATGACAGCAGGTGCC	X0	GCGGCTCGATACTTACTCAA	6-FAM	X51	TAAGCGGTCTGTACTATGCG	TAAGCGGTCTGTACTATGCGAGTGAAAATTCTCTGGGGAAATAAATGACAGCAGGTGCCGCGGCTCGATACTTACTCAA
scaff1_P0_O84458	1	0	10547654-10547692	AAAGCAGCTGGACACTCTTTCACAGATAAAGGCTAAAGA	X0	GCGGCTCGATACTTACTCAA	6-FAM	X51	TAAGCGGTCTGTACTATGCG	TAAGCGGTCTGTACTATGCGAAAGCAGCTGGACACTCTTTCACAGATAAAGGCTAAAGAGCGGCTCGATACTTACTCAA
scaff1_P0_O84459	1	0	10547710-10547748	ATCCAAGAGTGTCGCAGTCATTCTAAAATGAAACGGTGT	X0	GCGGCTCGATACTTACTCAA	6-FAM	X51	TAAGCGGTCTGTACTATGCG	TAAGCGGTCTGTACTATGCGATCCAAGAGTGTCGCAGTCATTCTAAAATGAAACGGTGTGCGGCTCGATACTTACTCAA
scaff1_P0_O84460	1	0	10547768-10547806	AAAATTCTCTGGTGGCAGTGTCAGTAGTGAGAAGTGTCA	X0	GCGGCTCGATACTTACTCAA	6-FAM	X51	TAAGCGGTCTGTACTATGCG	TAAGCGGTCTGTACTATGCGAAAATTCTCTGGTGGCAGTGTCAGTAGTGAGAAGTGTCAGCGGCTCGATACTTACTCAA
scaff1_P0_O84461	1	0	10547807-10547845	GCAGTTAGAAGTGAGAAGATCCCTGCCCCTCCATCCTGA	X0	GCGGCTCGATACTTACTCAA	6-FAM	X51	TAAGCGGTCTGTACTATGCG	TAAGCGGTCTGTACTATGCGGCAGTTAGAAGTGAGAAGATCCCTGCCCCTCCATCCTGAGCGGCTCGATACTTACTCAA
scaff1_P0_O84462	1	0	10547901-10547939	GATCCTCCGTCTGTGGTCAAGGACCACCCTTCGACTTTC	X0	GCGGCTCGATACTTACTCAA	6-FAM	X51	TAAGCGGTCTGTACTATGCG	TAAGCGGTCTGTACTATGCGGATCCTCCGTCTGTGGTCAAGGACCACCCTTCGACTTTCGCGGCTCGATACTTACTCAA
scaff1_P0_O84463	1	0	10547952-10547990	GGCCAAGCAAGATAAGACGGCCAGAACAGGTTGGTGTAG	X0	GCGGCTCGATACTTACTCAA	6-FAM	X51	TAAGCGGTCTGTACTATGCG	TAAGCGGTCTGTACTATGCGGGCCAAGCAAGATAAGACGGCCAGAACAGGTTGGTGTAGGCGGCTCGATACTTACTCAA
scaff1_P0_O84464	1	0	10547997-10548035	CAAGATCTAAGAAGCGACTCAGCAACCCCGGGTCCATGA	X0	GCGGCTCGATACTTACTCAA	6-FAM	X51	TAAGCGGTCTGTACTATGCG	TAAGCGGTCTGTACTATGCGCAAGATCTAAGAAGCGACTCAGCAACCCCGGGTCCATGAGCGGCTCGATACTTACTCAA
scaff1_P0_O84465	1	0	10548038-10548076	CTGTCATTATAGTACGTGAGCATTACGGTTTCTGCTCCC	X0	GCGGCTCGATACTTACTCAA	6-FAM	X51	TAAGCGGTCTGTACTATGCG	TAAGCGGTCTGTACTATGCGCTGTCATTATAGTACGTGAGCATTACGGTTTCTGCTCCCGCGGCTCGATACTTACTCAA
scaff1_P0_O84466	1	0	10548107-10548145	GCTTACAGGTTGGGGCCTGCACACTAAGGGACAAGTTAT	X0	GCGGCTCGATACTTACTCAA	6-FAM	X51	TAAGCGGTCTGTACTATGCG	TAAGCGGTCTGTACTATGCGGCTTACAGGTTGGGGCCTGCACACTAAGGGACAAGTTATGCGGCTCGATACTTACTCAA
scaff1_P0_O84467	1	0	10548510-10548548	TCACTTTGCTTAATAAAAGTCTTGCTGCCGAAAACTGCT	X0	GCGGCTCGATACTTACTCAA	6-FAM	X51	TAAGCGGTCTGTACTATGCG	TAAGCGGTCTGTACTATGCGTCACTTTGCTTAATAAAAGTCTTGCTGCCGAAAACTGCTGCGGCTCGATACTTACTCAA
scaff1_P0_O84468	1	0	10548549-10548587	CTATGCCTCCTGTCTGAATTCCTTCGCTTGAGAGGACAA	X0	GCGGCTCGATACTTACTCAA	6-FAM	X51	TAAGCGGTCTGTACTATGCG	TAAGCGGTCTGTACTATGCGCTATGCCTCCTGTCTGAATTCCTTCGCTTGAGAGGACAAGCGGCTCGATACTTACTCAA
scaff1_P0_O84469	1	0	10548588-10548626	GAACCGAGGAAACTACTGTTCTGCCAGTGACAGCAGGAC	X0	GCGGCTCGATACTTACTCAA	6-FAM	X51	TAAGCGGTCTGTACTATGCG	TAAGCGGTCTGTACTATGCGGAACCGAGGAAACTACTGTTCTGCCAGTGACAGCAGGACGCGGCTCGATACTTACTCAA
scaff1_P0_O84470	1	0	10548679-10548717	GCCTGTGCGTGACCCTCCCAACCTTCTTTAAACCAACTG	X0	GCGGCTCGATACTTACTCAA	6-FAM	X51	TAAGCGGTCTGTACTATGCG	TAAGCGGTCTGTACTATGCGGCCTGTGCGTGACCCTCCCAACCTTCTTTAAACCAACTGGCGGCTCGATACTTACTCAA
scaff1_P0_O84471	1	0	10548718-10548756	CCATGTGGGCCAAACTGCCGTATGACACATCTCAAGATG	X0	GCGGCTCGATACTTACTCAA	6-FAM	X51	TAAGCGGTCTGTACTATGCG	TAAGCGGTCTGTACTATGCGCCATGTGGGCCAAACTGCCGTATGACACATCTCAAGATGGCGGCTCGATACTTACTCAA
scaff1_P0_O84472	1	0	10548757-10548795	CTCTGAGCATACAGGAAGACTGTATGAGTACGCATCTCA	X0	GCGGCTCGATACTTACTCAA	6-FAM	X51	TAAGCGGTCTGTACTATGCG	TAAGCGGTCTGTACTATGCGCTCTGAGCATACAGGAAGACTGTATGAGTACGCATCTCAGCGGCTCGATACTTACTCAA
scaff1_P0_O84473	1	0	10548796-10548834	CTGGCCAGAAAATGAACTGCTGGATTGGTTTCTCCAGAG	X0	GCGGCTCGATACTTACTCAA	6-FAM	X51	TAAGCGGTCTGTACTATGCG	TAAGCGGTCTGTACTATGCGCTGGCCAGAAAATGAACTGCTGGATTGGTTTCTCCAGAGGCGGCTCGATACTTACTCAA
scaff1_P0_O84474	1	0	10548880-10548918	ATGACTAAGGAGTCAACATGGCAGAACACAATCGAAAGC	X0	GCGGCTCGATACTTACTCAA	6-FAM	X51	TAAGCGGTCTGTACTATGCG	TAAGCGGTCTGTACTATGCGATGACTAAGGAGTCAACATGGCAGAACACAATCGAAAGCGCGGCTCGATACTTACTCAA
scaff1_P0_O84475	1	0	10549028-10549066	AAGAGTCTAAACTGGCATTTTCAGCCTCTCATCATCTCC	X0	GCGGCTCGATACTTACTCAA	6-FAM	X51	TAAGCGGTCTGTACTATGCG	TAAGCGGTCTGTACTATGCGAAGAGTCTAAACTGGCATTTTCAGCCTCTCATCATCTCCGCGGCTCGATACTTACTCAA
scaff1_P0_O84476	1	0	10549067-10549105	AGTGGAGCTGAGTTTTATACCTGTTCTCAGTCCAAGCTA	X0	GCGGCTCGATACTTACTCAA	6-FAM	X51	TAAGCGGTCTGTACTATGCG	TAAGCGGTCTGTACTATGCGAGTGGAGCTGAGTTTTATACCTGTTCTCAGTCCAAGCTAGCGGCTCGATACTTACTCAA
scaff1_P0_O84477	1	0	10549120-10549158	GGGCACTTGAGTAAAGCCTCCCGCTTACTTCTGTCACAG	X0	GCGGCTCGATACTTACTCAA	6-FAM	X51	TAAGCGGTCTGTACTATGCG	TAAGCGGTCTGTACTATGCGGGGCACTTGAGTAAAGCCTCCCGCTTACTTCTGTCACAGGCGGCTCGATACTTACTCAA
scaff1_P0_O84478	1	0	10549159-10549197	CAAAGAGAGCTGCACTGAATTCTCTCCAGGCATAAAAGC	X0	GCGGCTCGATACTTACTCAA	6-FAM	X51	TAAGCGGTCTGTACTATGCG	TAAGCGGTCTGTACTATGCGCAAAGAGAGCTGCACTGAATTCTCTCCAGGCATAAAAGCGCGGCTCGATACTTACTCAA
scaff1_P0_O84479	1	0	10549198-10549236	ATACAAAGTTGGGTATCTGAGCACATTTGCTTCACAGCA	X0	GCGGCTCGATACTTACTCAA	6-FAM	X51	TAAGCGGTCTGTACTATGCG	TAAGCGGTCTGTACTATGCGATACAAAGTTGGGTATCTGAGCACATTTGCTTCACAGCAGCGGCTCGATACTTACTCAA
scaff1_P0_O84480	1	0	10549237-10549275	CTGGGAGTAGCTCTCTGAGAATGTTAACCAGTGCCCGAA	X0	GCGGCTCGATACTTACTCAA	6-FAM	X51	TAAGCGGTCTGTACTATGCG	TAAGCGGTCTGTACTATGCGCTGGGAGTAGCTCTCTGAGAATGTTAACCAGTGCCCGAAGCGGCTCGATACTTACTCAA
scaff1_P0_O84481	1	0	10549309-10549347	CTCATCCAGGTCTCCGGCAGGCCCTACAGTCACTAAAAC	X0	GCGGCTCGATACTTACTCAA	6-FAM	X51	TAAGCGGTCTGTACTATGCG	TAAGCGGTCTGTACTATGCGCTCATCCAGGTCTCCGGCAGGCCCTACAGTCACTAAAACGCGGCTCGATACTTACTCAA
scaff1_P0_O84482	1	0	10549348-10549386	ACCCCTGAGAACACTGTGAACCAAACTCTCACCTGTAGT	X0	GCGGCTCGATACTTACTCAA	6-FAM	X51	TAAGCGGTCTGTACTATGCG	TAAGCGGTCTGTACTATGCGACCCCTGAGAACACTGTGAACCAAACTCTCACCTGTAGTGCGGCTCGATACTTACTCAA
scaff1_P0_O84483	1	0	10549387-10549425	GAAGATGGACACAGTATACAGTGGGTTCCATTTCTGCCC	X0	GCGGCTCGATACTTACTCAA	6-FAM	X51	TAAGCGGTCTGTACTATGCG	TAAGCGGTCTGTACTATGCGGAAGATGGACACAGTATACAGTGGGTTCCATTTCTGCCCGCGGCTCGATACTTACTCAA
scaff1_P0_O84484	1	0	10549709-10549747	GAGCTGGTAACGTCCTGGATGCAAGGACGGGTTTGATTG	X0	GCGGCTCGATACTTACTCAA	6-FAM	X51	TAAGCGGTCTGTACTATGCG	TAAGCGGTCTGTACTATGCGGAGCTGGTAACGTCCTGGATGCAAGGACGGGTTTGATTGGCGGCTCGATACTTACTCAA
scaff1_P0_O84485	1	0	10549749-10549787	CAGGCAGCTGTGGGATGTAACCAATGAGAGGGTGTCAGA	X0	GCGGCTCGATACTTACTCAA	6-FAM	X51	TAAGCGGTCTGTACTATGCG	TAAGCGGTCTGTACTATGCGCAGGCAGCTGTGGGATGTAACCAATGAGAGGGTGTCAGAGCGGCTCGATACTTACTCAA
scaff1_P0_O84486	1	0	10549821-10549859	CCAGAGGGACAATTGTCGGGACTTCGGCGAAAATCAACC	X0	GCGGCTCGATACTTACTCAA	6-FAM	X51	TAAGCGGTCTGTACTATGCG	TAAGCGGTCTGTACTATGCGCCAGAGGGACAATTGTCGGGACTTCGGCGAAAATCAACCGCGGCTCGATACTTACTCAA
scaff1_P0_O84487	1	0	10549860-10549898	CCAGCCCCAGTAGCGTAAAGAACGTAAATGTACATGTCT	X0	GCGGCTCGATACTTACTCAA	6-FAM	X51	TAAGCGGTCTGTACTATGCG	TAAGCGGTCTGTACTATGCGCCAGCCCCAGTAGCGTAAAGAACGTAAATGTACATGTCTGCGGCTCGATACTTACTCAA
scaff1_P0_O84488	1	0	10549922-10549960	AGAATTTTCTGCAGAAGTTTCCATTTTAGGCCAAGGGAC	X0	GCGGCTCGATACTTACTCAA	6-FAM	X51	TAAGCGGTCTGTACTATGCG	TAAGCGGTCTGTACTATGCGAGAATTTTCTGCAGAAGTTTCCATTTTAGGCCAAGGGACGCGGCTCGATACTTACTCAA
scaff1_P0_O84489	1	0	10549968-10550006	TCCACAGTACAGATGATTTCTCCTGATGTTTTGCATCCA	X0	GCGGCTCGATACTTACTCAA	6-FAM	X51	TAAGCGGTCTGTACTATGCG	TAAGCGGTCTGTACTATGCGTCCACAGTACAGATGATTTCTCCTGATGTTTTGCATCCAGCGGCTCGATACTTACTCAA
scaff1_P0_O84490	1	0	10550616-10550654	AGATTTACTTGGAAATCACTGTAGGCTTGGCTTGTCTGA	X0	GCGGCTCGATACTTACTCAA	6-FAM	X51	TAAGCGGTCTGTACTATGCG	TAAGCGGTCTGTACTATGCGAGATTTACTTGGAAATCACTGTAGGCTTGGCTTGTCTGAGCGGCTCGATACTTACTCAA
scaff1_P0_O84491	1	0	10550754-10550792	GTGAGGCAGAACGCTCACCCAGAATTGTACTCACCACAG	X0	GCGGCTCGATACTTACTCAA	6-FAM	X51	TAAGCGGTCTGTACTATGCG	TAAGCGGTCTGTACTATGCGGTGAGGCAGAACGCTCACCCAGAATTGTACTCACCACAGGCGGCTCGATACTTACTCAA
scaff1_P0_O84492	1	0	10550849-10550887	CAAAATTCGGGAATATGAGACTTTTCAAGGTTTCGGGCA	X0	GCGGCTCGATACTTACTCAA	6-FAM	X51	TAAGCGGTCTGTACTATGCG	TAAGCGGTCTGTACTATGCGCAAAATTCGGGAATATGAGACTTTTCAAGGTTTCGGGCAGCGGCTCGATACTTACTCAA
scaff1_P0_O84493	1	0	10550890-10550928	GAGTCCTCTTTGCTCACTGTGCTCTGAAACCACTGGGGA	X0	GCGGCTCGATACTTACTCAA	6-FAM	X51	TAAGCGGTCTGTACTATGCG	TAAGCGGTCTGTACTATGCGGAGTCCTCTTTGCTCACTGTGCTCTGAAACCACTGGGGAGCGGCTCGATACTTACTCAA
scaff1_P0_O84494	1	0	10550932-10550970	AAAAGAGGGCACATTTAGAGGCGTAGAGGTGAAGAACTG	X0	GCGGCTCGATACTTACTCAA	6-FAM	X51	TAAGCGGTCTGTACTATGCG	TAAGCGGTCTGTACTATGCGAAAAGAGGGCACATTTAGAGGCGTAGAGGTGAAGAACTGGCGGCTCGATACTTACTCAA
scaff1_P0_O84495	1	0	10550981-10551019	CTCTTTGGAGGTACAGCCCACCACGCTTGGAGACATAAG	X0	GCGGCTCGATACTTACTCAA	6-FAM	X51	TAAGCGGTCTGTACTATGCG	TAAGCGGTCTGTACTATGCGCTCTTTGGAGGTACAGCCCACCACGCTTGGAGACATAAGGCGGCTCGATACTTACTCAA
scaff1_P0_O84496	1	0	10551020-10551058	GGCTCTCCTGCCGCATCCATAGGATTTCAAGAGTGTCAA	X0	GCGGCTCGATACTTACTCAA	6-FAM	X51	TAAGCGGTCTGTACTATGCG	TAAGCGGTCTGTACTATGCGGGCTCTCCTGCCGCATCCATAGGATTTCAAGAGTGTCAAGCGGCTCGATACTTACTCAA
scaff1_P0_O84497	1	0	10551059-10551097	GGGCTTTGAGGCTTTTCTGTTTTCCCTCCTTTCATTAGA	X0	GCGGCTCGATACTTACTCAA	6-FAM	X51	TAAGCGGTCTGTACTATGCG	TAAGCGGTCTGTACTATGCGGGGCTTTGAGGCTTTTCTGTTTTCCCTCCTTTCATTAGAGCGGCTCGATACTTACTCAA
scaff1_P0_O84498	1	0	10551098-10551136	TGGAGTAAGAAGAACCATCTCTGCATTACCGCTTCCTGA	X0	GCGGCTCGATACTTACTCAA	6-FAM	X51	TAAGCGGTCTGTACTATGCG	TAAGCGGTCTGTACTATGCGTGGAGTAAGAAGAACCATCTCTGCATTACCGCTTCCTGAGCGGCTCGATACTTACTCAA
scaff1_P0_O84499	1	0	10551143-10551181	TTACCAAGTACTGTTGAAGCCAGGACAAATCTCTGAAGC	X0	GCGGCTCGATACTTACTCAA	6-FAM	X51	TAAGCGGTCTGTACTATGCG	TAAGCGGTCTGTACTATGCGTTACCAAGTACTGTTGAAGCCAGGACAAATCTCTGAAGCGCGGCTCGATACTTACTCAA
scaff1_P0_O84500	1	0	10551184-10551222	GCAGCTACTCAAATCAAAACTTCCATTATGGCCAACTCC	X0	GCGGCTCGATACTTACTCAA	6-FAM	X51	TAAGCGGTCTGTACTATGCG	TAAGCGGTCTGTACTATGCGGCAGCTACTCAAATCAAAACTTCCATTATGGCCAACTCCGCGGCTCGATACTTACTCAA
scaff1_P0_O84501	1	0	10551246-10551284	CCCACACGCCCTCAGTTCAGTCCTGAAGAAACTTCCATC	X0	GCGGCTCGATACTTACTCAA	6-FAM	X51	TAAGCGGTCTGTACTATGCG	TAAGCGGTCTGTACTATGCGCCCACACGCCCTCAGTTCAGTCCTGAAGAAACTTCCATCGCGGCTCGATACTTACTCAA
scaff1_P0_O84502	1	0	10551285-10551323	GTTCTTCCTTTGTTGAAACGCTGAGCAGGAAGGTGGCTG	X0	GCGGCTCGATACTTACTCAA	6-FAM	X51	TAAGCGGTCTGTACTATGCG	TAAGCGGTCTGTACTATGCGGTTCTTCCTTTGTTGAAACGCTGAGCAGGAAGGTGGCTGGCGGCTCGATACTTACTCAA
scaff1_P0_O84503	1	0	10551429-10551467	CAGACACCAGACCATTCCAACTGACCTGCAGTTGGCTAG	X0	GCGGCTCGATACTTACTCAA	6-FAM	X51	TAAGCGGTCTGTACTATGCG	TAAGCGGTCTGTACTATGCGCAGACACCAGACCATTCCAACTGACCTGCAGTTGGCTAGGCGGCTCGATACTTACTCAA
scaff1_P0_O84504	1	0	10551468-10551506	CTCCTTTCCAGAATCCAGGGTCATAAAGACACCTGCCAC	X0	GCGGCTCGATACTTACTCAA	6-FAM	X51	TAAGCGGTCTGTACTATGCG	TAAGCGGTCTGTACTATGCGCTCCTTTCCAGAATCCAGGGTCATAAAGACACCTGCCACGCGGCTCGATACTTACTCAA
scaff1_P0_O84505	1	0	10551546-10551584	GATAAAAGGCAGTCTTTGAGGCAGATTTTGCTGACATCG	X0	GCGGCTCGATACTTACTCAA	6-FAM	X51	TAAGCGGTCTGTACTATGCG	TAAGCGGTCTGTACTATGCGGATAAAAGGCAGTCTTTGAGGCAGATTTTGCTGACATCGGCGGCTCGATACTTACTCAA
scaff1_P0_O84506	1	0	10551596-10551634	ATCAGAGATAAAACGAGGTTTCCCTTTCACCTCTGAGGT	X0	GCGGCTCGATACTTACTCAA	6-FAM	X51	TAAGCGGTCTGTACTATGCG	TAAGCGGTCTGTACTATGCGATCAGAGATAAAACGAGGTTTCCCTTTCACCTCTGAGGTGCGGCTCGATACTTACTCAA
scaff1_P0_O84507	1	0	10551647-10551685	AAAATATGATGCAAAACACAAAGTTCTGCCTCGGTGCGG	X0	GCGGCTCGATACTTACTCAA	6-FAM	X51	TAAGCGGTCTGTACTATGCG	TAAGCGGTCTGTACTATGCGAAAATATGATGCAAAACACAAAGTTCTGCCTCGGTGCGGGCGGCTCGATACTTACTCAA
scaff1_P0_O84508	1	0	10551933-10551971	ACACTTTAGGGGAAATGCTACACATACCGAAGTGATGAC	X0	GCGGCTCGATACTTACTCAA	6-FAM	X51	TAAGCGGTCTGTACTATGCG	TAAGCGGTCTGTACTATGCGACACTTTAGGGGAAATGCTACACATACCGAAGTGATGACGCGGCTCGATACTTACTCAA
scaff1_P0_O84509	1	0	10551972-10552010	TTCAAGATCCTTCAGATACGTTCTCTCAGTGGTGGAGAC	X0	GCGGCTCGATACTTACTCAA	6-FAM	X51	TAAGCGGTCTGTACTATGCG	TAAGCGGTCTGTACTATGCGTTCAAGATCCTTCAGATACGTTCTCTCAGTGGTGGAGACGCGGCTCGATACTTACTCAA
scaff1_P0_O84510	1	0	10552016-10552054	TAGCAATGAAGTATGCTTTGTCAGTTGGGAATCTCTGCA	X0	GCGGCTCGATACTTACTCAA	6-FAM	X51	TAAGCGGTCTGTACTATGCG	TAAGCGGTCTGTACTATGCGTAGCAATGAAGTATGCTTTGTCAGTTGGGAATCTCTGCAGCGGCTCGATACTTACTCAA
scaff1_P0_O84511	1	0	10552137-10552175	AAGTGACGCATTGCTAACTTATGATCTTTGGTTGGTTGG	X0	GCGGCTCGATACTTACTCAA	6-FAM	X51	TAAGCGGTCTGTACTATGCG	TAAGCGGTCTGTACTATGCGAAGTGACGCATTGCTAACTTATGATCTTTGGTTGGTTGGGCGGCTCGATACTTACTCAA
scaff1_P0_O84512	1	0	10552286-10552324	AAATCCTACTGGCAGTGAAAGAACTCAAGTGAGTGTGTC	X0	GCGGCTCGATACTTACTCAA	6-FAM	X51	TAAGCGGTCTGTACTATGCG	TAAGCGGTCTGTACTATGCGAAATCCTACTGGCAGTGAAAGAACTCAAGTGAGTGTGTCGCGGCTCGATACTTACTCAA
scaff1_P0_O84513	1	0	10552325-10552363	AGTTACCACTGAAGACTGTTCATTCAAAACTGGGCGCCT	X0	GCGGCTCGATACTTACTCAA	6-FAM	X51	TAAGCGGTCTGTACTATGCG	TAAGCGGTCTGTACTATGCGAGTTACCACTGAAGACTGTTCATTCAAAACTGGGCGCCTGCGGCTCGATACTTACTCAA
scaff1_P0_O84514	1	0	10552475-10552513	TTTTAGGAAGTGGAAGTTACACTGCTCCTGGGAACATGA	X0	GCGGCTCGATACTTACTCAA	6-FAM	X51	TAAGCGGTCTGTACTATGCG	TAAGCGGTCTGTACTATGCGTTTTAGGAAGTGGAAGTTACACTGCTCCTGGGAACATGAGCGGCTCGATACTTACTCAA
scaff1_P0_O84515	1	0	10552569-10552607	GGCAGGTGGCACTGCCCTAGATAGGTCTACCATTGGTTT	X0	GCGGCTCGATACTTACTCAA	6-FAM	X51	TAAGCGGTCTGTACTATGCG	TAAGCGGTCTGTACTATGCGGGCAGGTGGCACTGCCCTAGATAGGTCTACCATTGGTTTGCGGCTCGATACTTACTCAA
scaff1_P0_O84516	1	0	10552620-10552658	ACCAGTCAGTAAAAGGAAACCAATCTCCTGTTGTTGACC	X0	GCGGCTCGATACTTACTCAA	6-FAM	X51	TAAGCGGTCTGTACTATGCG	TAAGCGGTCTGTACTATGCGACCAGTCAGTAAAAGGAAACCAATCTCCTGTTGTTGACCGCGGCTCGATACTTACTCAA
scaff1_P0_O84517	1	0	10552659-10552697	ATCCTGCTTACTTCCTACAGGAGTCTGCCCCATTCCACC	X0	GCGGCTCGATACTTACTCAA	6-FAM	X51	TAAGCGGTCTGTACTATGCG	TAAGCGGTCTGTACTATGCGATCCTGCTTACTTCCTACAGGAGTCTGCCCCATTCCACCGCGGCTCGATACTTACTCAA
scaff1_P0_O84518	1	0	10552698-10552736	TCTGGGGAATACACGTGAAACAGAGATGAGACCAGATAC	X0	GCGGCTCGATACTTACTCAA	6-FAM	X51	TAAGCGGTCTGTACTATGCG	TAAGCGGTCTGTACTATGCGTCTGGGGAATACACGTGAAACAGAGATGAGACCAGATACGCGGCTCGATACTTACTCAA
scaff1_P0_O84519	1	0	10552745-10552783	CTGTGTGCCCAGAACATTAGGCAAAAGAGCCACGTGGAG	X0	GCGGCTCGATACTTACTCAA	6-FAM	X51	TAAGCGGTCTGTACTATGCG	TAAGCGGTCTGTACTATGCGCTGTGTGCCCAGAACATTAGGCAAAAGAGCCACGTGGAGGCGGCTCGATACTTACTCAA
scaff1_P0_O84520	1	0	10552787-10552825	ACAACTGTCCATCAATGGGTGGATGGATACACAAAATGT	X0	GCGGCTCGATACTTACTCAA	6-FAM	X51	TAAGCGGTCTGTACTATGCG	TAAGCGGTCTGTACTATGCGACAACTGTCCATCAATGGGTGGATGGATACACAAAATGTGCGGCTCGATACTTACTCAA
scaff1_P0_O84521	1	0	10552962-10553000	ATTTTATCGCTGTTACTCTGTCACGAAGTCGTGTCCAAG	X0	GCGGCTCGATACTTACTCAA	6-FAM	X51	TAAGCGGTCTGTACTATGCG	TAAGCGGTCTGTACTATGCGATTTTATCGCTGTTACTCTGTCACGAAGTCGTGTCCAAGGCGGCTCGATACTTACTCAA
scaff1_P0_O84522	1	0	10553355-10553393	CGCAGTTCCTCCCTGTGAGTTGATGGACAGCTCTGAAAG	X0	GCGGCTCGATACTTACTCAA	6-FAM	X51	TAAGCGGTCTGTACTATGCG	TAAGCGGTCTGTACTATGCGCGCAGTTCCTCCCTGTGAGTTGATGGACAGCTCTGAAAGGCGGCTCGATACTTACTCAA
scaff1_P0_O84523	1	0	10553401-10553439	CTGCCAGTCAGGGAGCCTGTTTGGGGATGAGAAGTATTA	X0	GCGGCTCGATACTTACTCAA	6-FAM	X51	TAAGCGGTCTGTACTATGCG	TAAGCGGTCTGTACTATGCGCTGCCAGTCAGGGAGCCTGTTTGGGGATGAGAAGTATTAGCGGCTCGATACTTACTCAA
scaff1_P0_O84524	1	0	10553458-10553496	AATTCCTTCTGGGACCCAGTCTCCACTTACAATTTTCAC	X0	GCGGCTCGATACTTACTCAA	6-FAM	X51	TAAGCGGTCTGTACTATGCG	TAAGCGGTCTGTACTATGCGAATTCCTTCTGGGACCCAGTCTCCACTTACAATTTTCACGCGGCTCGATACTTACTCAA
scaff1_P0_O84525	1	0	10553566-10553604	TTTTAGTTGCAGCAGCCTTCATCCTCAAGATACCATTCA	X0	GCGGCTCGATACTTACTCAA	6-FAM	X51	TAAGCGGTCTGTACTATGCG	TAAGCGGTCTGTACTATGCGTTTTAGTTGCAGCAGCCTTCATCCTCAAGATACCATTCAGCGGCTCGATACTTACTCAA
scaff1_P0_O84526	1	0	10553804-10553842	TTCTAATAGAAGACTAAAGGACTTGGGACACCCAGGACA	X0	GCGGCTCGATACTTACTCAA	6-FAM	X51	TAAGCGGTCTGTACTATGCG	TAAGCGGTCTGTACTATGCGTTCTAATAGAAGACTAAAGGACTTGGGACACCCAGGACAGCGGCTCGATACTTACTCAA
scaff1_P0_O84527	1	0	10553843-10553881	GACTACGTCTTGGAACAATGGGTCACAGCTAAAGAAAGG	X0	GCGGCTCGATACTTACTCAA	6-FAM	X51	TAAGCGGTCTGTACTATGCG	TAAGCGGTCTGTACTATGCGGACTACGTCTTGGAACAATGGGTCACAGCTAAAGAAAGGGCGGCTCGATACTTACTCAA
scaff1_P0_O84528	1	0	10553882-10553920	GAAAGCAGCTACCTCCCCATTCTACGAAGAACAGAAGCA	X0	GCGGCTCGATACTTACTCAA	6-FAM	X51	TAAGCGGTCTGTACTATGCG	TAAGCGGTCTGTACTATGCGGAAAGCAGCTACCTCCCCATTCTACGAAGAACAGAAGCAGCGGCTCGATACTTACTCAA
scaff1_P0_O84529	1	0	10553921-10553959	AGCTGGTTATACCTGGTGATGGCACTCCATGTCTCTCTC	X0	GCGGCTCGATACTTACTCAA	6-FAM	X51	TAAGCGGTCTGTACTATGCG	TAAGCGGTCTGTACTATGCGAGCTGGTTATACCTGGTGATGGCACTCCATGTCTCTCTCGCGGCTCGATACTTACTCAA
scaff1_P0_O84530	1	0	10554134-10554172	ACCCTTTATGAGTCAACCAGATGAGATGACATGCACATG	X0	GCGGCTCGATACTTACTCAA	6-FAM	X51	TAAGCGGTCTGTACTATGCG	TAAGCGGTCTGTACTATGCGACCCTTTATGAGTCAACCAGATGAGATGACATGCACATGGCGGCTCGATACTTACTCAA
scaff1_P0_O84531	1	0	10554312-10554350	AGGATTAGGATGAACATAGTTTAAGTAGGCTGCAGCCCT	X0	GCGGCTCGATACTTACTCAA	6-FAM	X51	TAAGCGGTCTGTACTATGCG	TAAGCGGTCTGTACTATGCGAGGATTAGGATGAACATAGTTTAAGTAGGCTGCAGCCCTGCGGCTCGATACTTACTCAA
scaff1_P0_O84532	1	0	10554381-10554419	ATGCTTTCTCTATTTTCCAGCATCCAGTTTCATGGTTGC	X0	GCGGCTCGATACTTACTCAA	6-FAM	X51	TAAGCGGTCTGTACTATGCG	TAAGCGGTCTGTACTATGCGATGCTTTCTCTATTTTCCAGCATCCAGTTTCATGGTTGCGCGGCTCGATACTTACTCAA
scaff1_P0_O84533	1	0	10554420-10554458	GGCTACTCAGTCCAGTATCAAGGAGCTCGGAGAGAGAGG	X0	GCGGCTCGATACTTACTCAA	6-FAM	X51	TAAGCGGTCTGTACTATGCG	TAAGCGGTCTGTACTATGCGGGCTACTCAGTCCAGTATCAAGGAGCTCGGAGAGAGAGGGCGGCTCGATACTTACTCAA
scaff1_P0_O84534	1	0	10554495-10554533	TACCTCTATCCTGTCTCTCTGGATGCATTCAGATTTGCT	X0	GCGGCTCGATACTTACTCAA	6-FAM	X51	TAAGCGGTCTGTACTATGCG	TAAGCGGTCTGTACTATGCGTACCTCTATCCTGTCTCTCTGGATGCATTCAGATTTGCTGCGGCTCGATACTTACTCAA
scaff1_P0_O84535	1	0	10554534-10554572	TGGACATTACAAGATAGGTCCGCCTTGAATGGAGCTGCT	X0	GCGGCTCGATACTTACTCAA	6-FAM	X51	TAAGCGGTCTGTACTATGCG	TAAGCGGTCTGTACTATGCGTGGACATTACAAGATAGGTCCGCCTTGAATGGAGCTGCTGCGGCTCGATACTTACTCAA
scaff1_P0_O84536	1	0	10554581-10554619	GTCGTGAACGTGACCCCAGTATGAAGGAACCATGCAGAA	X0	GCGGCTCGATACTTACTCAA	6-FAM	X51	TAAGCGGTCTGTACTATGCG	TAAGCGGTCTGTACTATGCGGTCGTGAACGTGACCCCAGTATGAAGGAACCATGCAGAAGCGGCTCGATACTTACTCAA
scaff1_P0_O84537	1	0	10554670-10554708	CTACATACGGGGATAAAAGCCACCACGCCCACGAACAAC	X0	GCGGCTCGATACTTACTCAA	6-FAM	X51	TAAGCGGTCTGTACTATGCG	TAAGCGGTCTGTACTATGCGCTACATACGGGGATAAAAGCCACCACGCCCACGAACAACGCGGCTCGATACTTACTCAA
scaff1_P0_O84538	1	0	10554709-10554747	AGAAAGCAGACATCCTGCCCACTGACTAAGAACAAGATT	X0	GCGGCTCGATACTTACTCAA	6-FAM	X51	TAAGCGGTCTGTACTATGCG	TAAGCGGTCTGTACTATGCGAGAAAGCAGACATCCTGCCCACTGACTAAGAACAAGATTGCGGCTCGATACTTACTCAA
scaff1_P0_O84539	1	0	10555130-10555168	AAAGAGAAATTCTGGCAGTCTGGAGATCGAAACGTTTCA	X0	GCGGCTCGATACTTACTCAA	6-FAM	X51	TAAGCGGTCTGTACTATGCG	TAAGCGGTCTGTACTATGCGAAAGAGAAATTCTGGCAGTCTGGAGATCGAAACGTTTCAGCGGCTCGATACTTACTCAA
scaff1_P0_O84540	1	0	10555237-10555275	CTTACCTTCGGTTCTCACACTGTGTGTGGGACCAGGTGA	X0	GCGGCTCGATACTTACTCAA	6-FAM	X51	TAAGCGGTCTGTACTATGCG	TAAGCGGTCTGTACTATGCGCTTACCTTCGGTTCTCACACTGTGTGTGGGACCAGGTGAGCGGCTCGATACTTACTCAA
scaff1_P0_O84541	1	0	10555329-10555367	AAAAGCACTTGCCTCGTCATTGAAAGAGTTGGAGCCAAG	X0	GCGGCTCGATACTTACTCAA	6-FAM	X51	TAAGCGGTCTGTACTATGCG	TAAGCGGTCTGTACTATGCGAAAAGCACTTGCCTCGTCATTGAAAGAGTTGGAGCCAAGGCGGCTCGATACTTACTCAA
scaff1_P0_O84542	1	0	10555453-10555491	CAGATCAAAAGTCAGCTGCCACATCGCGAGGGAGAGAAG	X0	GCGGCTCGATACTTACTCAA	6-FAM	X51	TAAGCGGTCTGTACTATGCG	TAAGCGGTCTGTACTATGCGCAGATCAAAAGTCAGCTGCCACATCGCGAGGGAGAGAAGGCGGCTCGATACTTACTCAA
scaff1_P0_O84543	1	0	10555523-10555561	CACCCTCCAAGGTCGAAAGCTGTTCTTGCCCTTGTGAAT	X0	GCGGCTCGATACTTACTCAA	6-FAM	X51	TAAGCGGTCTGTACTATGCG	TAAGCGGTCTGTACTATGCGCACCCTCCAAGGTCGAAAGCTGTTCTTGCCCTTGTGAATGCGGCTCGATACTTACTCAA
scaff1_P0_O84544	1	0	10555585-10555623	GTAGAAGCGGGCCAGTGGGCCAGAAGGACGATCTAATAG	X0	GCGGCTCGATACTTACTCAA	6-FAM	X51	TAAGCGGTCTGTACTATGCG	TAAGCGGTCTGTACTATGCGGTAGAAGCGGGCCAGTGGGCCAGAAGGACGATCTAATAGGCGGCTCGATACTTACTCAA
scaff1_P0_O84545	1	0	10555686-10555724	CCATCTAAAAGACTCCCCACTGGGCCACACTGGAGACAG	X0	GCGGCTCGATACTTACTCAA	6-FAM	X51	TAAGCGGTCTGTACTATGCG	TAAGCGGTCTGTACTATGCGCCATCTAAAAGACTCCCCACTGGGCCACACTGGAGACAGGCGGCTCGATACTTACTCAA
scaff1_P0_O84546	1	0	10555741-10555779	CACCTAGAGTGAACCTGCTGGCAACCATGCTCCTAGGTA	X0	GCGGCTCGATACTTACTCAA	6-FAM	X51	TAAGCGGTCTGTACTATGCG	TAAGCGGTCTGTACTATGCGCACCTAGAGTGAACCTGCTGGCAACCATGCTCCTAGGTAGCGGCTCGATACTTACTCAA
scaff1_P0_O84547	1	0	10555780-10555818	GAGTTGGGGAGTTCTAAAGTCCTAGAGCTCTGGGTTCAG	X0	GCGGCTCGATACTTACTCAA	6-FAM	X51	TAAGCGGTCTGTACTATGCG	TAAGCGGTCTGTACTATGCGGAGTTGGGGAGTTCTAAAGTCCTAGAGCTCTGGGTTCAGGCGGCTCGATACTTACTCAA
scaff1_P0_O84548	1	0	10555819-10555857	CTACGTTCTCACTTCTCATGTGGCCTAAAGATGTGTGTG	X0	GCGGCTCGATACTTACTCAA	6-FAM	X51	TAAGCGGTCTGTACTATGCG	TAAGCGGTCTGTACTATGCGCTACGTTCTCACTTCTCATGTGGCCTAAAGATGTGTGTGGCGGCTCGATACTTACTCAA
scaff1_P0_O84549	1	0	10555858-10555896	TCACCAACATTACATGTGCAATACACAACTCTGGAGGAG	X0	GCGGCTCGATACTTACTCAA	6-FAM	X51	TAAGCGGTCTGTACTATGCG	TAAGCGGTCTGTACTATGCGTCACCAACATTACATGTGCAATACACAACTCTGGAGGAGGCGGCTCGATACTTACTCAA
scaff1_P0_O84550	1	0	10555900-10555938	CAAACCGTGGCAGCTCAAGTCCATTTCCAGAGGGGTTAC	X0	GCGGCTCGATACTTACTCAA	6-FAM	X51	TAAGCGGTCTGTACTATGCG	TAAGCGGTCTGTACTATGCGCAAACCGTGGCAGCTCAAGTCCATTTCCAGAGGGGTTACGCGGCTCGATACTTACTCAA
scaff1_P0_O84551	1	0	10555958-10555996	GCTCGTGGGGCCCAAGAAAGCCAAGGTGATACTGTATTT	X0	GCGGCTCGATACTTACTCAA	6-FAM	X51	TAAGCGGTCTGTACTATGCG	TAAGCGGTCTGTACTATGCGGCTCGTGGGGCCCAAGAAAGCCAAGGTGATACTGTATTTGCGGCTCGATACTTACTCAA
scaff1_P0_O84552	1	0	10556023-10556061	ATACCAAGCAGCCTGTTCTAGAAATCTATCAGCAATGCT	X0	GCGGCTCGATACTTACTCAA	6-FAM	X51	TAAGCGGTCTGTACTATGCG	TAAGCGGTCTGTACTATGCGATACCAAGCAGCCTGTTCTAGAAATCTATCAGCAATGCTGCGGCTCGATACTTACTCAA
scaff1_P0_O84553	1	0	10556062-10556100	AAGGAGGGGAAGGATCCAAAATTCTGAAGCTGGATTTTA	X0	GCGGCTCGATACTTACTCAA	6-FAM	X51	TAAGCGGTCTGTACTATGCG	TAAGCGGTCTGTACTATGCGAAGGAGGGGAAGGATCCAAAATTCTGAAGCTGGATTTTAGCGGCTCGATACTTACTCAA
scaff1_P0_O84554	1	0	10556140-10556178	CCTCTTGCAAGAGAAACTCCTCAAGGCTTTGCAAATTCA	X0	GCGGCTCGATACTTACTCAA	6-FAM	X51	TAAGCGGTCTGTACTATGCG	TAAGCGGTCTGTACTATGCGCCTCTTGCAAGAGAAACTCCTCAAGGCTTTGCAAATTCAGCGGCTCGATACTTACTCAA
scaff1_P0_O84555	1	0	10556179-10556217	AGGATGACAGGGTTGCAAACACAAGCAGGTAGGCTCATT	X0	GCGGCTCGATACTTACTCAA	6-FAM	X51	TAAGCGGTCTGTACTATGCG	TAAGCGGTCTGTACTATGCGAGGATGACAGGGTTGCAAACACAAGCAGGTAGGCTCATTGCGGCTCGATACTTACTCAA
scaff1_P0_O84556	1	0	10556218-10556256	TACCATTCAGTAGCCAGTGGAATATGCGGACGGGAATAA	X0	GCGGCTCGATACTTACTCAA	6-FAM	X51	TAAGCGGTCTGTACTATGCG	TAAGCGGTCTGTACTATGCGTACCATTCAGTAGCCAGTGGAATATGCGGACGGGAATAAGCGGCTCGATACTTACTCAA
scaff1_P0_O84557	1	0	10556287-10556325	TAAAATTCTCTTACAGCTATAAGCCAGGGTGTGGCAAGG	X0	GCGGCTCGATACTTACTCAA	6-FAM	X51	TAAGCGGTCTGTACTATGCG	TAAGCGGTCTGTACTATGCGTAAAATTCTCTTACAGCTATAAGCCAGGGTGTGGCAAGGGCGGCTCGATACTTACTCAA
scaff1_P0_O84558	1	0	10556377-10556415	AGCTGGGACCCAAACCTCAATGTCTGAGGTCACGCTTAT	X0	GCGGCTCGATACTTACTCAA	6-FAM	X51	TAAGCGGTCTGTACTATGCG	TAAGCGGTCTGTACTATGCGAGCTGGGACCCAAACCTCAATGTCTGAGGTCACGCTTATGCGGCTCGATACTTACTCAA
scaff1_P0_O84559	1	0	10556474-10556512	AAGGCAAGCAAACATGGTGGTGTTAGATAATGAGTTTGC	X0	GCGGCTCGATACTTACTCAA	6-FAM	X51	TAAGCGGTCTGTACTATGCG	TAAGCGGTCTGTACTATGCGAAGGCAAGCAAACATGGTGGTGTTAGATAATGAGTTTGCGCGGCTCGATACTTACTCAA
scaff1_P0_O84560	1	0	10556513-10556551	CAGATTTCTGCAGCTTCATAAAGCCTGCTCTCATCACAG	X0	GCGGCTCGATACTTACTCAA	6-FAM	X51	TAAGCGGTCTGTACTATGCG	TAAGCGGTCTGTACTATGCGCAGATTTCTGCAGCTTCATAAAGCCTGCTCTCATCACAGGCGGCTCGATACTTACTCAA
scaff1_P0_O84561	1	0	10556596-10556634	GCCACTGGCATTCACTGCTACCTGCCCTGTGAACATATT	X0	GCGGCTCGATACTTACTCAA	6-FAM	X51	TAAGCGGTCTGTACTATGCG	TAAGCGGTCTGTACTATGCGGCCACTGGCATTCACTGCTACCTGCCCTGTGAACATATTGCGGCTCGATACTTACTCAA
scaff1_P0_O84562	1	0	10556635-10556673	AATGCCAGGGAATTGTATCATCTTCCTCCTTGACACAAT	X0	GCGGCTCGATACTTACTCAA	6-FAM	X51	TAAGCGGTCTGTACTATGCG	TAAGCGGTCTGTACTATGCGAATGCCAGGGAATTGTATCATCTTCCTCCTTGACACAATGCGGCTCGATACTTACTCAA
scaff1_P0_O84563	1	0	10556678-10556716	TACATCTCCTTCACTGACACAAAGGAACTTCTTTCAGCC	X0	GCGGCTCGATACTTACTCAA	6-FAM	X51	TAAGCGGTCTGTACTATGCG	TAAGCGGTCTGTACTATGCGTACATCTCCTTCACTGACACAAAGGAACTTCTTTCAGCCGCGGCTCGATACTTACTCAA
scaff1_P0_O84564	1	0	10556747-10556785	GGGGTGTCATCTAAGAAAAGCACCTGGTTATTAAGGCAA	X0	GCGGCTCGATACTTACTCAA	6-FAM	X51	TAAGCGGTCTGTACTATGCG	TAAGCGGTCTGTACTATGCGGGGGTGTCATCTAAGAAAAGCACCTGGTTATTAAGGCAAGCGGCTCGATACTTACTCAA
scaff1_P0_O84565	1	0	10556922-10556960	ATTTCTGGCTTATAACCTTCAGGTCCTTCACCTGTACCA	X0	GCGGCTCGATACTTACTCAA	6-FAM	X51	TAAGCGGTCTGTACTATGCG	TAAGCGGTCTGTACTATGCGATTTCTGGCTTATAACCTTCAGGTCCTTCACCTGTACCAGCGGCTCGATACTTACTCAA
scaff1_P0_O84566	1	0	10556961-10556999	AATAACTTCTTGACACCCCGCCCCTACCCTTCAGCTGTA	X0	GCGGCTCGATACTTACTCAA	6-FAM	X51	TAAGCGGTCTGTACTATGCG	TAAGCGGTCTGTACTATGCGAATAACTTCTTGACACCCCGCCCCTACCCTTCAGCTGTAGCGGCTCGATACTTACTCAA
scaff1_P0_O84567	1	0	10557000-10557038	TCCAGTGGGATGAATTTATGTCACTCCCAAGGACTAAAC	X0	GCGGCTCGATACTTACTCAA	6-FAM	X51	TAAGCGGTCTGTACTATGCG	TAAGCGGTCTGTACTATGCGTCCAGTGGGATGAATTTATGTCACTCCCAAGGACTAAACGCGGCTCGATACTTACTCAA
scaff1_P0_O84568	1	0	10557039-10557077	ACACCTTCACCAACGTTACTCTTGAGGAAGGCATTTCTG	X0	GCGGCTCGATACTTACTCAA	6-FAM	X51	TAAGCGGTCTGTACTATGCG	TAAGCGGTCTGTACTATGCGACACCTTCACCAACGTTACTCTTGAGGAAGGCATTTCTGGCGGCTCGATACTTACTCAA
scaff1_P0_O84569	1	0	10557160-10557198	TTTATGGATTCCAGTTTATCACCCAGCCTGGAAAATGGC	X0	GCGGCTCGATACTTACTCAA	6-FAM	X51	TAAGCGGTCTGTACTATGCG	TAAGCGGTCTGTACTATGCGTTTATGGATTCCAGTTTATCACCCAGCCTGGAAAATGGCGCGGCTCGATACTTACTCAA
scaff1_P0_O84570	1	0	10557211-10557249	TGTAAAATACATTCGTAATTCTTCTCTGGCTGCACGGGG	X0	GCGGCTCGATACTTACTCAA	6-FAM	X51	TAAGCGGTCTGTACTATGCG	TAAGCGGTCTGTACTATGCGTGTAAAATACATTCGTAATTCTTCTCTGGCTGCACGGGGGCGGCTCGATACTTACTCAA
scaff1_P0_O84571	1	0	10557279-10557317	GAGCATCTCTCCACCAACTCTCCGGCAGAGGCACATAAA	X0	GCGGCTCGATACTTACTCAA	6-FAM	X51	TAAGCGGTCTGTACTATGCG	TAAGCGGTCTGTACTATGCGGAGCATCTCTCCACCAACTCTCCGGCAGAGGCACATAAAGCGGCTCGATACTTACTCAA
scaff1_P0_O84572	1	0	10557318-10557356	GAGCAGGAACATAGTTTATGATCAACAAGCCAAACTCGC	X0	GCGGCTCGATACTTACTCAA	6-FAM	X51	TAAGCGGTCTGTACTATGCG	TAAGCGGTCTGTACTATGCGGAGCAGGAACATAGTTTATGATCAACAAGCCAAACTCGCGCGGCTCGATACTTACTCAA
scaff1_P0_O84573	1	0	10557358-10557396	CCCTCCTTCCCCTTCTGGGACTAGGCACAAGCCTATTAA	X0	GCGGCTCGATACTTACTCAA	6-FAM	X51	TAAGCGGTCTGTACTATGCG	TAAGCGGTCTGTACTATGCGCCCTCCTTCCCCTTCTGGGACTAGGCACAAGCCTATTAAGCGGCTCGATACTTACTCAA
scaff1_P0_O84574	1	0	10557417-10557455	TTTATTAAAGGCTTAAGAGCCAACTCACACAAGCCTGGG	X0	GCGGCTCGATACTTACTCAA	6-FAM	X51	TAAGCGGTCTGTACTATGCG	TAAGCGGTCTGTACTATGCGTTTATTAAAGGCTTAAGAGCCAACTCACACAAGCCTGGGGCGGCTCGATACTTACTCAA
scaff1_P0_O84575	1	0	10557487-10557525	AAAATGGCATTTTGAACACCTAGTTGTACCTGCCCTGTT	X0	GCGGCTCGATACTTACTCAA	6-FAM	X51	TAAGCGGTCTGTACTATGCG	TAAGCGGTCTGTACTATGCGAAAATGGCATTTTGAACACCTAGTTGTACCTGCCCTGTTGCGGCTCGATACTTACTCAA
scaff1_P0_O84576	1	0	10557664-10557702	TGAGAATCCTGATGAGAACAAGACCATTGATGGCTTTCA	X0	GCGGCTCGATACTTACTCAA	6-FAM	X51	TAAGCGGTCTGTACTATGCG	TAAGCGGTCTGTACTATGCGTGAGAATCCTGATGAGAACAAGACCATTGATGGCTTTCAGCGGCTCGATACTTACTCAA
scaff1_P0_O84577	1	0	10557745-10557783	AAAATCCATGCAGGTTCCTCAGTATTTCCCCACGAGTTA	X0	GCGGCTCGATACTTACTCAA	6-FAM	X51	TAAGCGGTCTGTACTATGCG	TAAGCGGTCTGTACTATGCGAAAATCCATGCAGGTTCCTCAGTATTTCCCCACGAGTTAGCGGCTCGATACTTACTCAA
scaff1_P0_O84578	1	0	10557784-10557822	CACATTTGGCAAGCTTCTAAATGTCATCCGTCCATCATT	X0	GCGGCTCGATACTTACTCAA	6-FAM	X51	TAAGCGGTCTGTACTATGCG	TAAGCGGTCTGTACTATGCGCACATTTGGCAAGCTTCTAAATGTCATCCGTCCATCATTGCGGCTCGATACTTACTCAA
scaff1_P0_O84579	1	0	10557852-10557890	ATAGGAGACTGCATCTCTATGTACCCACAACATGCTTCA	X0	GCGGCTCGATACTTACTCAA	6-FAM	X51	TAAGCGGTCTGTACTATGCG	TAAGCGGTCTGTACTATGCGATAGGAGACTGCATCTCTATGTACCCACAACATGCTTCAGCGGCTCGATACTTACTCAA
scaff1_P0_O84580	1	0	10557965-10558003	TCTCCCTCTAAAAGAGAAGACAAACTCTCTCTGGAGACG	X0	GCGGCTCGATACTTACTCAA	6-FAM	X51	TAAGCGGTCTGTACTATGCG	TAAGCGGTCTGTACTATGCGTCTCCCTCTAAAAGAGAAGACAAACTCTCTCTGGAGACGGCGGCTCGATACTTACTCAA
scaff1_P0_O84581	1	0	10558076-10558114	TGATTCATTTAGTCTGATAACAAAGCTGGATCCCACCCC	X0	GCGGCTCGATACTTACTCAA	6-FAM	X51	TAAGCGGTCTGTACTATGCG	TAAGCGGTCTGTACTATGCGTGATTCATTTAGTCTGATAACAAAGCTGGATCCCACCCCGCGGCTCGATACTTACTCAA
scaff1_P0_O84582	1	0	10558182-10558220	AAAACCAGATTACAGGATTACCAATCATAGCAGGGTGGC	X0	GCGGCTCGATACTTACTCAA	6-FAM	X51	TAAGCGGTCTGTACTATGCG	TAAGCGGTCTGTACTATGCGAAAACCAGATTACAGGATTACCAATCATAGCAGGGTGGCGCGGCTCGATACTTACTCAA
scaff1_P0_O84583	1	0	10558224-10558262	CTTCTTGACAGCTTAGGTTGTTGTGGGAAATGTACATGC	X0	GCGGCTCGATACTTACTCAA	6-FAM	X51	TAAGCGGTCTGTACTATGCG	TAAGCGGTCTGTACTATGCGCTTCTTGACAGCTTAGGTTGTTGTGGGAAATGTACATGCGCGGCTCGATACTTACTCAA
scaff1_P0_O84584	1	0	10558296-10558334	CAAGCAGCCAAACATCAGAGTTACTGTTCATCATGAAGC	X0	GCGGCTCGATACTTACTCAA	6-FAM	X51	TAAGCGGTCTGTACTATGCG	TAAGCGGTCTGTACTATGCGCAAGCAGCCAAACATCAGAGTTACTGTTCATCATGAAGCGCGGCTCGATACTTACTCAA
scaff1_P0_O84585	1	0	10558372-10558410	ATAAAGAGAAATGCTGCTAATGGGAGAATGTGGCAGTGG	X0	GCGGCTCGATACTTACTCAA	6-FAM	X51	TAAGCGGTCTGTACTATGCG	TAAGCGGTCTGTACTATGCGATAAAGAGAAATGCTGCTAATGGGAGAATGTGGCAGTGGGCGGCTCGATACTTACTCAA
scaff1_P0_O84586	1	0	10558424-10558462	GTCTGGGTTGGGGTACACGGTGCTTTGAACCAGTGAAAA	X0	GCGGCTCGATACTTACTCAA	6-FAM	X51	TAAGCGGTCTGTACTATGCG	TAAGCGGTCTGTACTATGCGGTCTGGGTTGGGGTACACGGTGCTTTGAACCAGTGAAAAGCGGCTCGATACTTACTCAA
scaff1_P0_O84587	1	0	10558463-10558501	ACACCATCTTGTACTTAGAACAAAGCTTCGGCCATCAGC	X0	GCGGCTCGATACTTACTCAA	6-FAM	X51	TAAGCGGTCTGTACTATGCG	TAAGCGGTCTGTACTATGCGACACCATCTTGTACTTAGAACAAAGCTTCGGCCATCAGCGCGGCTCGATACTTACTCAA
scaff1_P0_O84588	1	0	10558533-10558571	CAGCAAGATACCTGTTAGGTCAAGTACAACCCTCTTTCG	X0	GCGGCTCGATACTTACTCAA	6-FAM	X51	TAAGCGGTCTGTACTATGCG	TAAGCGGTCTGTACTATGCGCAGCAAGATACCTGTTAGGTCAAGTACAACCCTCTTTCGGCGGCTCGATACTTACTCAA
scaff1_P0_O84589	1	0	10558572-10558610	GTTGAGATTGACAAGCGCTATGAATCCCATGCATACACC	X0	GCGGCTCGATACTTACTCAA	6-FAM	X51	TAAGCGGTCTGTACTATGCG	TAAGCGGTCTGTACTATGCGGTTGAGATTGACAAGCGCTATGAATCCCATGCATACACCGCGGCTCGATACTTACTCAA
scaff1_P0_O84590	1	0	10558611-10558649	GTGACATGAGTTTGGCCTTCCCTGCCTAAGGAATCAGCG	X0	GCGGCTCGATACTTACTCAA	6-FAM	X51	TAAGCGGTCTGTACTATGCG	TAAGCGGTCTGTACTATGCGGTGACATGAGTTTGGCCTTCCCTGCCTAAGGAATCAGCGGCGGCTCGATACTTACTCAA
scaff1_P0_O84591	1	0	10558654-10558692	CACTGTTACTGGAGAAACCGGCTACCATCCCCGAGGAAT	X0	GCGGCTCGATACTTACTCAA	6-FAM	X51	TAAGCGGTCTGTACTATGCG	TAAGCGGTCTGTACTATGCGCACTGTTACTGGAGAAACCGGCTACCATCCCCGAGGAATGCGGCTCGATACTTACTCAA
scaff1_P0_O84592	1	0	10558693-10558731	AAATCCATGCTTTAGTAAGGAACTGTGCTCAGCCGTGGC	X0	GCGGCTCGATACTTACTCAA	6-FAM	X51	TAAGCGGTCTGTACTATGCG	TAAGCGGTCTGTACTATGCGAAATCCATGCTTTAGTAAGGAACTGTGCTCAGCCGTGGCGCGGCTCGATACTTACTCAA
scaff1_P0_O84593	1	0	10558732-10558770	GAGAGGATGGAACCAGACAGTATCTGTGAGAGCCTGCAT	X0	GCGGCTCGATACTTACTCAA	6-FAM	X51	TAAGCGGTCTGTACTATGCG	TAAGCGGTCTGTACTATGCGGAGAGGATGGAACCAGACAGTATCTGTGAGAGCCTGCATGCGGCTCGATACTTACTCAA
scaff1_P0_O84594	1	0	10558771-10558809	TCTGGGTAGACAGTAAACCATGACGCAAACAGCTCATTG	X0	GCGGCTCGATACTTACTCAA	6-FAM	X51	TAAGCGGTCTGTACTATGCG	TAAGCGGTCTGTACTATGCGTCTGGGTAGACAGTAAACCATGACGCAAACAGCTCATTGGCGGCTCGATACTTACTCAA
scaff1_P0_O84595	1	0	10558849-10558887	TCTCTGCATTTCTACCTGCCCTTGACTCCTTAACAAAAC	X0	GCGGCTCGATACTTACTCAA	6-FAM	X51	TAAGCGGTCTGTACTATGCG	TAAGCGGTCTGTACTATGCGTCTCTGCATTTCTACCTGCCCTTGACTCCTTAACAAAACGCGGCTCGATACTTACTCAA
scaff1_P0_O84596	1	0	10558912-10558950	TATCAAGTTTGCTGTTCCCTTTGGAATAGAGATGTGCCT	X0	GCGGCTCGATACTTACTCAA	6-FAM	X51	TAAGCGGTCTGTACTATGCG	TAAGCGGTCTGTACTATGCGTATCAAGTTTGCTGTTCCCTTTGGAATAGAGATGTGCCTGCGGCTCGATACTTACTCAA
scaff1_P0_O84597	1	0	10559158-10559196	CCTGGGAAGCCTACTGGAATAGATGCGCCCAAGGAATGA	X0	GCGGCTCGATACTTACTCAA	6-FAM	X51	TAAGCGGTCTGTACTATGCG	TAAGCGGTCTGTACTATGCGCCTGGGAAGCCTACTGGAATAGATGCGCCCAAGGAATGAGCGGCTCGATACTTACTCAA
scaff1_P0_O84598	1	0	10559197-10559235	TAGGAAGCCAATCTTCTGGCTAGCTGTCCAAGTTCCCCT	X0	GCGGCTCGATACTTACTCAA	6-FAM	X51	TAAGCGGTCTGTACTATGCG	TAAGCGGTCTGTACTATGCGTAGGAAGCCAATCTTCTGGCTAGCTGTCCAAGTTCCCCTGCGGCTCGATACTTACTCAA
scaff1_P0_O84599	1	0	10559236-10559274	ATGTAAGCTCCTTCACAGATGCTCTCTGTTTCCATGAGC	X0	GCGGCTCGATACTTACTCAA	6-FAM	X51	TAAGCGGTCTGTACTATGCG	TAAGCGGTCTGTACTATGCGATGTAAGCTCCTTCACAGATGCTCTCTGTTTCCATGAGCGCGGCTCGATACTTACTCAA
scaff1_P0_O84600	1	0	10559333-10559371	CCCCACAGTATGAAACGCAGGTCTGGAGAAGATGAAGTC	X0	GCGGCTCGATACTTACTCAA	6-FAM	X51	TAAGCGGTCTGTACTATGCG	TAAGCGGTCTGTACTATGCGCCCCACAGTATGAAACGCAGGTCTGGAGAAGATGAAGTCGCGGCTCGATACTTACTCAA
scaff1_P0_O84601	1	0	10559417-10559455	AGTGAAATACAATACCACTGAGCAAGACTGCTCAGGATG	X0	GCGGCTCGATACTTACTCAA	6-FAM	X51	TAAGCGGTCTGTACTATGCG	TAAGCGGTCTGTACTATGCGAGTGAAATACAATACCACTGAGCAAGACTGCTCAGGATGGCGGCTCGATACTTACTCAA
scaff1_P0_O84602	1	0	10559456-10559494	TCTCCGTGGTAAACTTGCTGTTTAGTGAGCAGGATCACT	X0	GCGGCTCGATACTTACTCAA	6-FAM	X51	TAAGCGGTCTGTACTATGCG	TAAGCGGTCTGTACTATGCGTCTCCGTGGTAAACTTGCTGTTTAGTGAGCAGGATCACTGCGGCTCGATACTTACTCAA
scaff1_P0_O84603	1	0	10559556-10559594	AAAAGACGTCAGACAGTGCTCCAACAATGCAGGGAACAG	X0	GCGGCTCGATACTTACTCAA	6-FAM	X51	TAAGCGGTCTGTACTATGCG	TAAGCGGTCTGTACTATGCGAAAAGACGTCAGACAGTGCTCCAACAATGCAGGGAACAGGCGGCTCGATACTTACTCAA
scaff1_P0_O84604	1	0	10559650-10559688	TTTTAAGGTAGGTACATGCTGACCATCCAGGGCATACCA	X0	GCGGCTCGATACTTACTCAA	6-FAM	X51	TAAGCGGTCTGTACTATGCG	TAAGCGGTCTGTACTATGCGTTTTAAGGTAGGTACATGCTGACCATCCAGGGCATACCAGCGGCTCGATACTTACTCAA
scaff1_P0_O84605	1	0	10559839-10559877	ATTGGGTTAATAATAAAGGCCAAGCTTGTGAGATGGGGT	X0	GCGGCTCGATACTTACTCAA	6-FAM	X51	TAAGCGGTCTGTACTATGCG	TAAGCGGTCTGTACTATGCGATTGGGTTAATAATAAAGGCCAAGCTTGTGAGATGGGGTGCGGCTCGATACTTACTCAA
scaff1_P0_O84606	1	0	10559879-10559917	AGTTATGTTTTCATGGCAACTTTCCAGGCAGAAAGGAGG	X0	GCGGCTCGATACTTACTCAA	6-FAM	X51	TAAGCGGTCTGTACTATGCG	TAAGCGGTCTGTACTATGCGAGTTATGTTTTCATGGCAACTTTCCAGGCAGAAAGGAGGGCGGCTCGATACTTACTCAA
scaff1_P0_O84607	1	0	10559925-10559963	AAGGGACTGAATCCACTGGCCATTCGGGTGTGAGTGTAG	X0	GCGGCTCGATACTTACTCAA	6-FAM	X51	TAAGCGGTCTGTACTATGCG	TAAGCGGTCTGTACTATGCGAAGGGACTGAATCCACTGGCCATTCGGGTGTGAGTGTAGGCGGCTCGATACTTACTCAA
scaff1_P0_O84608	1	0	10559968-10560006	CAGCAGGGGTGTGTCCTCAACTAGGGAAGGCCTATCTTT	X0	GCGGCTCGATACTTACTCAA	6-FAM	X51	TAAGCGGTCTGTACTATGCG	TAAGCGGTCTGTACTATGCGCAGCAGGGGTGTGTCCTCAACTAGGGAAGGCCTATCTTTGCGGCTCGATACTTACTCAA
scaff1_P0_O84609	1	0	10560090-10560128	GCCCAGTTTCATGAGCCAGGAAGGTCACGTGTGAAGATA	X0	GCGGCTCGATACTTACTCAA	6-FAM	X51	TAAGCGGTCTGTACTATGCG	TAAGCGGTCTGTACTATGCGGCCCAGTTTCATGAGCCAGGAAGGTCACGTGTGAAGATAGCGGCTCGATACTTACTCAA
scaff1_P0_O84610	1	0	10560129-10560167	AAGGTCCATCACAGGTTCCAAAATGACCTCTCTACTGTT	X0	GCGGCTCGATACTTACTCAA	6-FAM	X51	TAAGCGGTCTGTACTATGCG	TAAGCGGTCTGTACTATGCGAAGGTCCATCACAGGTTCCAAAATGACCTCTCTACTGTTGCGGCTCGATACTTACTCAA
scaff1_P0_O84611	1	0	10560205-10560243	TAAAGCGAAAGCACTGCTTCCAAACTCTCAAACTAACAC	X0	GCGGCTCGATACTTACTCAA	6-FAM	X51	TAAGCGGTCTGTACTATGCG	TAAGCGGTCTGTACTATGCGTAAAGCGAAAGCACTGCTTCCAAACTCTCAAACTAACACGCGGCTCGATACTTACTCAA
scaff1_P0_O84612	1	0	10560326-10560364	TCCTCGCTCTCTCCTTACTATTCTTGGTTTACGCTGCAT	X0	GCGGCTCGATACTTACTCAA	6-FAM	X51	TAAGCGGTCTGTACTATGCG	TAAGCGGTCTGTACTATGCGTCCTCGCTCTCTCCTTACTATTCTTGGTTTACGCTGCATGCGGCTCGATACTTACTCAA
scaff1_P0_O84613	1	0	10560381-10560419	ACTACTACTCTTCAGTAGCCTGAAGTCTTTGCACTTGGC	X0	GCGGCTCGATACTTACTCAA	6-FAM	X51	TAAGCGGTCTGTACTATGCG	TAAGCGGTCTGTACTATGCGACTACTACTCTTCAGTAGCCTGAAGTCTTTGCACTTGGCGCGGCTCGATACTTACTCAA
scaff1_P0_O84614	1	0	10560420-10560458	CCCTAGCAGCAAGCTCACGCAATTCCTAGGACCATTTCC	X0	GCGGCTCGATACTTACTCAA	6-FAM	X51	TAAGCGGTCTGTACTATGCG	TAAGCGGTCTGTACTATGCGCCCTAGCAGCAAGCTCACGCAATTCCTAGGACCATTTCCGCGGCTCGATACTTACTCAA
scaff1_P0_O84615	1	0	10560466-10560504	TATCAACAGTATCTGCCTAGGAGCTAGCTAACCTTCCAC	X0	GCGGCTCGATACTTACTCAA	6-FAM	X51	TAAGCGGTCTGTACTATGCG	TAAGCGGTCTGTACTATGCGTATCAACAGTATCTGCCTAGGAGCTAGCTAACCTTCCACGCGGCTCGATACTTACTCAA
scaff1_P0_O84616	1	0	10560505-10560543	ATCGGCTCTCAGCTATACCCTTAGATCAGATAACCCATG	X0	GCGGCTCGATACTTACTCAA	6-FAM	X51	TAAGCGGTCTGTACTATGCG	TAAGCGGTCTGTACTATGCGATCGGCTCTCAGCTATACCCTTAGATCAGATAACCCATGGCGGCTCGATACTTACTCAA
scaff1_P0_O84617	1	0	10560625-10560663	CCCACACCAAGATGCCAAGGAGCTGTCTTCTACTGGAAG	X0	GCGGCTCGATACTTACTCAA	6-FAM	X51	TAAGCGGTCTGTACTATGCG	TAAGCGGTCTGTACTATGCGCCCACACCAAGATGCCAAGGAGCTGTCTTCTACTGGAAGGCGGCTCGATACTTACTCAA
scaff1_P0_O84618	1	0	10560703-10560741	CTGTTTGCAAGGTAAGCTGTGATGTCTGCATTGTTTAGT	X0	GCGGCTCGATACTTACTCAA	6-FAM	X51	TAAGCGGTCTGTACTATGCG	TAAGCGGTCTGTACTATGCGCTGTTTGCAAGGTAAGCTGTGATGTCTGCATTGTTTAGTGCGGCTCGATACTTACTCAA
scaff1_P0_O84619	1	0	10560742-10560780	CCATCCATACGGAAACGATCCTGAACAAATCAGGGTCTC	X0	GCGGCTCGATACTTACTCAA	6-FAM	X51	TAAGCGGTCTGTACTATGCG	TAAGCGGTCTGTACTATGCGCCATCCATACGGAAACGATCCTGAACAAATCAGGGTCTCGCGGCTCGATACTTACTCAA
scaff1_P0_O84620	1	0	10560800-10560838	AGGAAAAGAAGATTTTCTCCTTCTACCCCAGGTTCCACC	X0	GCGGCTCGATACTTACTCAA	6-FAM	X51	TAAGCGGTCTGTACTATGCG	TAAGCGGTCTGTACTATGCGAGGAAAAGAAGATTTTCTCCTTCTACCCCAGGTTCCACCGCGGCTCGATACTTACTCAA
scaff1_P0_O84621	1	0	10560872-10560910	AAAAGTTCCCCATGCTGGAGGTTTCGTCTATGTTTTCCG	X0	GCGGCTCGATACTTACTCAA	6-FAM	X51	TAAGCGGTCTGTACTATGCG	TAAGCGGTCTGTACTATGCGAAAAGTTCCCCATGCTGGAGGTTTCGTCTATGTTTTCCGGCGGCTCGATACTTACTCAA
scaff1_P0_O84622	1	0	10561039-10561077	TCCCTAAGTTCCCCAGGAAACAGTAATAGTCCTTTTCCA	X0	GCGGCTCGATACTTACTCAA	6-FAM	X51	TAAGCGGTCTGTACTATGCG	TAAGCGGTCTGTACTATGCGTCCCTAAGTTCCCCAGGAAACAGTAATAGTCCTTTTCCAGCGGCTCGATACTTACTCAA
scaff1_P0_O84623	1	0	10561078-10561116	AGTATGTGTCCAAACAGGTGGAAATCAGGCCACTTTTGA	X0	GCGGCTCGATACTTACTCAA	6-FAM	X51	TAAGCGGTCTGTACTATGCG	TAAGCGGTCTGTACTATGCGAGTATGTGTCCAAACAGGTGGAAATCAGGCCACTTTTGAGCGGCTCGATACTTACTCAA
scaff1_P0_O84624	1	0	10561257-10561295	AAAACCGGCAACCGGCATTAGAGTTATACACAGTGTACA	X0	GCGGCTCGATACTTACTCAA	6-FAM	X51	TAAGCGGTCTGTACTATGCG	TAAGCGGTCTGTACTATGCGAAAACCGGCAACCGGCATTAGAGTTATACACAGTGTACAGCGGCTCGATACTTACTCAA
scaff1_P0_O84625	1	0	10561342-10561380	AACAGATGGAATTAGACTAACAAGGAAAACCCAGCACCA	X0	GCGGCTCGATACTTACTCAA	6-FAM	X51	TAAGCGGTCTGTACTATGCG	TAAGCGGTCTGTACTATGCGAACAGATGGAATTAGACTAACAAGGAAAACCCAGCACCAGCGGCTCGATACTTACTCAA
scaff1_P0_O84626	1	0	10561395-10561433	TGTCGCCAGAGTCAAGTTCTTTAATCACTTCCTTCTTGT	X0	GCGGCTCGATACTTACTCAA	6-FAM	X51	TAAGCGGTCTGTACTATGCG	TAAGCGGTCTGTACTATGCGTGTCGCCAGAGTCAAGTTCTTTAATCACTTCCTTCTTGTGCGGCTCGATACTTACTCAA
scaff1_P0_O84627	1	0	10561474-10561512	ATGAGCTTGACTCTAAAGCTCATCTGAGAGCTGTTAGCA	X0	GCGGCTCGATACTTACTCAA	6-FAM	X51	TAAGCGGTCTGTACTATGCG	TAAGCGGTCTGTACTATGCGATGAGCTTGACTCTAAAGCTCATCTGAGAGCTGTTAGCAGCGGCTCGATACTTACTCAA
scaff1_P0_O84628	1	0	10561558-10561596	TACTCTATTGCAGAGGTTGCACTGAAAGATTCTTCTGCA	X0	GCGGCTCGATACTTACTCAA	6-FAM	X51	TAAGCGGTCTGTACTATGCG	TAAGCGGTCTGTACTATGCGTACTCTATTGCAGAGGTTGCACTGAAAGATTCTTCTGCAGCGGCTCGATACTTACTCAA
scaff1_P0_O84629	1	0	10561597-10561635	GTTTGATTTGTCAAATCTGCAGCAAGAGAGCAGACCCTT	X0	GCGGCTCGATACTTACTCAA	6-FAM	X51	TAAGCGGTCTGTACTATGCG	TAAGCGGTCTGTACTATGCGGTTTGATTTGTCAAATCTGCAGCAAGAGAGCAGACCCTTGCGGCTCGATACTTACTCAA
scaff1_P0_O84630	1	0	10561647-10561685	CAGGGGTCAGGGGTGCAGACCCTCTGAACAGTAGAAAAT	X0	GCGGCTCGATACTTACTCAA	6-FAM	X51	TAAGCGGTCTGTACTATGCG	TAAGCGGTCTGTACTATGCGCAGGGGTCAGGGGTGCAGACCCTCTGAACAGTAGAAAATGCGGCTCGATACTTACTCAA
scaff1_P0_O84631	1	0	10561704-10561742	TCTGCCCTCTGTGTTATATATTTACACTTCCGCATCTGC	X0	GCGGCTCGATACTTACTCAA	6-FAM	X51	TAAGCGGTCTGTACTATGCG	TAAGCGGTCTGTACTATGCGTCTGCCCTCTGTGTTATATATTTACACTTCCGCATCTGCGCGGCTCGATACTTACTCAA
scaff1_P0_O84632	1	0	10561795-10561833	ATATCCAAGCGTAAGTGGACATGCATCATTCAAATCCCT	X0	GCGGCTCGATACTTACTCAA	6-FAM	X51	TAAGCGGTCTGTACTATGCG	TAAGCGGTCTGTACTATGCGATATCCAAGCGTAAGTGGACATGCATCATTCAAATCCCTGCGGCTCGATACTTACTCAA
scaff1_P0_O84633	1	0	10561834-10561872	GTTGTTCTTCTAAAGTCAACTGGAGCTTCATCCCCATGA	X0	GCGGCTCGATACTTACTCAA	6-FAM	X51	TAAGCGGTCTGTACTATGCG	TAAGCGGTCTGTACTATGCGGTTGTTCTTCTAAAGTCAACTGGAGCTTCATCCCCATGAGCGGCTCGATACTTACTCAA
scaff1_P0_O84634	1	0	10561873-10561911	AACTAGAGGAAGGCCAGCCTTAGTCATTAAGCTCTTCAA	X0	GCGGCTCGATACTTACTCAA	6-FAM	X51	TAAGCGGTCTGTACTATGCG	TAAGCGGTCTGTACTATGCGAACTAGAGGAAGGCCAGCCTTAGTCATTAAGCTCTTCAAGCGGCTCGATACTTACTCAA
scaff1_P0_O84635	1	0	10561937-10561975	GGATAAGATGGAAAACAAAAGAGCCTTTCTTGGGGAAGC	X0	GCGGCTCGATACTTACTCAA	6-FAM	X51	TAAGCGGTCTGTACTATGCG	TAAGCGGTCTGTACTATGCGGGATAAGATGGAAAACAAAAGAGCCTTTCTTGGGGAAGCGCGGCTCGATACTTACTCAA
scaff1_P0_O84636	1	0	10562040-10562078	AGAAGCAAATAAACTCAAACCTAATGAGGAGGAGGACCC	X0	GCGGCTCGATACTTACTCAA	6-FAM	X51	TAAGCGGTCTGTACTATGCG	TAAGCGGTCTGTACTATGCGAGAAGCAAATAAACTCAAACCTAATGAGGAGGAGGACCCGCGGCTCGATACTTACTCAA
scaff1_P0_O84637	1	0	10562079-10562117	CACATTTCTTAATTGAAGGCTGGGCCTACCTGTGGTCCA	X0	GCGGCTCGATACTTACTCAA	6-FAM	X51	TAAGCGGTCTGTACTATGCG	TAAGCGGTCTGTACTATGCGCACATTTCTTAATTGAAGGCTGGGCCTACCTGTGGTCCAGCGGCTCGATACTTACTCAA
scaff1_P0_O84638	1	0	10562121-10562159	ACTAACACCTTCAATTGCACCAAACCCATGAACATTCAT	X0	GCGGCTCGATACTTACTCAA	6-FAM	X51	TAAGCGGTCTGTACTATGCG	TAAGCGGTCTGTACTATGCGACTAACACCTTCAATTGCACCAAACCCATGAACATTCATGCGGCTCGATACTTACTCAA
scaff1_P0_O84639	1	0	10562400-10562438	GACGGAGCAGCTCAACAGTGGCAACATACTGTGCTGAAG	X0	GCGGCTCGATACTTACTCAA	6-FAM	X51	TAAGCGGTCTGTACTATGCG	TAAGCGGTCTGTACTATGCGGACGGAGCAGCTCAACAGTGGCAACATACTGTGCTGAAGGCGGCTCGATACTTACTCAA
scaff1_P0_O84640	1	0	10562584-10562622	AGGAACTGCTTGACAACACAGTCAAACTGATTCAAGAGC	X0	GCGGCTCGATACTTACTCAA	6-FAM	X51	TAAGCGGTCTGTACTATGCG	TAAGCGGTCTGTACTATGCGAGGAACTGCTTGACAACACAGTCAAACTGATTCAAGAGCGCGGCTCGATACTTACTCAA
scaff1_P0_O84641	1	0	10562632-10562670	AGTGGGGTTTCTGATTCAATTAGCTAAGATGCAAGTGGG	X0	GCGGCTCGATACTTACTCAA	6-FAM	X51	TAAGCGGTCTGTACTATGCG	TAAGCGGTCTGTACTATGCGAGTGGGGTTTCTGATTCAATTAGCTAAGATGCAAGTGGGGCGGCTCGATACTTACTCAA
scaff1_P0_O84642	1	0	10562671-10562709	GTTTCTGATCCAATTGTGGAGAGGCTGGGTTCCATATAC	X0	GCGGCTCGATACTTACTCAA	6-FAM	X51	TAAGCGGTCTGTACTATGCG	TAAGCGGTCTGTACTATGCGGTTTCTGATCCAATTGTGGAGAGGCTGGGTTCCATATACGCGGCTCGATACTTACTCAA
scaff1_P0_O84643	1	0	10562719-10562757	ATTTCAAGAGGCTCATCCTATATTTTGGTTTTGCAGGCC	X0	GCGGCTCGATACTTACTCAA	6-FAM	X51	TAAGCGGTCTGTACTATGCG	TAAGCGGTCTGTACTATGCGATTTCAAGAGGCTCATCCTATATTTTGGTTTTGCAGGCCGCGGCTCGATACTTACTCAA
scaff1_P0_O84644	1	0	10562822-10562860	AAGACTCAAGTGGGAATTAGTTCACATTGTAAGTGCGGG	X0	GCGGCTCGATACTTACTCAA	6-FAM	X51	TAAGCGGTCTGTACTATGCG	TAAGCGGTCTGTACTATGCGAAGACTCAAGTGGGAATTAGTTCACATTGTAAGTGCGGGGCGGCTCGATACTTACTCAA
scaff1_P0_O84645	1	0	10563016-10563054	GGCAACCGGGTGTTGAGTTCTGGAACTCATTAGGTGCAT	X0	GCGGCTCGATACTTACTCAA	6-FAM	X51	TAAGCGGTCTGTACTATGCG	TAAGCGGTCTGTACTATGCGGGCAACCGGGTGTTGAGTTCTGGAACTCATTAGGTGCATGCGGCTCGATACTTACTCAA
scaff1_P0_O84646	1	0	10563083-10563121	TTTTATCTTGCCCCGAATGAACAACAACAAAGTACTGCA	X0	GCGGCTCGATACTTACTCAA	6-FAM	X51	TAAGCGGTCTGTACTATGCG	TAAGCGGTCTGTACTATGCGTTTTATCTTGCCCCGAATGAACAACAACAAAGTACTGCAGCGGCTCGATACTTACTCAA
scaff1_P0_O84647	1	0	10563152-10563190	ATTACTGAGCGAAAGATATTAATGCAAGGAGGCCATGGA	X0	GCGGCTCGATACTTACTCAA	6-FAM	X51	TAAGCGGTCTGTACTATGCG	TAAGCGGTCTGTACTATGCGATTACTGAGCGAAAGATATTAATGCAAGGAGGCCATGGAGCGGCTCGATACTTACTCAA
scaff1_P0_O84648	1	0	10563191-10563229	GTAGCCCTGAGTGGCTTGAACATTTCTGCATCTCTATCT	X0	GCGGCTCGATACTTACTCAA	6-FAM	X51	TAAGCGGTCTGTACTATGCG	TAAGCGGTCTGTACTATGCGGTAGCCCTGAGTGGCTTGAACATTTCTGCATCTCTATCTGCGGCTCGATACTTACTCAA
scaff1_P0_O84649	1	0	10563230-10563268	GGCTCGTTTTCCATTCGAGGCCTTAAGAAGACATCATTG	X0	GCGGCTCGATACTTACTCAA	6-FAM	X51	TAAGCGGTCTGTACTATGCG	TAAGCGGTCTGTACTATGCGGGCTCGTTTTCCATTCGAGGCCTTAAGAAGACATCATTGGCGGCTCGATACTTACTCAA
scaff1_P0_O84650	1	0	10563338-10563376	AAAACTGGTGGACAGGTCTTGGGAAACCCTTTGGAAATC	X0	GCGGCTCGATACTTACTCAA	6-FAM	X51	TAAGCGGTCTGTACTATGCG	TAAGCGGTCTGTACTATGCGAAAACTGGTGGACAGGTCTTGGGAAACCCTTTGGAAATCGCGGCTCGATACTTACTCAA
scaff1_P0_O84651	1	0	10563377-10563415	TGAAAGAATTCACGGGTCTCTCATCTCTGCTGCCCATTC	X0	GCGGCTCGATACTTACTCAA	6-FAM	X51	TAAGCGGTCTGTACTATGCG	TAAGCGGTCTGTACTATGCGTGAAAGAATTCACGGGTCTCTCATCTCTGCTGCCCATTCGCGGCTCGATACTTACTCAA
scaff1_P0_O84652	1	0	10563416-10563454	TGTTTCTACTCAAGCCTACCTCTGATCTTCCTGCACTTA	X0	GCGGCTCGATACTTACTCAA	6-FAM	X51	TAAGCGGTCTGTACTATGCG	TAAGCGGTCTGTACTATGCGTGTTTCTACTCAAGCCTACCTCTGATCTTCCTGCACTTAGCGGCTCGATACTTACTCAA
scaff1_P0_O84653	1	0	10563455-10563493	GTTCAACTTCATGGATGTGTGTGCCCTTCTCAGACCACA	X0	GCGGCTCGATACTTACTCAA	6-FAM	X51	TAAGCGGTCTGTACTATGCG	TAAGCGGTCTGTACTATGCGGTTCAACTTCATGGATGTGTGTGCCCTTCTCAGACCACAGCGGCTCGATACTTACTCAA
scaff1_P0_O84654	1	0	10563590-10563628	GGACAACCTCACCTCAGTGAACTGGCTCACAGAATGCTT	X0	GCGGCTCGATACTTACTCAA	6-FAM	X51	TAAGCGGTCTGTACTATGCG	TAAGCGGTCTGTACTATGCGGGACAACCTCACCTCAGTGAACTGGCTCACAGAATGCTTGCGGCTCGATACTTACTCAA
scaff1_P0_O84655	1	0	10563647-10563685	GTGCAGGCAAGCTCTCCCAGAGGCAACGAGTGAATATTC	X0	GCGGCTCGATACTTACTCAA	6-FAM	X51	TAAGCGGTCTGTACTATGCG	TAAGCGGTCTGTACTATGCGGTGCAGGCAAGCTCTCCCAGAGGCAACGAGTGAATATTCGCGGCTCGATACTTACTCAA
scaff1_P0_O84656	1	0	10563686-10563724	TGAGCACTTCAGAACACGTGGCTTTTGAACAAACTCTAC	X0	GCGGCTCGATACTTACTCAA	6-FAM	X51	TAAGCGGTCTGTACTATGCG	TAAGCGGTCTGTACTATGCGTGAGCACTTCAGAACACGTGGCTTTTGAACAAACTCTACGCGGCTCGATACTTACTCAA
scaff1_P0_O84657	1	0	10563727-10563765	CTTCCCCTGTGTTCCTCCTTTCCTGCAAGCACTGTGAAC	X0	GCGGCTCGATACTTACTCAA	6-FAM	X51	TAAGCGGTCTGTACTATGCG	TAAGCGGTCTGTACTATGCGCTTCCCCTGTGTTCCTCCTTTCCTGCAAGCACTGTGAACGCGGCTCGATACTTACTCAA
scaff1_P0_O84658	1	0	10563766-10563804	CACACCAAAATTGCCACTCTCACAAAGATTGGCTGAGAC	X0	GCGGCTCGATACTTACTCAA	6-FAM	X51	TAAGCGGTCTGTACTATGCG	TAAGCGGTCTGTACTATGCGCACACCAAAATTGCCACTCTCACAAAGATTGGCTGAGACGCGGCTCGATACTTACTCAA
scaff1_P0_O84659	1	0	10563805-10563843	GTGGAAACTGAGTTGCTTGGCTGGGAGAAAACAAACCTG	X0	GCGGCTCGATACTTACTCAA	6-FAM	X51	TAAGCGGTCTGTACTATGCG	TAAGCGGTCTGTACTATGCGGTGGAAACTGAGTTGCTTGGCTGGGAGAAAACAAACCTGGCGGCTCGATACTTACTCAA
scaff1_P0_O84660	1	0	10564033-10564071	TGGGTAAGTTCATACCTTTTGCTCCTCCATATTGCATGA	X0	GCGGCTCGATACTTACTCAA	6-FAM	X51	TAAGCGGTCTGTACTATGCG	TAAGCGGTCTGTACTATGCGTGGGTAAGTTCATACCTTTTGCTCCTCCATATTGCATGAGCGGCTCGATACTTACTCAA
scaff1_P0_O84661	1	0	10564090-10564128	AGAGGTGAAAACAAAACTCATTTGAGCAAACCACCTTCA	X0	GCGGCTCGATACTTACTCAA	6-FAM	X51	TAAGCGGTCTGTACTATGCG	TAAGCGGTCTGTACTATGCGAGAGGTGAAAACAAAACTCATTTGAGCAAACCACCTTCAGCGGCTCGATACTTACTCAA
scaff1_P0_O84662	1	0	10564296-10564334	TGGACTCTTAACAACCTAAGCCTACATGATTCCCAGTCT	X0	GCGGCTCGATACTTACTCAA	6-FAM	X51	TAAGCGGTCTGTACTATGCG	TAAGCGGTCTGTACTATGCGTGGACTCTTAACAACCTAAGCCTACATGATTCCCAGTCTGCGGCTCGATACTTACTCAA
scaff1_P0_O84663	1	0	10564381-10564419	TTGAATCCCAAAGTTCCTAGTGCATTAAGATGCCACAGA	X0	GCGGCTCGATACTTACTCAA	6-FAM	X51	TAAGCGGTCTGTACTATGCG	TAAGCGGTCTGTACTATGCGTTGAATCCCAAAGTTCCTAGTGCATTAAGATGCCACAGAGCGGCTCGATACTTACTCAA
scaff1_P0_O84664	1	0	10564420-10564458	GAGTAAAACGCTGAAGTCCAGAAGCCAAGGCTCTGGTGT	X0	GCGGCTCGATACTTACTCAA	6-FAM	X51	TAAGCGGTCTGTACTATGCG	TAAGCGGTCTGTACTATGCGGAGTAAAACGCTGAAGTCCAGAAGCCAAGGCTCTGGTGTGCGGCTCGATACTTACTCAA
scaff1_P0_O84665	1	0	10564530-10564568	ATAAATGAAGGTTTAACCCAGGTGACCTCTAAGGTCCCT	X0	GCGGCTCGATACTTACTCAA	6-FAM	X51	TAAGCGGTCTGTACTATGCG	TAAGCGGTCTGTACTATGCGATAAATGAAGGTTTAACCCAGGTGACCTCTAAGGTCCCTGCGGCTCGATACTTACTCAA
scaff1_P0_O84666	1	0	10564758-10564796	AAACCAATGTCTTGACATTCATGTGGACAGACAGTCACG	X0	GCGGCTCGATACTTACTCAA	6-FAM	X51	TAAGCGGTCTGTACTATGCG	TAAGCGGTCTGTACTATGCGAAACCAATGTCTTGACATTCATGTGGACAGACAGTCACGGCGGCTCGATACTTACTCAA
scaff1_P0_O84667	1	0	10564822-10564860	TTTTGCTCGTTCAACACTGCTGCCAAATTCTACTCAGTT	X0	GCGGCTCGATACTTACTCAA	6-FAM	X51	TAAGCGGTCTGTACTATGCG	TAAGCGGTCTGTACTATGCGTTTTGCTCGTTCAACACTGCTGCCAAATTCTACTCAGTTGCGGCTCGATACTTACTCAA
scaff1_P0_O84668	1	0	10564861-10564899	TCCTAAACACGCTTAGTTAGCTCTTCCTCATGACAAAGC	X0	GCGGCTCGATACTTACTCAA	6-FAM	X51	TAAGCGGTCTGTACTATGCG	TAAGCGGTCTGTACTATGCGTCCTAAACACGCTTAGTTAGCTCTTCCTCATGACAAAGCGCGGCTCGATACTTACTCAA
scaff1_P0_O84669	1	0	10564929-10564967	CAAGGCGACACCCCAGGGATGGATCACTGTTACAACTCT	X0	GCGGCTCGATACTTACTCAA	6-FAM	X51	TAAGCGGTCTGTACTATGCG	TAAGCGGTCTGTACTATGCGCAAGGCGACACCCCAGGGATGGATCACTGTTACAACTCTGCGGCTCGATACTTACTCAA
scaff1_P0_O84670	1	0	10565151-10565189	ACTTTCATCACATTCCACTAGGTTCTAGAAGGCAACAGC	X0	GCGGCTCGATACTTACTCAA	6-FAM	X51	TAAGCGGTCTGTACTATGCG	TAAGCGGTCTGTACTATGCGACTTTCATCACATTCCACTAGGTTCTAGAAGGCAACAGCGCGGCTCGATACTTACTCAA
scaff1_P0_O84671	1	0	10565230-10565268	GGGAGCCCAAGAGGCACTCCAGACCAGTTATCTCTCAAT	X0	GCGGCTCGATACTTACTCAA	6-FAM	X51	TAAGCGGTCTGTACTATGCG	TAAGCGGTCTGTACTATGCGGGGAGCCCAAGAGGCACTCCAGACCAGTTATCTCTCAATGCGGCTCGATACTTACTCAA
scaff1_P0_O84672	1	0	10565340-10565378	GAGAAGCAATGCAAGTTCAAACCACCTTCCATCTGAAAT	X0	GCGGCTCGATACTTACTCAA	6-FAM	X51	TAAGCGGTCTGTACTATGCG	TAAGCGGTCTGTACTATGCGGAGAAGCAATGCAAGTTCAAACCACCTTCCATCTGAAATGCGGCTCGATACTTACTCAA
scaff1_P0_O84673	1	0	10565379-10565417	GCAGGTATACTGGGTGGAAGGCACTAGTACAGGTGGGAA	X0	GCGGCTCGATACTTACTCAA	6-FAM	X51	TAAGCGGTCTGTACTATGCG	TAAGCGGTCTGTACTATGCGGCAGGTATACTGGGTGGAAGGCACTAGTACAGGTGGGAAGCGGCTCGATACTTACTCAA
scaff1_P0_O84674	1	0	10565460-10565498	TTTTCCTGCAGAGAGAACAGCTGGAAGTCACTGATCCGG	X0	GCGGCTCGATACTTACTCAA	6-FAM	X51	TAAGCGGTCTGTACTATGCG	TAAGCGGTCTGTACTATGCGTTTTCCTGCAGAGAGAACAGCTGGAAGTCACTGATCCGGGCGGCTCGATACTTACTCAA
scaff1_P0_O84675	1	0	10565499-10565537	GGAGAAGACACTGTTCCTGACAGTGTACATGTTCAGAAC	X0	GCGGCTCGATACTTACTCAA	6-FAM	X51	TAAGCGGTCTGTACTATGCG	TAAGCGGTCTGTACTATGCGGGAGAAGACACTGTTCCTGACAGTGTACATGTTCAGAACGCGGCTCGATACTTACTCAA
scaff1_P0_O84676	1	0	10565538-10565576	ATGCATAAACATCAACCAAAGGCCATGAGACTGGGAAAC	X0	GCGGCTCGATACTTACTCAA	6-FAM	X51	TAAGCGGTCTGTACTATGCG	TAAGCGGTCTGTACTATGCGATGCATAAACATCAACCAAAGGCCATGAGACTGGGAAACGCGGCTCGATACTTACTCAA
scaff1_P0_O84677	1	0	10565577-10565615	AGTTCTTCTCAGCAGAGTGCACTATTCAAAGGCAGGCAC	X0	GCGGCTCGATACTTACTCAA	6-FAM	X51	TAAGCGGTCTGTACTATGCG	TAAGCGGTCTGTACTATGCGAGTTCTTCTCAGCAGAGTGCACTATTCAAAGGCAGGCACGCGGCTCGATACTTACTCAA
scaff1_P0_O84678	1	0	10565616-10565654	TGAGTTTGCTAACTTCCTGACAACAACAGCATGCAGTCT	X0	GCGGCTCGATACTTACTCAA	6-FAM	X51	TAAGCGGTCTGTACTATGCG	TAAGCGGTCTGTACTATGCGTGAGTTTGCTAACTTCCTGACAACAACAGCATGCAGTCTGCGGCTCGATACTTACTCAA
scaff1_P0_O84679	1	0	10565655-10565693	TCGAGCACTCACTTTCTCCTGCGTCATCACTCCAAAGCA	X0	GCGGCTCGATACTTACTCAA	6-FAM	X51	TAAGCGGTCTGTACTATGCG	TAAGCGGTCTGTACTATGCGTCGAGCACTCACTTTCTCCTGCGTCATCACTCCAAAGCAGCGGCTCGATACTTACTCAA
scaff1_P0_O84680	1	0	10565694-10565732	TCTCTGTGCTTCACCAAGAGGTTCTGACAGCCAGAGTTA	X0	GCGGCTCGATACTTACTCAA	6-FAM	X51	TAAGCGGTCTGTACTATGCG	TAAGCGGTCTGTACTATGCGTCTCTGTGCTTCACCAAGAGGTTCTGACAGCCAGAGTTAGCGGCTCGATACTTACTCAA
scaff1_P0_O84681	1	0	10565733-10565771	CAGCTCCTTCAAGCATCACCAACATTTGACTTACAGAAG	X0	GCGGCTCGATACTTACTCAA	6-FAM	X51	TAAGCGGTCTGTACTATGCG	TAAGCGGTCTGTACTATGCGCAGCTCCTTCAAGCATCACCAACATTTGACTTACAGAAGGCGGCTCGATACTTACTCAA
scaff1_P0_O84682	1	0	10565772-10565810	CAAACCCAAATCAAACCAGCAATCCCATGCCAACTGTAG	X0	GCGGCTCGATACTTACTCAA	6-FAM	X51	TAAGCGGTCTGTACTATGCG	TAAGCGGTCTGTACTATGCGCAAACCCAAATCAAACCAGCAATCCCATGCCAACTGTAGGCGGCTCGATACTTACTCAA
scaff1_P0_O84683	1	0	10565838-10565876	AAAGTCTGCAAAGAAGAGAAAGAATTCCACATGCTTCCG	X0	GCGGCTCGATACTTACTCAA	6-FAM	X51	TAAGCGGTCTGTACTATGCG	TAAGCGGTCTGTACTATGCGAAAGTCTGCAAAGAAGAGAAAGAATTCCACATGCTTCCGGCGGCTCGATACTTACTCAA
scaff1_P0_O84684	1	0	10565902-10565940	AAGATTTCAAGCACACTTCCATCTCAACAAGCAACCAAC	X0	GCGGCTCGATACTTACTCAA	6-FAM	X51	TAAGCGGTCTGTACTATGCG	TAAGCGGTCTGTACTATGCGAAGATTTCAAGCACACTTCCATCTCAACAAGCAACCAACGCGGCTCGATACTTACTCAA
scaff1_P0_O84685	1	0	10565947-10565985	TGGGCCTTGAGATTTTGTCAATTCCTCACTTTATGAGGC	X0	GCGGCTCGATACTTACTCAA	6-FAM	X51	TAAGCGGTCTGTACTATGCG	TAAGCGGTCTGTACTATGCGTGGGCCTTGAGATTTTGTCAATTCCTCACTTTATGAGGCGCGGCTCGATACTTACTCAA
scaff1_P0_O84686	1	0	10565986-10566024	ATAGCAAAGCAGTCCTCCTTTTAAAGAAGGGGTTTCCAA	X0	GCGGCTCGATACTTACTCAA	6-FAM	X51	TAAGCGGTCTGTACTATGCG	TAAGCGGTCTGTACTATGCGATAGCAAAGCAGTCCTCCTTTTAAAGAAGGGGTTTCCAAGCGGCTCGATACTTACTCAA
scaff1_P0_O84687	1	0	10566025-10566063	GTTAAGCCTGCACCTTTCCTGGGACCTCAATGACACTTT	X0	GCGGCTCGATACTTACTCAA	6-FAM	X51	TAAGCGGTCTGTACTATGCG	TAAGCGGTCTGTACTATGCGGTTAAGCCTGCACCTTTCCTGGGACCTCAATGACACTTTGCGGCTCGATACTTACTCAA
scaff1_P0_O84688	1	0	10566064-10566102	AGTCCCAATACTCAACCAAATGGGAGGATGATCTGTGTA	X0	GCGGCTCGATACTTACTCAA	6-FAM	X51	TAAGCGGTCTGTACTATGCG	TAAGCGGTCTGTACTATGCGAGTCCCAATACTCAACCAAATGGGAGGATGATCTGTGTAGCGGCTCGATACTTACTCAA
scaff1_P0_O84689	1	0	10566176-10566214	TTTCTTCCTTGCCTTCAACCAGAAAGAGAAACAAGCTCT	X0	GCGGCTCGATACTTACTCAA	6-FAM	X51	TAAGCGGTCTGTACTATGCG	TAAGCGGTCTGTACTATGCGTTTCTTCCTTGCCTTCAACCAGAAAGAGAAACAAGCTCTGCGGCTCGATACTTACTCAA
scaff1_P0_O84690	1	0	10566251-10566289	TTTTGTTAGTCTGACAGATTTGAGAAGTCAGGCATGGGC	X0	GCGGCTCGATACTTACTCAA	6-FAM	X51	TAAGCGGTCTGTACTATGCG	TAAGCGGTCTGTACTATGCGTTTTGTTAGTCTGACAGATTTGAGAAGTCAGGCATGGGCGCGGCTCGATACTTACTCAA
scaff1_P0_O84691	1	0	10566290-10566328	TATCCAAACCTGTCTGCCCAAAACTCCCTATGACAAATG	X0	GCGGCTCGATACTTACTCAA	6-FAM	X51	TAAGCGGTCTGTACTATGCG	TAAGCGGTCTGTACTATGCGTATCCAAACCTGTCTGCCCAAAACTCCCTATGACAAATGGCGGCTCGATACTTACTCAA
scaff1_P0_O84692	1	0	10566333-10566371	TTACAAATTAACAAGCCGCTAGGACTCATCCTCTCCAGG	X0	GCGGCTCGATACTTACTCAA	6-FAM	X51	TAAGCGGTCTGTACTATGCG	TAAGCGGTCTGTACTATGCGTTACAAATTAACAAGCCGCTAGGACTCATCCTCTCCAGGGCGGCTCGATACTTACTCAA
scaff1_P0_O84693	1	0	10566396-10566434	GTTCCCAACCTTTGAGGACTGGCCCTCTTGTCTCCTCAT	X0	GCGGCTCGATACTTACTCAA	6-FAM	X51	TAAGCGGTCTGTACTATGCG	TAAGCGGTCTGTACTATGCGGTTCCCAACCTTTGAGGACTGGCCCTCTTGTCTCCTCATGCGGCTCGATACTTACTCAA
scaff1_P0_O84694	1	0	10566536-10566574	GGGCTGGCTCAGAGGGTTCACCATTTCAGAGTCTGAATC	X0	GCGGCTCGATACTTACTCAA	6-FAM	X51	TAAGCGGTCTGTACTATGCG	TAAGCGGTCTGTACTATGCGGGGCTGGCTCAGAGGGTTCACCATTTCAGAGTCTGAATCGCGGCTCGATACTTACTCAA
scaff1_P0_O84695	1	0	10566649-10566687	GCACCATCCTCGAGGTTAGACCCATGAGAGGTGTACCAT	X0	GCGGCTCGATACTTACTCAA	6-FAM	X51	TAAGCGGTCTGTACTATGCG	TAAGCGGTCTGTACTATGCGGCACCATCCTCGAGGTTAGACCCATGAGAGGTGTACCATGCGGCTCGATACTTACTCAA
scaff1_P0_O84696	1	0	10566719-10566757	GCCTCCCTTTCCAAGGCCATCAGGCATATCCATTGTCTC	X0	GCGGCTCGATACTTACTCAA	6-FAM	X51	TAAGCGGTCTGTACTATGCG	TAAGCGGTCTGTACTATGCGGCCTCCCTTTCCAAGGCCATCAGGCATATCCATTGTCTCGCGGCTCGATACTTACTCAA
scaff1_P0_O84697	1	0	10566807-10566845	TTGTATCTCAGATTCCTTAAGTATGGCCTTTGTGAGCCG	X0	GCGGCTCGATACTTACTCAA	6-FAM	X51	TAAGCGGTCTGTACTATGCG	TAAGCGGTCTGTACTATGCGTTGTATCTCAGATTCCTTAAGTATGGCCTTTGTGAGCCGGCGGCTCGATACTTACTCAA
scaff1_P0_O84698	1	0	10566849-10566887	GAACCGTTTTCACAACAGGGTTCCTGGCTTGGGAAACAC	X0	GCGGCTCGATACTTACTCAA	6-FAM	X51	TAAGCGGTCTGTACTATGCG	TAAGCGGTCTGTACTATGCGGAACCGTTTTCACAACAGGGTTCCTGGCTTGGGAAACACGCGGCTCGATACTTACTCAA
scaff1_P0_O84699	1	0	10566888-10566926	TCTCCTCCCATGCCTCTCTCTCTGCGGTCATATGTGTTC	X0	GCGGCTCGATACTTACTCAA	6-FAM	X51	TAAGCGGTCTGTACTATGCG	TAAGCGGTCTGTACTATGCGTCTCCTCCCATGCCTCTCTCTCTGCGGTCATATGTGTTCGCGGCTCGATACTTACTCAA
scaff1_P0_O84700	1	0	10567014-10567052	GGGCTGTGACCGCCTGAACCTCTGAACATCTCGTCTATC	X0	GCGGCTCGATACTTACTCAA	6-FAM	X51	TAAGCGGTCTGTACTATGCG	TAAGCGGTCTGTACTATGCGGGGCTGTGACCGCCTGAACCTCTGAACATCTCGTCTATCGCGGCTCGATACTTACTCAA
scaff1_P0_O84701	1	0	10567084-10567122	CACTCAGATCGAAGCTGAGGTCTGCCGAGTCATCGTCAA	X0	GCGGCTCGATACTTACTCAA	6-FAM	X51	TAAGCGGTCTGTACTATGCG	TAAGCGGTCTGTACTATGCGCACTCAGATCGAAGCTGAGGTCTGCCGAGTCATCGTCAAGCGGCTCGATACTTACTCAA
scaff1_P0_O84702	1	0	10567182-10567220	GCCTCTATTCGCCTCTCATCATCCCTGGACGGCAGATAA	X0	GCGGCTCGATACTTACTCAA	6-FAM	X51	TAAGCGGTCTGTACTATGCG	TAAGCGGTCTGTACTATGCGGCCTCTATTCGCCTCTCATCATCCCTGGACGGCAGATAAGCGGCTCGATACTTACTCAA
scaff1_P0_O84703	1	0	10567221-10567259	ACGCCACTGGTCACGTCAGCCTCATAGTTGTCATTTGTT	X0	GCGGCTCGATACTTACTCAA	6-FAM	X51	TAAGCGGTCTGTACTATGCG	TAAGCGGTCTGTACTATGCGACGCCACTGGTCACGTCAGCCTCATAGTTGTCATTTGTTGCGGCTCGATACTTACTCAA
scaff1_P0_O84704	1	0	10567280-10567318	CCTGAGCAGGTCGGATTCACTGTCTACGTCACTGCAGTC	X0	GCGGCTCGATACTTACTCAA	6-FAM	X51	TAAGCGGTCTGTACTATGCG	TAAGCGGTCTGTACTATGCGCCTGAGCAGGTCGGATTCACTGTCTACGTCACTGCAGTCGCGGCTCGATACTTACTCAA
scaff1_P0_O84705	1	0	10567673-10567711	GAGATAGAAAAGGGAGCCGTTAGACCCCAGCGCACAGAG	X0	GCGGCTCGATACTTACTCAA	6-FAM	X51	TAAGCGGTCTGTACTATGCG	TAAGCGGTCTGTACTATGCGGAGATAGAAAAGGGAGCCGTTAGACCCCAGCGCACAGAGGCGGCTCGATACTTACTCAA
scaff1_P0_O84706	1	0	10567726-10567764	GCGGCGTCTAATTGAATAGCAGAGCCTTGCGCATCAAGT	X0	GCGGCTCGATACTTACTCAA	6-FAM	X51	TAAGCGGTCTGTACTATGCG	TAAGCGGTCTGTACTATGCGGCGGCGTCTAATTGAATAGCAGAGCCTTGCGCATCAAGTGCGGCTCGATACTTACTCAA
scaff1_P0_O84707	1	0	10567921-10567959	CCGGGGTCTCCTCTTGAGTCTCCCGCGTTTTCTTTGTAA	X0	GCGGCTCGATACTTACTCAA	6-FAM	X51	TAAGCGGTCTGTACTATGCG	TAAGCGGTCTGTACTATGCGCCGGGGTCTCCTCTTGAGTCTCCCGCGTTTTCTTTGTAAGCGGCTCGATACTTACTCAA
scaff1_P0_O84708	1	0	10568045-10568083	CCCCAAAAGCCAGTTGACACGGATTTCAGACAAATGACA	X0	GCGGCTCGATACTTACTCAA	6-FAM	X51	TAAGCGGTCTGTACTATGCG	TAAGCGGTCTGTACTATGCGCCCCAAAAGCCAGTTGACACGGATTTCAGACAAATGACAGCGGCTCGATACTTACTCAA
scaff1_P0_O84709	1	0	10568084-10568122	GAAACTGCCTTTGTTTCGATGCCCAAGGGTAGGAGTGGG	X0	GCGGCTCGATACTTACTCAA	6-FAM	X51	TAAGCGGTCTGTACTATGCG	TAAGCGGTCTGTACTATGCGGAAACTGCCTTTGTTTCGATGCCCAAGGGTAGGAGTGGGGCGGCTCGATACTTACTCAA
scaff1_P0_O84710	1	0	10568123-10568161	CTGGGCACGGCTCTCTTTGGAGTTACACAATGAAATCGC	X0	GCGGCTCGATACTTACTCAA	6-FAM	X51	TAAGCGGTCTGTACTATGCG	TAAGCGGTCTGTACTATGCGCTGGGCACGGCTCTCTTTGGAGTTACACAATGAAATCGCGCGGCTCGATACTTACTCAA
scaff1_P0_O84711	1	0	10568162-10568200	CTTCGTGTTCTTCCCCAACAAAGCTCTTATTCTCCTGTA	X0	GCGGCTCGATACTTACTCAA	6-FAM	X51	TAAGCGGTCTGTACTATGCG	TAAGCGGTCTGTACTATGCGCTTCGTGTTCTTCCCCAACAAAGCTCTTATTCTCCTGTAGCGGCTCGATACTTACTCAA
scaff1_P0_O84712	1	0	10568248-10568286	GCTCTGGCCACCCTCAGAGCAAGAGTGATAATGGGTTCT	X0	GCGGCTCGATACTTACTCAA	6-FAM	X51	TAAGCGGTCTGTACTATGCG	TAAGCGGTCTGTACTATGCGGCTCTGGCCACCCTCAGAGCAAGAGTGATAATGGGTTCTGCGGCTCGATACTTACTCAA
scaff1_P0_O84713	1	0	10568375-10568413	CGAAGGGGAAGCTACACCCATCCCTCGAGAACTAGGTTC	X0	GCGGCTCGATACTTACTCAA	6-FAM	X51	TAAGCGGTCTGTACTATGCG	TAAGCGGTCTGTACTATGCGCGAAGGGGAAGCTACACCCATCCCTCGAGAACTAGGTTCGCGGCTCGATACTTACTCAA
scaff1_P0_O84714	1	0	10568625-10568663	GACTCCCCAGAAAACACCCCTGAAGGGTGAAGGATGGAA	X0	GCGGCTCGATACTTACTCAA	6-FAM	X51	TAAGCGGTCTGTACTATGCG	TAAGCGGTCTGTACTATGCGGACTCCCCAGAAAACACCCCTGAAGGGTGAAGGATGGAAGCGGCTCGATACTTACTCAA
scaff1_P0_O84715	1	0	10568705-10568743	GGCAAACAGATCCATGAGAGCGGCTGACAGCATCACTAA	X0	GCGGCTCGATACTTACTCAA	6-FAM	X51	TAAGCGGTCTGTACTATGCG	TAAGCGGTCTGTACTATGCGGGCAAACAGATCCATGAGAGCGGCTGACAGCATCACTAAGCGGCTCGATACTTACTCAA
scaff1_P0_O84716	1	0	10568773-10568811	GCCGGCTGTGTAGCAAGGCTTCTGATGGAATGGATCTTG	X0	GCGGCTCGATACTTACTCAA	6-FAM	X51	TAAGCGGTCTGTACTATGCG	TAAGCGGTCTGTACTATGCGGCCGGCTGTGTAGCAAGGCTTCTGATGGAATGGATCTTGGCGGCTCGATACTTACTCAA
scaff1_P0_O84717	1	0	10568812-10568850	CTGTGTTTCCTGGGAGAAATCACACCAGACAGACCAAGT	X0	GCGGCTCGATACTTACTCAA	6-FAM	X51	TAAGCGGTCTGTACTATGCG	TAAGCGGTCTGTACTATGCGCTGTGTTTCCTGGGAGAAATCACACCAGACAGACCAAGTGCGGCTCGATACTTACTCAA
scaff1_P0_O84718	1	0	10568895-10568933	AAAACCAAACAGCACTAGGTACTCACTCAATAGGGACAC	X0	GCGGCTCGATACTTACTCAA	6-FAM	X51	TAAGCGGTCTGTACTATGCG	TAAGCGGTCTGTACTATGCGAAAACCAAACAGCACTAGGTACTCACTCAATAGGGACACGCGGCTCGATACTTACTCAA
scaff1_P0_O84719	1	0	10568941-10568979	AGTCTAGATAAATCCCTGGAAATAGACCCAGTCACCCCT	X0	GCGGCTCGATACTTACTCAA	6-FAM	X51	TAAGCGGTCTGTACTATGCG	TAAGCGGTCTGTACTATGCGAGTCTAGATAAATCCCTGGAAATAGACCCAGTCACCCCTGCGGCTCGATACTTACTCAA
scaff1_P0_O84720	1	0	10568980-10569018	TATGCAACACTTGTAGGACCCAGGGGTTGCTTCAACCTT	X0	GCGGCTCGATACTTACTCAA	6-FAM	X51	TAAGCGGTCTGTACTATGCG	TAAGCGGTCTGTACTATGCGTATGCAACACTTGTAGGACCCAGGGGTTGCTTCAACCTTGCGGCTCGATACTTACTCAA
scaff1_P0_O84721	1	0	10569019-10569057	GAGTTAATTCTCAGCATCCCTAGCTTCCGCTGGATCGGT	X0	GCGGCTCGATACTTACTCAA	6-FAM	X51	TAAGCGGTCTGTACTATGCG	TAAGCGGTCTGTACTATGCGGAGTTAATTCTCAGCATCCCTAGCTTCCGCTGGATCGGTGCGGCTCGATACTTACTCAA
scaff1_P0_O84722	1	0	10569061-10569099	GCTGGTTGGGAGCACCAGCTACTGAACGTTCACTCTCTA	X0	GCGGCTCGATACTTACTCAA	6-FAM	X51	TAAGCGGTCTGTACTATGCG	TAAGCGGTCTGTACTATGCGGCTGGTTGGGAGCACCAGCTACTGAACGTTCACTCTCTAGCGGCTCGATACTTACTCAA
scaff1_P0_O84723	1	0	10569119-10569157	GAAGGGAGAAGGTGGCTGGACTTGCCAAAGCTCTGAATT	X0	GCGGCTCGATACTTACTCAA	6-FAM	X51	TAAGCGGTCTGTACTATGCG	TAAGCGGTCTGTACTATGCGGAAGGGAGAAGGTGGCTGGACTTGCCAAAGCTCTGAATTGCGGCTCGATACTTACTCAA
scaff1_P0_O84724	1	0	10569158-10569196	GCAAGCGAAAGTGTGACAATACGAAATCAATTTGTGTGC	X0	GCGGCTCGATACTTACTCAA	6-FAM	X51	TAAGCGGTCTGTACTATGCG	TAAGCGGTCTGTACTATGCGGCAAGCGAAAGTGTGACAATACGAAATCAATTTGTGTGCGCGGCTCGATACTTACTCAA
scaff1_P0_O84725	1	0	10569215-10569253	AGATCAGTTCTGTAATAGAGGCCACTGGCACTAATTGGC	X0	GCGGCTCGATACTTACTCAA	6-FAM	X51	TAAGCGGTCTGTACTATGCG	TAAGCGGTCTGTACTATGCGAGATCAGTTCTGTAATAGAGGCCACTGGCACTAATTGGCGCGGCTCGATACTTACTCAA
scaff1_P0_O84726	1	0	10569270-10569308	CTCGGTTCAGAGAAAAGGCCCTGCCCCAGGAATGAATTT	X0	GCGGCTCGATACTTACTCAA	6-FAM	X51	TAAGCGGTCTGTACTATGCG	TAAGCGGTCTGTACTATGCGCTCGGTTCAGAGAAAAGGCCCTGCCCCAGGAATGAATTTGCGGCTCGATACTTACTCAA
scaff1_P0_O84727	1	0	10569349-10569387	AACACCTCCCCTTTAATCTGTTCTTTCCCTTAGCGTGTG	X0	GCGGCTCGATACTTACTCAA	6-FAM	X51	TAAGCGGTCTGTACTATGCG	TAAGCGGTCTGTACTATGCGAACACCTCCCCTTTAATCTGTTCTTTCCCTTAGCGTGTGGCGGCTCGATACTTACTCAA
scaff1_P0_O84728	1	0	10569391-10569429	GGCCCCACCTTCCCAGGGAGCAAGCATTAGAAACTTTTA	X0	GCGGCTCGATACTTACTCAA	6-FAM	X51	TAAGCGGTCTGTACTATGCG	TAAGCGGTCTGTACTATGCGGGCCCCACCTTCCCAGGGAGCAAGCATTAGAAACTTTTAGCGGCTCGATACTTACTCAA
scaff1_P0_O84729	1	0	10569716-10569754	AAAATACTCCAAAGTAACACACCAAAGCTCTGGAGCACC	X0	GCGGCTCGATACTTACTCAA	6-FAM	X51	TAAGCGGTCTGTACTATGCG	TAAGCGGTCTGTACTATGCGAAAATACTCCAAAGTAACACACCAAAGCTCTGGAGCACCGCGGCTCGATACTTACTCAA
scaff1_P0_O84730	1	0	10569755-10569793	CATGTTGTGAGTCAGAGAGAGCAGGGCCCCTTCTCATAT	X0	GCGGCTCGATACTTACTCAA	6-FAM	X51	TAAGCGGTCTGTACTATGCG	TAAGCGGTCTGTACTATGCGCATGTTGTGAGTCAGAGAGAGCAGGGCCCCTTCTCATATGCGGCTCGATACTTACTCAA
scaff1_P0_O84731	1	0	10569864-10569902	ATAACCTTCTGAACATTACATCTCTGGATACGGGGAGGA	X0	GCGGCTCGATACTTACTCAA	6-FAM	X51	TAAGCGGTCTGTACTATGCG	TAAGCGGTCTGTACTATGCGATAACCTTCTGAACATTACATCTCTGGATACGGGGAGGAGCGGCTCGATACTTACTCAA
scaff1_P0_O84732	1	0	10569931-10569969	AATATACAAGGATGGTCACAGCAGCATGTTTGTTTCTGC	X0	GCGGCTCGATACTTACTCAA	6-FAM	X51	TAAGCGGTCTGTACTATGCG	TAAGCGGTCTGTACTATGCGAATATACAAGGATGGTCACAGCAGCATGTTTGTTTCTGCGCGGCTCGATACTTACTCAA
scaff1_P0_O84733	1	0	10569972-10570010	AACAAAACACTCAACAACCTGAATGTTTGTCAACAGGGA	X0	GCGGCTCGATACTTACTCAA	6-FAM	X51	TAAGCGGTCTGTACTATGCG	TAAGCGGTCTGTACTATGCGAACAAAACACTCAACAACCTGAATGTTTGTCAACAGGGAGCGGCTCGATACTTACTCAA
scaff1_P0_O84734	1	0	10570048-10570086	AAAATGATGAACCCAGATCTCAAACTCAGGGTAGGGTTT	X0	GCGGCTCGATACTTACTCAA	6-FAM	X51	TAAGCGGTCTGTACTATGCG	TAAGCGGTCTGTACTATGCGAAAATGATGAACCCAGATCTCAAACTCAGGGTAGGGTTTGCGGCTCGATACTTACTCAA
scaff1_P0_O84735	1	0	10570138-10570176	AAAAGGACATCCCCAGGGCAATTCTGCCTATTCTCTTGG	X0	GCGGCTCGATACTTACTCAA	6-FAM	X51	TAAGCGGTCTGTACTATGCG	TAAGCGGTCTGTACTATGCGAAAAGGACATCCCCAGGGCAATTCTGCCTATTCTCTTGGGCGGCTCGATACTTACTCAA
scaff1_P0_O84736	1	0	10570228-10570266	GGGGAGGGGAGGAGGGACATAATGAAGGCTGTTGGTTAA	X0	GCGGCTCGATACTTACTCAA	6-FAM	X51	TAAGCGGTCTGTACTATGCG	TAAGCGGTCTGTACTATGCGGGGGAGGGGAGGAGGGACATAATGAAGGCTGTTGGTTAAGCGGCTCGATACTTACTCAA
scaff1_P0_O84737	1	0	10570360-10570398	TAAGTAGTAGGAACATGCGTGCTTGCTGTATTCTCTGTG	X0	GCGGCTCGATACTTACTCAA	6-FAM	X51	TAAGCGGTCTGTACTATGCG	TAAGCGGTCTGTACTATGCGTAAGTAGTAGGAACATGCGTGCTTGCTGTATTCTCTGTGGCGGCTCGATACTTACTCAA
scaff1_P1_O222795	1	1	35182075-35182113	AGCAGCCTCAACAAAGAATTCCTGTATGGGTATAACACA	X0	GCGGCTCGATACTTACTCAA	6-FAM	X51	TAAGCGGTCTGTACTATGCG	TAAGCGGTCTGTACTATGCGAGCAGCCTCAACAAAGAATTCCTGTATGGGTATAACACAGCGGCTCGATACTTACTCAA
scaff1_P1_O222796	1	1	35182734-35182772	TCATGTAATAGAACAACAATGTGCCTGTTAGCCTGGTCA	X0	GCGGCTCGATACTTACTCAA	6-FAM	X51	TAAGCGGTCTGTACTATGCG	TAAGCGGTCTGTACTATGCGTCATGTAATAGAACAACAATGTGCCTGTTAGCCTGGTCAGCGGCTCGATACTTACTCAA
scaff1_P1_O222797	1	1	35182812-35182850	TCTCTGTTAAGGCTAGACAGACACAGACTAGTTTGGAGG	X0	GCGGCTCGATACTTACTCAA	6-FAM	X51	TAAGCGGTCTGTACTATGCG	TAAGCGGTCTGTACTATGCGTCTCTGTTAAGGCTAGACAGACACAGACTAGTTTGGAGGGCGGCTCGATACTTACTCAA
scaff1_P1_O222798	1	1	35183291-35183329	ATGCCCTGTTTTAATGCTCAAAACAAGAACGGTATGGTG	X0	GCGGCTCGATACTTACTCAA	6-FAM	X51	TAAGCGGTCTGTACTATGCG	TAAGCGGTCTGTACTATGCGATGCCCTGTTTTAATGCTCAAAACAAGAACGGTATGGTGGCGGCTCGATACTTACTCAA
scaff1_P1_O222799	1	1	35183358-35183396	TATCATAATGAGTTTCTCCCATATTGTTGCCAGGCCTCC	X0	GCGGCTCGATACTTACTCAA	6-FAM	X51	TAAGCGGTCTGTACTATGCG	TAAGCGGTCTGTACTATGCGTATCATAATGAGTTTCTCCCATATTGTTGCCAGGCCTCCGCGGCTCGATACTTACTCAA
scaff1_P1_O222800	1	1	35183591-35183629	ACAGTATAACTACAACTAAAGACCCCGTGCTGTAGTCCA	X0	GCGGCTCGATACTTACTCAA	6-FAM	X51	TAAGCGGTCTGTACTATGCG	TAAGCGGTCTGTACTATGCGACAGTATAACTACAACTAAAGACCCCGTGCTGTAGTCCAGCGGCTCGATACTTACTCAA
scaff1_P1_O222801	1	1	35183736-35183774	TTTTAGGTTTCCGTGGCCTGTTTTCTTCCCCATAGTGCA	X0	GCGGCTCGATACTTACTCAA	6-FAM	X51	TAAGCGGTCTGTACTATGCG	TAAGCGGTCTGTACTATGCGTTTTAGGTTTCCGTGGCCTGTTTTCTTCCCCATAGTGCAGCGGCTCGATACTTACTCAA
scaff1_P1_O222802	1	1	35183795-35183833	CAATTATGTCTGTTGCTCTGCCAACTGTCTTGTTGTACC	X0	GCGGCTCGATACTTACTCAA	6-FAM	X51	TAAGCGGTCTGTACTATGCG	TAAGCGGTCTGTACTATGCGCAATTATGTCTGTTGCTCTGCCAACTGTCTTGTTGTACCGCGGCTCGATACTTACTCAA
scaff1_P1_O222803	1	1	35184000-35184038	CTCCCCACAGTCTCCAAACGTCCACAAGTACCCCGATAT	X0	GCGGCTCGATACTTACTCAA	6-FAM	X51	TAAGCGGTCTGTACTATGCG	TAAGCGGTCTGTACTATGCGCTCCCCACAGTCTCCAAACGTCCACAAGTACCCCGATATGCGGCTCGATACTTACTCAA
scaff1_P1_O222804	1	1	35184039-35184077	GGAGGCTGTTCCCCTGTTGCTAAATAATGTGAAAGGGGA	X0	GCGGCTCGATACTTACTCAA	6-FAM	X51	TAAGCGGTCTGTACTATGCG	TAAGCGGTCTGTACTATGCGGGAGGCTGTTCCCCTGTTGCTAAATAATGTGAAAGGGGAGCGGCTCGATACTTACTCAA
scaff1_P1_O222805	1	1	35184080-35184118	CCCCGGAGGACTCATTATCCGTAGATCACTTCCAGACAC	X0	GCGGCTCGATACTTACTCAA	6-FAM	X51	TAAGCGGTCTGTACTATGCG	TAAGCGGTCTGTACTATGCGCCCCGGAGGACTCATTATCCGTAGATCACTTCCAGACACGCGGCTCGATACTTACTCAA
scaff1_P1_O222806	1	1	35184119-35184157	AAACTGAGCCAGTGGACTTGTCCATCAACAAAGCCAGGA	X0	GCGGCTCGATACTTACTCAA	6-FAM	X51	TAAGCGGTCTGTACTATGCG	TAAGCGGTCTGTACTATGCGAAACTGAGCCAGTGGACTTGTCCATCAACAAAGCCAGGAGCGGCTCGATACTTACTCAA
scaff1_P1_O222807	1	1	35184158-35184196	CATCCCCTACAGCCGTTTCATCCTCCCCAGTTTCCATGA	X0	GCGGCTCGATACTTACTCAA	6-FAM	X51	TAAGCGGTCTGTACTATGCG	TAAGCGGTCTGTACTATGCGCATCCCCTACAGCCGTTTCATCCTCCCCAGTTTCCATGAGCGGCTCGATACTTACTCAA
scaff1_P1_O222808	1	1	35184200-35184238	CGTCCGCCTCCTCACCTTCTTCAACTTCAACCTCCTCAT	X0	GCGGCTCGATACTTACTCAA	6-FAM	X51	TAAGCGGTCTGTACTATGCG	TAAGCGGTCTGTACTATGCGCGTCCGCCTCCTCACCTTCTTCAACTTCAACCTCCTCATGCGGCTCGATACTTACTCAA
scaff1_P1_O222809	1	1	35184240-35184278	GTCCTCTAGCCGTCCAGCCTCATCCCCGACTGTTATAAC	X0	GCGGCTCGATACTTACTCAA	6-FAM	X51	TAAGCGGTCTGTACTATGCG	TAAGCGGTCTGTACTATGCGGTCCTCTAGCCGTCCAGCCTCATCCCCGACTGTTATAACGCGGCTCGATACTTACTCAA
scaff1_P1_O222810	1	1	35184286-35184324	TCTTCAGCATCATCTTCGTCGACAGTATTAACTCCAGGG	X0	GCGGCTCGATACTTACTCAA	6-FAM	X51	TAAGCGGTCTGTACTATGCG	TAAGCGGTCTGTACTATGCGTCTTCAGCATCATCTTCGTCGACAGTATTAACTCCAGGGGCGGCTCGATACTTACTCAA
scaff1_P1_O222811	1	1	35184365-35184403	TTTTGCACATTATCCATCCTGTTCCGCCTTCAAGTCCCA	X0	GCGGCTCGATACTTACTCAA	6-FAM	X51	TAAGCGGTCTGTACTATGCG	TAAGCGGTCTGTACTATGCGTTTTGCACATTATCCATCCTGTTCCGCCTTCAAGTCCCAGCGGCTCGATACTTACTCAA
scaff1_P1_O222812	1	1	35184404-35184442	TGAATTTACAGTCTAACAAACTGAGTCACGTTCACCGCA	X0	GCGGCTCGATACTTACTCAA	6-FAM	X51	TAAGCGGTCTGTACTATGCG	TAAGCGGTCTGTACTATGCGTGAATTTACAGTCTAACAAACTGAGTCACGTTCACCGCAGCGGCTCGATACTTACTCAA
scaff1_P1_O222813	1	1	35184477-35184515	CACAGCTGTGCGGTCACCTGGCAATGTGAACAACACTAT	X0	GCGGCTCGATACTTACTCAA	6-FAM	X51	TAAGCGGTCTGTACTATGCG	TAAGCGGTCTGTACTATGCGCACAGCTGTGCGGTCACCTGGCAATGTGAACAACACTATGCGGCTCGATACTTACTCAA
scaff1_P1_O222814	1	1	35184516-35184554	CGTAGTACCACTTTTGGAGGATGGGAGAAGCCATGGCAA	X0	GCGGCTCGATACTTACTCAA	6-FAM	X51	TAAGCGGTCTGTACTATGCG	TAAGCGGTCTGTACTATGCGCGTAGTACCACTTTTGGAGGATGGGAGAAGCCATGGCAAGCGGCTCGATACTTACTCAA
scaff1_P1_O222815	1	1	35184607-35184645	TGCAAGGAAGTTACAACTGAGAAGTTCTGTGCACAATGA	X0	GCGGCTCGATACTTACTCAA	6-FAM	X51	TAAGCGGTCTGTACTATGCG	TAAGCGGTCTGTACTATGCGTGCAAGGAAGTTACAACTGAGAAGTTCTGTGCACAATGAGCGGCTCGATACTTACTCAA
scaff1_P1_O222816	1	1	35184653-35184691	GAACAACTGGTCTGCTCCTGTGAGTCGAGCACGGTTTAG	X0	GCGGCTCGATACTTACTCAA	6-FAM	X51	TAAGCGGTCTGTACTATGCG	TAAGCGGTCTGTACTATGCGGAACAACTGGTCTGCTCCTGTGAGTCGAGCACGGTTTAGGCGGCTCGATACTTACTCAA
scaff1_P1_O222817	1	1	35184809-35184847	ACCTTCATAGGGAGAAGAGTCTATAGTCAGCATCACTGC	X0	GCGGCTCGATACTTACTCAA	6-FAM	X51	TAAGCGGTCTGTACTATGCG	TAAGCGGTCTGTACTATGCGACCTTCATAGGGAGAAGAGTCTATAGTCAGCATCACTGCGCGGCTCGATACTTACTCAA
scaff1_P1_O222818	1	1	35184904-35184942	ATCAAGGTGTTTCTTCCTTCTGTTGTTCAGACTGGAACT	X0	GCGGCTCGATACTTACTCAA	6-FAM	X51	TAAGCGGTCTGTACTATGCG	TAAGCGGTCTGTACTATGCGATCAAGGTGTTTCTTCCTTCTGTTGTTCAGACTGGAACTGCGGCTCGATACTTACTCAA
scaff1_P1_O222819	1	1	35185026-35185064	ATTTGCCGTTGAAGTAACTCTAAAGTTAGGTGTTCGGCT	X0	GCGGCTCGATACTTACTCAA	6-FAM	X51	TAAGCGGTCTGTACTATGCG	TAAGCGGTCTGTACTATGCGATTTGCCGTTGAAGTAACTCTAAAGTTAGGTGTTCGGCTGCGGCTCGATACTTACTCAA
scaff1_P1_O222820	1	1	35185748-35185786	TACCAAGTGCAAAATCTCATGGCTTACAACAGTCAGAGG	X0	GCGGCTCGATACTTACTCAA	6-FAM	X51	TAAGCGGTCTGTACTATGCG	TAAGCGGTCTGTACTATGCGTACCAAGTGCAAAATCTCATGGCTTACAACAGTCAGAGGGCGGCTCGATACTTACTCAA
scaff1_P1_O222821	1	1	35185843-35185881	TTTTGGTGCTATTATGGACAATGGCCAGGAACTAGTCTC	X0	GCGGCTCGATACTTACTCAA	6-FAM	X51	TAAGCGGTCTGTACTATGCG	TAAGCGGTCTGTACTATGCGTTTTGGTGCTATTATGGACAATGGCCAGGAACTAGTCTCGCGGCTCGATACTTACTCAA
scaff1_P1_O222822	1	1	35187013-35187051	TCGGGATCAAGGATGCATGAGTTTAGAATCCTAGTTCCC	X0	GCGGCTCGATACTTACTCAA	6-FAM	X51	TAAGCGGTCTGTACTATGCG	TAAGCGGTCTGTACTATGCGTCGGGATCAAGGATGCATGAGTTTAGAATCCTAGTTCCCGCGGCTCGATACTTACTCAA
scaff1_P1_O222823	1	1	35187052-35187090	TCACTTCCAGCTTTGGACTGGGCAAAGTTATTTAACCTC	X0	GCGGCTCGATACTTACTCAA	6-FAM	X51	TAAGCGGTCTGTACTATGCG	TAAGCGGTCTGTACTATGCGTCACTTCCAGCTTTGGACTGGGCAAAGTTATTTAACCTCGCGGCTCGATACTTACTCAA
scaff1_P1_O222824	1	1	35187307-35187345	AGTGATAAACTGCTCTCCAGAAGTGCTTCTCAAAGTTGT	X0	GCGGCTCGATACTTACTCAA	6-FAM	X51	TAAGCGGTCTGTACTATGCG	TAAGCGGTCTGTACTATGCGAGTGATAAACTGCTCTCCAGAAGTGCTTCTCAAAGTTGTGCGGCTCGATACTTACTCAA
scaff1_P1_O222825	1	1	35187506-35187544	TGATAATAAAAGTGTAGTGGAGGAGGCATGCCTACCTCA	X0	GCGGCTCGATACTTACTCAA	6-FAM	X51	TAAGCGGTCTGTACTATGCG	TAAGCGGTCTGTACTATGCGTGATAATAAAAGTGTAGTGGAGGAGGCATGCCTACCTCAGCGGCTCGATACTTACTCAA
scaff1_P1_O222826	1	1	35187556-35187594	AAGGAAAGGGCATTTCAGTAACTCCTCACATCTTTCTGC	X0	GCGGCTCGATACTTACTCAA	6-FAM	X51	TAAGCGGTCTGTACTATGCG	TAAGCGGTCTGTACTATGCGAAGGAAAGGGCATTTCAGTAACTCCTCACATCTTTCTGCGCGGCTCGATACTTACTCAA
scaff1_P1_O222827	1	1	35187595-35187633	TGCAAATATGCACTTGGGCACTGGGCCAGCAATGAAATG	X0	GCGGCTCGATACTTACTCAA	6-FAM	X51	TAAGCGGTCTGTACTATGCG	TAAGCGGTCTGTACTATGCGTGCAAATATGCACTTGGGCACTGGGCCAGCAATGAAATGGCGGCTCGATACTTACTCAA
scaff1_P1_O222828	1	1	35187922-35187960	TTGAACATCTCTCATGGATTAGGCATTTTATTGGCCCCA	X0	GCGGCTCGATACTTACTCAA	6-FAM	X51	TAAGCGGTCTGTACTATGCG	TAAGCGGTCTGTACTATGCGTTGAACATCTCTCATGGATTAGGCATTTTATTGGCCCCAGCGGCTCGATACTTACTCAA
scaff1_P1_O222829	1	1	35188053-35188091	AACTGATAGCTGTGGACAGCGTTAAAACATAGACTAGCC	X0	GCGGCTCGATACTTACTCAA	6-FAM	X51	TAAGCGGTCTGTACTATGCG	TAAGCGGTCTGTACTATGCGAACTGATAGCTGTGGACAGCGTTAAAACATAGACTAGCCGCGGCTCGATACTTACTCAA
scaff1_P1_O222830	1	1	35188107-35188145	GGGGAGAGGTTAGTTCTAACCGTAGATGGAGAAAGCTGT	X0	GCGGCTCGATACTTACTCAA	6-FAM	X51	TAAGCGGTCTGTACTATGCG	TAAGCGGTCTGTACTATGCGGGGGAGAGGTTAGTTCTAACCGTAGATGGAGAAAGCTGTGCGGCTCGATACTTACTCAA
scaff1_P1_O222831	1	1	35188298-35188336	AAGTATTCTAATGAGGAGAGAACTCCAGCCCATTCAGGT	X0	GCGGCTCGATACTTACTCAA	6-FAM	X51	TAAGCGGTCTGTACTATGCG	TAAGCGGTCTGTACTATGCGAAGTATTCTAATGAGGAGAGAACTCCAGCCCATTCAGGTGCGGCTCGATACTTACTCAA
scaff1_P1_O222832	1	1	35188348-35188386	ATGGTCTAAAGGAATGGCAAGTCATTAGCTAACCCAGGG	X0	GCGGCTCGATACTTACTCAA	6-FAM	X51	TAAGCGGTCTGTACTATGCG	TAAGCGGTCTGTACTATGCGATGGTCTAAAGGAATGGCAAGTCATTAGCTAACCCAGGGGCGGCTCGATACTTACTCAA
scaff1_P1_O222833	1	1	35188472-35188510	AGACTAGAGCCATGAGAGGAATGCTGTCAGAGAAGGTCT	X0	GCGGCTCGATACTTACTCAA	6-FAM	X51	TAAGCGGTCTGTACTATGCG	TAAGCGGTCTGTACTATGCGAGACTAGAGCCATGAGAGGAATGCTGTCAGAGAAGGTCTGCGGCTCGATACTTACTCAA
scaff1_P1_O222834	1	1	35189004-35189042	GGGGACTGGAGACAAAGGACAGTCCAAAGTGAGTTCATG	X0	GCGGCTCGATACTTACTCAA	6-FAM	X51	TAAGCGGTCTGTACTATGCG	TAAGCGGTCTGTACTATGCGGGGGACTGGAGACAAAGGACAGTCCAAAGTGAGTTCATGGCGGCTCGATACTTACTCAA
scaff1_P1_O222835	1	1	35189049-35189087	GGAGGTGAGGCAGTCTAGATGGGTCTTTGGCCAAGTTTT	X0	GCGGCTCGATACTTACTCAA	6-FAM	X51	TAAGCGGTCTGTACTATGCG	TAAGCGGTCTGTACTATGCGGGAGGTGAGGCAGTCTAGATGGGTCTTTGGCCAAGTTTTGCGGCTCGATACTTACTCAA
scaff1_P1_O222836	1	1	35189088-35189126	GCTAAGAGTTTTGGAGAAACGGCATGATAGCTAGAGAGG	X0	GCGGCTCGATACTTACTCAA	6-FAM	X51	TAAGCGGTCTGTACTATGCG	TAAGCGGTCTGTACTATGCGGCTAAGAGTTTTGGAGAAACGGCATGATAGCTAGAGAGGGCGGCTCGATACTTACTCAA
scaff1_P1_O222837	1	1	35189653-35189691	AAATACTTAAAGGACAAGGCCGTAACCAACTGAAGAGCT	X0	GCGGCTCGATACTTACTCAA	6-FAM	X51	TAAGCGGTCTGTACTATGCG	TAAGCGGTCTGTACTATGCGAAATACTTAAAGGACAAGGCCGTAACCAACTGAAGAGCTGCGGCTCGATACTTACTCAA
scaff1_P1_O222838	1	1	35189699-35189737	AAAATGGATTTATCTTCTCCCTCCTATTCCTGAGCTGGC	X0	GCGGCTCGATACTTACTCAA	6-FAM	X51	TAAGCGGTCTGTACTATGCG	TAAGCGGTCTGTACTATGCGAAAATGGATTTATCTTCTCCCTCCTATTCCTGAGCTGGCGCGGCTCGATACTTACTCAA
scaff1_P1_O222839	1	1	35189738-35189776	CCTTTCCCCATGTAGCGAGAGGAACATAATATCACCTTG	X0	GCGGCTCGATACTTACTCAA	6-FAM	X51	TAAGCGGTCTGTACTATGCG	TAAGCGGTCTGTACTATGCGCCTTTCCCCATGTAGCGAGAGGAACATAATATCACCTTGGCGGCTCGATACTTACTCAA
scaff1_P1_O222840	1	1	35189782-35189820	AAGGAATGAGGCTTGAACAAAGGTGTAATTGATGTTGGC	X0	GCGGCTCGATACTTACTCAA	6-FAM	X51	TAAGCGGTCTGTACTATGCG	TAAGCGGTCTGTACTATGCGAAGGAATGAGGCTTGAACAAAGGTGTAATTGATGTTGGCGCGGCTCGATACTTACTCAA
scaff1_P1_O222841	1	1	35189860-35189898	TGTTTTCTAGTTTTCTTCCCTGGCTGCTATCCTGTCCTT	X0	GCGGCTCGATACTTACTCAA	6-FAM	X51	TAAGCGGTCTGTACTATGCG	TAAGCGGTCTGTACTATGCGTGTTTTCTAGTTTTCTTCCCTGGCTGCTATCCTGTCCTTGCGGCTCGATACTTACTCAA
scaff1_P1_O222842	1	1	35189908-35189946	ATGTAGACCTTTTGGTTTGTCTTCTCCATTCCCCATGTC	X0	GCGGCTCGATACTTACTCAA	6-FAM	X51	TAAGCGGTCTGTACTATGCG	TAAGCGGTCTGTACTATGCGATGTAGACCTTTTGGTTTGTCTTCTCCATTCCCCATGTCGCGGCTCGATACTTACTCAA
scaff1_P1_O222843	1	1	35189955-35189993	CTTAGCCACCCAGACTCTCCAGATGTTCCCGCGACTATA	X0	GCGGCTCGATACTTACTCAA	6-FAM	X51	TAAGCGGTCTGTACTATGCG	TAAGCGGTCTGTACTATGCGCTTAGCCACCCAGACTCTCCAGATGTTCCCGCGACTATAGCGGCTCGATACTTACTCAA
scaff1_P1_O222844	1	1	35189997-35190035	ATGGAAAACTGCCTAGTAGAAAGAACTCAGCCTGTTTCC	X0	GCGGCTCGATACTTACTCAA	6-FAM	X51	TAAGCGGTCTGTACTATGCG	TAAGCGGTCTGTACTATGCGATGGAAAACTGCCTAGTAGAAAGAACTCAGCCTGTTTCCGCGGCTCGATACTTACTCAA
scaff1_P1_O222845	1	1	35190036-35190074	TATGCAGCCACATTCTCTCTTGAAAACGCAATCCCAAGA	X0	GCGGCTCGATACTTACTCAA	6-FAM	X51	TAAGCGGTCTGTACTATGCG	TAAGCGGTCTGTACTATGCGTATGCAGCCACATTCTCTCTTGAAAACGCAATCCCAAGAGCGGCTCGATACTTACTCAA
scaff1_P1_O222846	1	1	35190218-35190256	TTAAAGTACTTTTCCCCGAAGTATCTGACTAGAGCCCGT	X0	GCGGCTCGATACTTACTCAA	6-FAM	X51	TAAGCGGTCTGTACTATGCG	TAAGCGGTCTGTACTATGCGTTAAAGTACTTTTCCCCGAAGTATCTGACTAGAGCCCGTGCGGCTCGATACTTACTCAA
scaff1_P1_O222847	1	1	35190257-35190295	TGTATATGCTGTGAAGAAACCAACAGCCCCATATGGGCA	X0	GCGGCTCGATACTTACTCAA	6-FAM	X51	TAAGCGGTCTGTACTATGCG	TAAGCGGTCTGTACTATGCGTGTATATGCTGTGAAGAAACCAACAGCCCCATATGGGCAGCGGCTCGATACTTACTCAA
scaff1_P1_O222848	1	1	35190361-35190399	TGGCAAATCCTTCAAAACCATACCTATTCCCATAGCACT	X0	GCGGCTCGATACTTACTCAA	6-FAM	X51	TAAGCGGTCTGTACTATGCG	TAAGCGGTCTGTACTATGCGTGGCAAATCCTTCAAAACCATACCTATTCCCATAGCACTGCGGCTCGATACTTACTCAA
scaff1_P1_O222849	1	1	35190406-35190444	GGAATTTCAGAGGGCTGTGGCTGTGGGCACATCTGAAAT	X0	GCGGCTCGATACTTACTCAA	6-FAM	X51	TAAGCGGTCTGTACTATGCG	TAAGCGGTCTGTACTATGCGGGAATTTCAGAGGGCTGTGGCTGTGGGCACATCTGAAATGCGGCTCGATACTTACTCAA
scaff1_P1_O222850	1	1	35190520-35190558	TTAGTCCCGGGCCATTTATACTTGTGAAAGGAAATCTGG	X0	GCGGCTCGATACTTACTCAA	6-FAM	X51	TAAGCGGTCTGTACTATGCG	TAAGCGGTCTGTACTATGCGTTAGTCCCGGGCCATTTATACTTGTGAAAGGAAATCTGGGCGGCTCGATACTTACTCAA
scaff1_P1_O222851	1	1	35190560-35190598	CATCCTAGCAATTGCTGCAGCGCTGGTTGGAGGTTATGA	X0	GCGGCTCGATACTTACTCAA	6-FAM	X51	TAAGCGGTCTGTACTATGCG	TAAGCGGTCTGTACTATGCGCATCCTAGCAATTGCTGCAGCGCTGGTTGGAGGTTATGAGCGGCTCGATACTTACTCAA
scaff1_P1_O222852	1	1	35190599-35190637	CTGTAGCTCCCGACCATTGAATGCAACCGGGGTTTTACT	X0	GCGGCTCGATACTTACTCAA	6-FAM	X51	TAAGCGGTCTGTACTATGCG	TAAGCGGTCTGTACTATGCGCTGTAGCTCCCGACCATTGAATGCAACCGGGGTTTTACTGCGGCTCGATACTTACTCAA
scaff1_P1_O222853	1	1	35190638-35190676	CCCATGAAACTCCCATTTCAGATCTCTTTGTTTCACCGG	X0	GCGGCTCGATACTTACTCAA	6-FAM	X51	TAAGCGGTCTGTACTATGCG	TAAGCGGTCTGTACTATGCGCCCATGAAACTCCCATTTCAGATCTCTTTGTTTCACCGGGCGGCTCGATACTTACTCAA
scaff1_P1_O222854	1	1	35190677-35190715	TGTTCTTCTGCTCTTGACTTTCCCACTTGTTGATGTTCA	X0	GCGGCTCGATACTTACTCAA	6-FAM	X51	TAAGCGGTCTGTACTATGCG	TAAGCGGTCTGTACTATGCGTGTTCTTCTGCTCTTGACTTTCCCACTTGTTGATGTTCAGCGGCTCGATACTTACTCAA
scaff1_P1_O222855	1	1	35190727-35190765	TTTAGGTCTAGGTTCCTTTTGTCACAGACTCGCTTCTCC	X0	GCGGCTCGATACTTACTCAA	6-FAM	X51	TAAGCGGTCTGTACTATGCG	TAAGCGGTCTGTACTATGCGTTTAGGTCTAGGTTCCTTTTGTCACAGACTCGCTTCTCCGCGGCTCGATACTTACTCAA
scaff1_P1_O222856	1	1	35190766-35190804	TGGCTGCCTTACACATGACTGTCCTCTTTTAGGTCACCA	X0	GCGGCTCGATACTTACTCAA	6-FAM	X51	TAAGCGGTCTGTACTATGCG	TAAGCGGTCTGTACTATGCGTGGCTGCCTTACACATGACTGTCCTCTTTTAGGTCACCAGCGGCTCGATACTTACTCAA
scaff1_P1_O222857	1	1	35190805-35190843	TTCAATGGAATCCCAGTGTCATCTGTCCGTATAACCAGA	X0	GCGGCTCGATACTTACTCAA	6-FAM	X51	TAAGCGGTCTGTACTATGCG	TAAGCGGTCTGTACTATGCGTTCAATGGAATCCCAGTGTCATCTGTCCGTATAACCAGAGCGGCTCGATACTTACTCAA
scaff1_P1_O222858	1	1	35190844-35190882	ATAGTCCTGGGCAGCTGACATACACTCATGCATATGGTT	X0	GCGGCTCGATACTTACTCAA	6-FAM	X51	TAAGCGGTCTGTACTATGCG	TAAGCGGTCTGTACTATGCGATAGTCCTGGGCAGCTGACATACACTCATGCATATGGTTGCGGCTCGATACTTACTCAA
scaff1_P1_O222859	1	1	35191032-35191070	AATTTTCAATGTTGCTTATTGGGAAGCAGGACTGGATGG	X0	GCGGCTCGATACTTACTCAA	6-FAM	X51	TAAGCGGTCTGTACTATGCG	TAAGCGGTCTGTACTATGCGAATTTTCAATGTTGCTTATTGGGAAGCAGGACTGGATGGGCGGCTCGATACTTACTCAA
scaff1_P1_O222860	1	1	35191297-35191335	TTTCACTTCTGGGCACACATAGGAAGTTGAATGGATTCC	X0	GCGGCTCGATACTTACTCAA	6-FAM	X51	TAAGCGGTCTGTACTATGCG	TAAGCGGTCTGTACTATGCGTTTCACTTCTGGGCACACATAGGAAGTTGAATGGATTCCGCGGCTCGATACTTACTCAA
scaff1_P1_O222861	1	1	35191741-35191779	AAAATGTCAAGATGTGAGTTTGGCTTTTCCCACACACAT	X0	GCGGCTCGATACTTACTCAA	6-FAM	X51	TAAGCGGTCTGTACTATGCG	TAAGCGGTCTGTACTATGCGAAAATGTCAAGATGTGAGTTTGGCTTTTCCCACACACATGCGGCTCGATACTTACTCAA
scaff1_P1_O222862	1	1	35191821-35191859	AAAATATGACCAGCAGAGGGGAGAGGTGATACTCCATTC	X0	GCGGCTCGATACTTACTCAA	6-FAM	X51	TAAGCGGTCTGTACTATGCG	TAAGCGGTCTGTACTATGCGAAAATATGACCAGCAGAGGGGAGAGGTGATACTCCATTCGCGGCTCGATACTTACTCAA
scaff1_P1_O222863	1	1	35191914-35191952	AAAGATATAGTAGCTAAAGCAAGGGGCTACCAGAGTGGG	X0	GCGGCTCGATACTTACTCAA	6-FAM	X51	TAAGCGGTCTGTACTATGCG	TAAGCGGTCTGTACTATGCGAAAGATATAGTAGCTAAAGCAAGGGGCTACCAGAGTGGGGCGGCTCGATACTTACTCAA
scaff1_P1_O222864	1	1	35192535-35192573	GATCCAAAAGGGAAACTTGGTCTTAGAATCATTGCCAGC	X0	GCGGCTCGATACTTACTCAA	6-FAM	X51	TAAGCGGTCTGTACTATGCG	TAAGCGGTCTGTACTATGCGGATCCAAAAGGGAAACTTGGTCTTAGAATCATTGCCAGCGCGGCTCGATACTTACTCAA
scaff1_P1_O222865	1	1	35192825-35192863	TTACAGAGTGGTAATCACATACTCGATCTTCCCTCCAGC	X0	GCGGCTCGATACTTACTCAA	6-FAM	X51	TAAGCGGTCTGTACTATGCG	TAAGCGGTCTGTACTATGCGTTACAGAGTGGTAATCACATACTCGATCTTCCCTCCAGCGCGGCTCGATACTTACTCAA
scaff1_P1_O222866	1	1	35192986-35193024	ATGGACCAATTATATGGCCAGGAATTTCAGTGTGGTGAT	X0	GCGGCTCGATACTTACTCAA	6-FAM	X51	TAAGCGGTCTGTACTATGCG	TAAGCGGTCTGTACTATGCGATGGACCAATTATATGGCCAGGAATTTCAGTGTGGTGATGCGGCTCGATACTTACTCAA
scaff1_P1_O222867	1	1	35193228-35193266	TTGTTTAGTACCCGACTTACTTGCCTCAAATGCAGTACG	X0	GCGGCTCGATACTTACTCAA	6-FAM	X51	TAAGCGGTCTGTACTATGCG	TAAGCGGTCTGTACTATGCGTTGTTTAGTACCCGACTTACTTGCCTCAAATGCAGTACGGCGGCTCGATACTTACTCAA
scaff1_P1_O222868	1	1	35193337-35193375	AGAACGTTTGAGTGAGACTACATGGAGTTCTCCATCTCC	X0	GCGGCTCGATACTTACTCAA	6-FAM	X51	TAAGCGGTCTGTACTATGCG	TAAGCGGTCTGTACTATGCGAGAACGTTTGAGTGAGACTACATGGAGTTCTCCATCTCCGCGGCTCGATACTTACTCAA
scaff1_P1_O222869	1	1	35193709-35193747	TTGCTCTCAGATTTAACAAACTAGTTGAGGGCTGTCAGG	X0	GCGGCTCGATACTTACTCAA	6-FAM	X51	TAAGCGGTCTGTACTATGCG	TAAGCGGTCTGTACTATGCGTTGCTCTCAGATTTAACAAACTAGTTGAGGGCTGTCAGGGCGGCTCGATACTTACTCAA
scaff1_P1_O222870	1	1	35194058-35194096	TAGGAGAATTTGGTAAAACTGCTAAGTGGGAGTAGCCCT	X0	GCGGCTCGATACTTACTCAA	6-FAM	X51	TAAGCGGTCTGTACTATGCG	TAAGCGGTCTGTACTATGCGTAGGAGAATTTGGTAAAACTGCTAAGTGGGAGTAGCCCTGCGGCTCGATACTTACTCAA
scaff1_P1_O222871	1	1	35194104-35194142	TTCATCAGAGAACTGCCTCATTGATAGCTAGGGACTTCG	X0	GCGGCTCGATACTTACTCAA	6-FAM	X51	TAAGCGGTCTGTACTATGCG	TAAGCGGTCTGTACTATGCGTTCATCAGAGAACTGCCTCATTGATAGCTAGGGACTTCGGCGGCTCGATACTTACTCAA
scaff1_P1_O222872	1	1	35194147-35194185	AGCTCAATAGCAACAGAAGAATTGCAAGACATTCCCATG	X0	GCGGCTCGATACTTACTCAA	6-FAM	X51	TAAGCGGTCTGTACTATGCG	TAAGCGGTCTGTACTATGCGAGCTCAATAGCAACAGAAGAATTGCAAGACATTCCCATGGCGGCTCGATACTTACTCAA
scaff1_P1_O222873	1	1	35194275-35194313	ACTGTAGTTGCTCCTATAATGTGACACGTACATGTGTGC	X0	GCGGCTCGATACTTACTCAA	6-FAM	X51	TAAGCGGTCTGTACTATGCG	TAAGCGGTCTGTACTATGCGACTGTAGTTGCTCCTATAATGTGACACGTACATGTGTGCGCGGCTCGATACTTACTCAA
scaff1_P1_O222874	1	1	35194540-35194578	ACTCATAGAATAAAATAGGCTGGCATCTCCGCAGATCCA	X0	GCGGCTCGATACTTACTCAA	6-FAM	X51	TAAGCGGTCTGTACTATGCG	TAAGCGGTCTGTACTATGCGACTCATAGAATAAAATAGGCTGGCATCTCCGCAGATCCAGCGGCTCGATACTTACTCAA
scaff1_P1_O222875	1	1	35194579-35194617	CCTGGCCTCATTAGCTATGATTTTCTCAACACACTGCAT	X0	GCGGCTCGATACTTACTCAA	6-FAM	X51	TAAGCGGTCTGTACTATGCG	TAAGCGGTCTGTACTATGCGCCTGGCCTCATTAGCTATGATTTTCTCAACACACTGCATGCGGCTCGATACTTACTCAA
scaff1_P1_O222876	1	1	35194694-35194732	AGGTGCAGTGTTCTATATGAGATGCTCCATTAGAAGGCT	X0	GCGGCTCGATACTTACTCAA	6-FAM	X51	TAAGCGGTCTGTACTATGCG	TAAGCGGTCTGTACTATGCGAGGTGCAGTGTTCTATATGAGATGCTCCATTAGAAGGCTGCGGCTCGATACTTACTCAA
scaff1_P1_O222877	1	1	35194734-35194772	TGGCCAGGGCTGGTCTCTAGTCCTAAACCCTACCCATAA	X0	GCGGCTCGATACTTACTCAA	6-FAM	X51	TAAGCGGTCTGTACTATGCG	TAAGCGGTCTGTACTATGCGTGGCCAGGGCTGGTCTCTAGTCCTAAACCCTACCCATAAGCGGCTCGATACTTACTCAA
scaff1_P1_O222878	1	1	35194773-35194811	AAGCAACCTCCCCTTGTGTGGTGAAGTAGAGAAAGCAAC	X0	GCGGCTCGATACTTACTCAA	6-FAM	X51	TAAGCGGTCTGTACTATGCG	TAAGCGGTCTGTACTATGCGAAGCAACCTCCCCTTGTGTGGTGAAGTAGAGAAAGCAACGCGGCTCGATACTTACTCAA
scaff1_P1_O222879	1	1	35194896-35194934	TCACGTCTCAGCCATCTTTTCTACCTCTCTGTGATGACA	X0	GCGGCTCGATACTTACTCAA	6-FAM	X51	TAAGCGGTCTGTACTATGCG	TAAGCGGTCTGTACTATGCGTCACGTCTCAGCCATCTTTTCTACCTCTCTGTGATGACAGCGGCTCGATACTTACTCAA
scaff1_P1_O222880	1	1	35194935-35194973	ATTCTCCCTCTAGCCATGTTGCATCCTTTTCCTGGATGG	X0	GCGGCTCGATACTTACTCAA	6-FAM	X51	TAAGCGGTCTGTACTATGCG	TAAGCGGTCTGTACTATGCGATTCTCCCTCTAGCCATGTTGCATCCTTTTCCTGGATGGGCGGCTCGATACTTACTCAA
scaff1_P1_O222881	1	1	35194974-35195012	CCATTTCTTTCTCCATCATAAGACCTGGTTGAGATGCCT	X0	GCGGCTCGATACTTACTCAA	6-FAM	X51	TAAGCGGTCTGTACTATGCG	TAAGCGGTCTGTACTATGCGCCATTTCTTTCTCCATCATAAGACCTGGTTGAGATGCCTGCGGCTCGATACTTACTCAA
scaff1_P1_O222882	1	1	35195070-35195108	ACACAGATATACATGCATGTGCATGCTTCAGTTGTGTCC	X0	GCGGCTCGATACTTACTCAA	6-FAM	X51	TAAGCGGTCTGTACTATGCG	TAAGCGGTCTGTACTATGCGACACAGATATACATGCATGTGCATGCTTCAGTTGTGTCCGCGGCTCGATACTTACTCAA
scaff1_P1_O222883	1	1	35195401-35195439	TATCTGTATCATAGCCTTACGCCTGATCCATTGTCTGGC	X0	GCGGCTCGATACTTACTCAA	6-FAM	X51	TAAGCGGTCTGTACTATGCG	TAAGCGGTCTGTACTATGCGTATCTGTATCATAGCCTTACGCCTGATCCATTGTCTGGCGCGGCTCGATACTTACTCAA
scaff1_P1_O222884	1	1	35195478-35195516	TCTTTCCCAGATTTTATGTCAGTGTAATTCCCTGGTGCT	X0	GCGGCTCGATACTTACTCAA	6-FAM	X51	TAAGCGGTCTGTACTATGCG	TAAGCGGTCTGTACTATGCGTCTTTCCCAGATTTTATGTCAGTGTAATTCCCTGGTGCTGCGGCTCGATACTTACTCAA
scaff1_P1_O222885	1	1	35195629-35195667	AGATTTGAATAGTTTCTGGAGTTGAACTCCCAGTGGGTG	X0	GCGGCTCGATACTTACTCAA	6-FAM	X51	TAAGCGGTCTGTACTATGCG	TAAGCGGTCTGTACTATGCGAGATTTGAATAGTTTCTGGAGTTGAACTCCCAGTGGGTGGCGGCTCGATACTTACTCAA
scaff1_P1_O222886	1	1	35195681-35195719	TGGCTTCTGAACAGTCTTAATGAAAAGATACCGTTGCCT	X0	GCGGCTCGATACTTACTCAA	6-FAM	X51	TAAGCGGTCTGTACTATGCG	TAAGCGGTCTGTACTATGCGTGGCTTCTGAACAGTCTTAATGAAAAGATACCGTTGCCTGCGGCTCGATACTTACTCAA
scaff1_P1_O222887	1	1	35195841-35195879	ACATAATAGTAATGCCGATTTCACTTCCCAGTCAGGGTG	X0	GCGGCTCGATACTTACTCAA	6-FAM	X51	TAAGCGGTCTGTACTATGCG	TAAGCGGTCTGTACTATGCGACATAATAGTAATGCCGATTTCACTTCCCAGTCAGGGTGGCGGCTCGATACTTACTCAA
scaff1_P1_O222888	1	1	35196075-35196113	TAAATCGACCAGTTCTCCTGTCCTTACCAGATAGCAAGC	X0	GCGGCTCGATACTTACTCAA	6-FAM	X51	TAAGCGGTCTGTACTATGCG	TAAGCGGTCTGTACTATGCGTAAATCGACCAGTTCTCCTGTCCTTACCAGATAGCAAGCGCGGCTCGATACTTACTCAA
scaff1_P1_O222889	1	1	35196213-35196251	AAAATGCTGCTTTTATTTGCACTATGCCGCAAAGGTCTC	X0	GCGGCTCGATACTTACTCAA	6-FAM	X51	TAAGCGGTCTGTACTATGCG	TAAGCGGTCTGTACTATGCGAAAATGCTGCTTTTATTTGCACTATGCCGCAAAGGTCTCGCGGCTCGATACTTACTCAA
scaff1_P1_O222890	1	1	35196276-35196314	TTTTATTGTGGTGGGCCCATTTGTTGCAGCCATAAAACA	X0	GCGGCTCGATACTTACTCAA	6-FAM	X51	TAAGCGGTCTGTACTATGCG	TAAGCGGTCTGTACTATGCGTTTTATTGTGGTGGGCCCATTTGTTGCAGCCATAAAACAGCGGCTCGATACTTACTCAA
scaff1_P1_O222891	1	1	35196358-35196396	TTAAGCAAACCCACACACAAATCTAAAACAGCTCTGCTG	X0	GCGGCTCGATACTTACTCAA	6-FAM	X51	TAAGCGGTCTGTACTATGCG	TAAGCGGTCTGTACTATGCGTTAAGCAAACCCACACACAAATCTAAAACAGCTCTGCTGGCGGCTCGATACTTACTCAA
scaff1_P1_O222892	1	1	35196443-35196481	TTTTGTCTCATCTGTGCTAAAGCCCAGGGCTCCCTAATC	X0	GCGGCTCGATACTTACTCAA	6-FAM	X51	TAAGCGGTCTGTACTATGCG	TAAGCGGTCTGTACTATGCGTTTTGTCTCATCTGTGCTAAAGCCCAGGGCTCCCTAATCGCGGCTCGATACTTACTCAA
scaff1_P1_O222893	1	1	35196482-35196520	ATCTCTGGTGTGACCTTTGTCACCTGACCTTTGTCAGGC	X0	GCGGCTCGATACTTACTCAA	6-FAM	X51	TAAGCGGTCTGTACTATGCG	TAAGCGGTCTGTACTATGCGATCTCTGGTGTGACCTTTGTCACCTGACCTTTGTCAGGCGCGGCTCGATACTTACTCAA
scaff1_P1_O222894	1	1	35196562-35196600	TAAAACAGGAAACCTTCTAGAGACCTAGGGTGTAACCCC	X0	GCGGCTCGATACTTACTCAA	6-FAM	X51	TAAGCGGTCTGTACTATGCG	TAAGCGGTCTGTACTATGCGTAAAACAGGAAACCTTCTAGAGACCTAGGGTGTAACCCCGCGGCTCGATACTTACTCAA
scaff1_P1_O222895	1	1	35196682-35196720	AAAACATAAGGCTTTGCTTCTTGGAGGAGGCAGACATAT	X0	GCGGCTCGATACTTACTCAA	6-FAM	X51	TAAGCGGTCTGTACTATGCG	TAAGCGGTCTGTACTATGCGAAAACATAAGGCTTTGCTTCTTGGAGGAGGCAGACATATGCGGCTCGATACTTACTCAA
scaff1_P1_O222896	1	1	35196721-35196759	TCCAGATAGGAAAAGGGTGAACAATGGTGGAGCTTTACT	X0	GCGGCTCGATACTTACTCAA	6-FAM	X51	TAAGCGGTCTGTACTATGCG	TAAGCGGTCTGTACTATGCGTCCAGATAGGAAAAGGGTGAACAATGGTGGAGCTTTACTGCGGCTCGATACTTACTCAA
scaff1_P1_O222897	1	1	35196921-35196959	TACTTCTTACATCCTTTGTGAATATCCTGCTGTGCCTCG	X0	GCGGCTCGATACTTACTCAA	6-FAM	X51	TAAGCGGTCTGTACTATGCG	TAAGCGGTCTGTACTATGCGTACTTCTTACATCCTTTGTGAATATCCTGCTGTGCCTCGGCGGCTCGATACTTACTCAA
scaff1_P1_O222898	1	1	35197143-35197181	TGTTGCAGTAACCATTTACAAATGCTTGAAACCCTCTGG	X0	GCGGCTCGATACTTACTCAA	6-FAM	X51	TAAGCGGTCTGTACTATGCG	TAAGCGGTCTGTACTATGCGTGTTGCAGTAACCATTTACAAATGCTTGAAACCCTCTGGGCGGCTCGATACTTACTCAA
scaff1_P1_O222899	1	1	35197311-35197349	AAAATCACAGCGAGGTCTGTTGGGATTGGAGTAAATAGG	X0	GCGGCTCGATACTTACTCAA	6-FAM	X51	TAAGCGGTCTGTACTATGCG	TAAGCGGTCTGTACTATGCGAAAATCACAGCGAGGTCTGTTGGGATTGGAGTAAATAGGGCGGCTCGATACTTACTCAA
scaff1_P1_O222900	1	1	35197431-35197469	AAGGAGAGGCTAAATTATGGTCTGTCTGAAGTAGGTGGC	X0	GCGGCTCGATACTTACTCAA	6-FAM	X51	TAAGCGGTCTGTACTATGCG	TAAGCGGTCTGTACTATGCGAAGGAGAGGCTAAATTATGGTCTGTCTGAAGTAGGTGGCGCGGCTCGATACTTACTCAA
scaff1_P1_O222901	1	1	35197977-35198015	TGTATTTCCATTTTCTCCGGCATCTTGCAGTATTTTGCA	X0	GCGGCTCGATACTTACTCAA	6-FAM	X51	TAAGCGGTCTGTACTATGCG	TAAGCGGTCTGTACTATGCGTGTATTTCCATTTTCTCCGGCATCTTGCAGTATTTTGCAGCGGCTCGATACTTACTCAA
scaff1_P1_O222902	1	1	35198049-35198087	AGGTGTAGGGAAATTTTGTCAAAGTGTGGTTGACTGAGT	X0	GCGGCTCGATACTTACTCAA	6-FAM	X51	TAAGCGGTCTGTACTATGCG	TAAGCGGTCTGTACTATGCGAGGTGTAGGGAAATTTTGTCAAAGTGTGGTTGACTGAGTGCGGCTCGATACTTACTCAA
scaff1_P1_O222903	1	1	35198089-35198127	TCAGAGATCGACATCTGTGTCCTTTTCCCACATATCTGG	X0	GCGGCTCGATACTTACTCAA	6-FAM	X51	TAAGCGGTCTGTACTATGCG	TAAGCGGTCTGTACTATGCGTCAGAGATCGACATCTGTGTCCTTTTCCCACATATCTGGGCGGCTCGATACTTACTCAA
scaff1_P1_O222904	1	1	35198130-35198168	CCTGCCTGGAGCTCTCTTGAGCAGGGAATTGGTTAGACA	X0	GCGGCTCGATACTTACTCAA	6-FAM	X51	TAAGCGGTCTGTACTATGCG	TAAGCGGTCTGTACTATGCGCCTGCCTGGAGCTCTCTTGAGCAGGGAATTGGTTAGACAGCGGCTCGATACTTACTCAA
scaff1_P1_O222905	1	1	35198186-35198224	CGTGCCTGTTCAGGCTTGCCTTGTCATGGTAGTGGTTAT	X0	GCGGCTCGATACTTACTCAA	6-FAM	X51	TAAGCGGTCTGTACTATGCG	TAAGCGGTCTGTACTATGCGCGTGCCTGTTCAGGCTTGCCTTGTCATGGTAGTGGTTATGCGGCTCGATACTTACTCAA
scaff1_P1_O222906	1	1	35198654-35198692	ACCTACTCTCAAAGTGATGGTTGTCACAAAACATGACCT	X0	GCGGCTCGATACTTACTCAA	6-FAM	X51	TAAGCGGTCTGTACTATGCG	TAAGCGGTCTGTACTATGCGACCTACTCTCAAAGTGATGGTTGTCACAAAACATGACCTGCGGCTCGATACTTACTCAA
scaff1_P1_O222907	1	1	35198693-35198731	GCCTCTCATCTAACAAATGGGCACTAACTGGCAAACCCC	X0	GCGGCTCGATACTTACTCAA	6-FAM	X51	TAAGCGGTCTGTACTATGCG	TAAGCGGTCTGTACTATGCGGCCTCTCATCTAACAAATGGGCACTAACTGGCAAACCCCGCGGCTCGATACTTACTCAA
scaff1_P1_O222908	1	1	35198732-35198770	TGCTTCCTGGCATCTTTGTATCCATTGGTTGGTATGATC	X0	GCGGCTCGATACTTACTCAA	6-FAM	X51	TAAGCGGTCTGTACTATGCG	TAAGCGGTCTGTACTATGCGTGCTTCCTGGCATCTTTGTATCCATTGGTTGGTATGATCGCGGCTCGATACTTACTCAA
scaff1_P1_O222909	1	1	35198811-35198849	TATCTACCTTGCAAGTAGGACAGCATATTAACAGGCCCT	X0	GCGGCTCGATACTTACTCAA	6-FAM	X51	TAAGCGGTCTGTACTATGCG	TAAGCGGTCTGTACTATGCGTATCTACCTTGCAAGTAGGACAGCATATTAACAGGCCCTGCGGCTCGATACTTACTCAA
scaff1_P1_O222910	1	1	35198893-35198931	TTTTGCAGTAATCACCACGGTAAGTCCCTCACACTTAAC	X0	GCGGCTCGATACTTACTCAA	6-FAM	X51	TAAGCGGTCTGTACTATGCG	TAAGCGGTCTGTACTATGCGTTTTGCAGTAATCACCACGGTAAGTCCCTCACACTTAACGCGGCTCGATACTTACTCAA
scaff1_P1_O222911	1	1	35198992-35199030	AAGTGGAAAGTTAAAACGTTTGCAGTTTACAAGCCACCA	X0	GCGGCTCGATACTTACTCAA	6-FAM	X51	TAAGCGGTCTGTACTATGCG	TAAGCGGTCTGTACTATGCGAAGTGGAAAGTTAAAACGTTTGCAGTTTACAAGCCACCAGCGGCTCGATACTTACTCAA
scaff1_P1_O222912	1	1	35199088-35199126	AGAACAGAATTATGGTTAATCAGCAGGAGTAAGCCAGCA	X0	GCGGCTCGATACTTACTCAA	6-FAM	X51	TAAGCGGTCTGTACTATGCG	TAAGCGGTCTGTACTATGCGAGAACAGAATTATGGTTAATCAGCAGGAGTAAGCCAGCAGCGGCTCGATACTTACTCAA
scaff1_P1_O222913	1	1	35199231-35199269	AGATGCTTATGTGTTTGTAAGGTACAGAATGCAGTGGCC	X0	GCGGCTCGATACTTACTCAA	6-FAM	X51	TAAGCGGTCTGTACTATGCG	TAAGCGGTCTGTACTATGCGAGATGCTTATGTGTTTGTAAGGTACAGAATGCAGTGGCCGCGGCTCGATACTTACTCAA
scaff1_P1_O222914	1	1	35199279-35199317	CTGGGCATGTTAGGATACACTCAAAGAAGAGGTTGATGC	X0	GCGGCTCGATACTTACTCAA	6-FAM	X51	TAAGCGGTCTGTACTATGCG	TAAGCGGTCTGTACTATGCGCTGGGCATGTTAGGATACACTCAAAGAAGAGGTTGATGCGCGGCTCGATACTTACTCAA
scaff1_P1_O222915	1	1	35199330-35199368	AAGCATGTGTTGTGATCGGAAGGAATGATGTTAAAGCTG	X0	GCGGCTCGATACTTACTCAA	6-FAM	X51	TAAGCGGTCTGTACTATGCG	TAAGCGGTCTGTACTATGCGAAGCATGTGTTGTGATCGGAAGGAATGATGTTAAAGCTGGCGGCTCGATACTTACTCAA
scaff1_P1_O222916	1	1	35199969-35200007	CTTGAATTGTACTCCCTATGGTGCAACATTTCAATGGGG	X0	GCGGCTCGATACTTACTCAA	6-FAM	X51	TAAGCGGTCTGTACTATGCG	TAAGCGGTCTGTACTATGCGCTTGAATTGTACTCCCTATGGTGCAACATTTCAATGGGGGCGGCTCGATACTTACTCAA
scaff1_P1_O222917	1	1	35200209-35200247	TTAATGCACAGTTATGATTCAGCCCCATGTTCAATGCAC	X0	GCGGCTCGATACTTACTCAA	6-FAM	X51	TAAGCGGTCTGTACTATGCG	TAAGCGGTCTGTACTATGCGTTAATGCACAGTTATGATTCAGCCCCATGTTCAATGCACGCGGCTCGATACTTACTCAA
scaff1_P1_O222918	1	1	35200255-35200293	ACCCACAAGAAGCTCATCATTGAATGGATAAAGGAGACA	X0	GCGGCTCGATACTTACTCAA	6-FAM	X51	TAAGCGGTCTGTACTATGCG	TAAGCGGTCTGTACTATGCGACCCACAAGAAGCTCATCATTGAATGGATAAAGGAGACAGCGGCTCGATACTTACTCAA
scaff1_P1_O222919	1	1	35200301-35200339	AGTGAGATGAGTGCTGCAATACAGATAAGTGTAGACCCA	X0	GCGGCTCGATACTTACTCAA	6-FAM	X51	TAAGCGGTCTGTACTATGCG	TAAGCGGTCTGTACTATGCGAGTGAGATGAGTGCTGCAATACAGATAAGTGTAGACCCAGCGGCTCGATACTTACTCAA
scaff1_P1_O222920	1	1	35200351-35200389	TATAAAGGAATGCAAAGCTTAGCGGTTGAAAGGGAGTGA	X0	GCGGCTCGATACTTACTCAA	6-FAM	X51	TAAGCGGTCTGTACTATGCG	TAAGCGGTCTGTACTATGCGTATAAAGGAATGCAAAGCTTAGCGGTTGAAAGGGAGTGAGCGGCTCGATACTTACTCAA
scaff1_P1_O222921	1	1	35200537-35200575	TATCCAAGTAGATAGGTTGGTATGGTTCACTTGTGGGGT	X0	GCGGCTCGATACTTACTCAA	6-FAM	X51	TAAGCGGTCTGTACTATGCG	TAAGCGGTCTGTACTATGCGTATCCAAGTAGATAGGTTGGTATGGTTCACTTGTGGGGTGCGGCTCGATACTTACTCAA
scaff1_P1_O222922	1	1	35200591-35200629	AATGGGGTTTTAGGGTTATCTCTGGATCTGGTTATCCCA	X0	GCGGCTCGATACTTACTCAA	6-FAM	X51	TAAGCGGTCTGTACTATGCG	TAAGCGGTCTGTACTATGCGAATGGGGTTTTAGGGTTATCTCTGGATCTGGTTATCCCAGCGGCTCGATACTTACTCAA
scaff1_P1_O222923	1	1	35200777-35200815	AATGGATATCTGATGGACAGAATTCATTGCCCTGATGGT	X0	GCGGCTCGATACTTACTCAA	6-FAM	X51	TAAGCGGTCTGTACTATGCG	TAAGCGGTCTGTACTATGCGAATGGATATCTGATGGACAGAATTCATTGCCCTGATGGTGCGGCTCGATACTTACTCAA
scaff1_P1_O222924	1	1	35200987-35201025	GGGGACCCAAAACATGAAGGAAAAGTTAAGGGCATAAAC	X0	GCGGCTCGATACTTACTCAA	6-FAM	X51	TAAGCGGTCTGTACTATGCG	TAAGCGGTCTGTACTATGCGGGGGACCCAAAACATGAAGGAAAAGTTAAGGGCATAAACGCGGCTCGATACTTACTCAA
scaff1_P1_O222925	1	1	35201172-35201210	AAAATAAGTCCACCTCTGGACACAGAGCGGTGAAATTGT	X0	GCGGCTCGATACTTACTCAA	6-FAM	X51	TAAGCGGTCTGTACTATGCG	TAAGCGGTCTGTACTATGCGAAAATAAGTCCACCTCTGGACACAGAGCGGTGAAATTGTGCGGCTCGATACTTACTCAA
scaff1_P1_O222926	1	1	35201265-35201303	ATGACAGAGCCTTCAACAGCAACAAATACCAGAAAGACA	X0	GCGGCTCGATACTTACTCAA	6-FAM	X51	TAAGCGGTCTGTACTATGCG	TAAGCGGTCTGTACTATGCGATGACAGAGCCTTCAACAGCAACAAATACCAGAAAGACAGCGGCTCGATACTTACTCAA
scaff1_P1_O222927	1	1	35201304-35201342	TGTCGTAGTCTCTTCAAAGGACAGTGAGGGATCCTAGAA	X0	GCGGCTCGATACTTACTCAA	6-FAM	X51	TAAGCGGTCTGTACTATGCG	TAAGCGGTCTGTACTATGCGTGTCGTAGTCTCTTCAAAGGACAGTGAGGGATCCTAGAAGCGGCTCGATACTTACTCAA
scaff1_P1_O222928	1	1	35201909-35201947	CCTGGGGTAGTTGTAGCATGCTGCGTCCTTCTTGTGTTT	X0	GCGGCTCGATACTTACTCAA	6-FAM	X51	TAAGCGGTCTGTACTATGCG	TAAGCGGTCTGTACTATGCGCCTGGGGTAGTTGTAGCATGCTGCGTCCTTCTTGTGTTTGCGGCTCGATACTTACTCAA
scaff1_P1_O222929	1	1	35202054-35202092	TAAAGAGCAAACCCTCATTGGTGGTCACTCATTGATACA	X0	GCGGCTCGATACTTACTCAA	6-FAM	X51	TAAGCGGTCTGTACTATGCG	TAAGCGGTCTGTACTATGCGTAAAGAGCAAACCCTCATTGGTGGTCACTCATTGATACAGCGGCTCGATACTTACTCAA
scaff1_P1_O222930	1	1	35202334-35202372	CTCAATTTTGAAGCAAGAGTATGAGAGGGCAACTGTTGG	X0	GCGGCTCGATACTTACTCAA	6-FAM	X51	TAAGCGGTCTGTACTATGCG	TAAGCGGTCTGTACTATGCGCTCAATTTTGAAGCAAGAGTATGAGAGGGCAACTGTTGGGCGGCTCGATACTTACTCAA
scaff1_P1_O222931	1	1	35202398-35202436	TTTTATGTTTATGTCCACAGTGGTTGGATGTGAGAGGCC	X0	GCGGCTCGATACTTACTCAA	6-FAM	X51	TAAGCGGTCTGTACTATGCG	TAAGCGGTCTGTACTATGCGTTTTATGTTTATGTCCACAGTGGTTGGATGTGAGAGGCCGCGGCTCGATACTTACTCAA
scaff1_P1_O222932	1	1	35202437-35202475	GTGGGAGGGAATGGTTTTCAGGATTTGGAGTGGCTGAAG	X0	GCGGCTCGATACTTACTCAA	6-FAM	X51	TAAGCGGTCTGTACTATGCG	TAAGCGGTCTGTACTATGCGGTGGGAGGGAATGGTTTTCAGGATTTGGAGTGGCTGAAGGCGGCTCGATACTTACTCAA
scaff1_P1_O222933	1	1	35202514-35202552	CCTTGACATCTTATTTAATTGACAGTGTGAATGGGGCGG	X0	GCGGCTCGATACTTACTCAA	6-FAM	X51	TAAGCGGTCTGTACTATGCG	TAAGCGGTCTGTACTATGCGCCTTGACATCTTATTTAATTGACAGTGTGAATGGGGCGGGCGGCTCGATACTTACTCAA
scaff1_P1_O222934	1	1	35202577-35202615	AGCAGATTAACTTGCATGGATTAAAATGAGCCATCCGCG	X0	GCGGCTCGATACTTACTCAA	6-FAM	X51	TAAGCGGTCTGTACTATGCG	TAAGCGGTCTGTACTATGCGAGCAGATTAACTTGCATGGATTAAAATGAGCCATCCGCGGCGGCTCGATACTTACTCAA
scaff1_P1_O222935	1	1	35202695-35202733	GTCAGGGTAGATGATGTTCAGAATGCATACCCTTAGAGC	X0	GCGGCTCGATACTTACTCAA	6-FAM	X51	TAAGCGGTCTGTACTATGCG	TAAGCGGTCTGTACTATGCGGTCAGGGTAGATGATGTTCAGAATGCATACCCTTAGAGCGCGGCTCGATACTTACTCAA
scaff1_P1_O222936	1	1	35202799-35202837	GGGGACAGAGAAGGAGTGTTTTCAGGGTAATTCAGGGCG	X0	GCGGCTCGATACTTACTCAA	6-FAM	X51	TAAGCGGTCTGTACTATGCG	TAAGCGGTCTGTACTATGCGGGGGACAGAGAAGGAGTGTTTTCAGGGTAATTCAGGGCGGCGGCTCGATACTTACTCAA
scaff1_P1_O222937	1	1	35202842-35202880	ATTTATTGTACTACCATTCATTTGGCAGGAGGCAGAGCT	X0	GCGGCTCGATACTTACTCAA	6-FAM	X51	TAAGCGGTCTGTACTATGCG	TAAGCGGTCTGTACTATGCGATTTATTGTACTACCATTCATTTGGCAGGAGGCAGAGCTGCGGCTCGATACTTACTCAA
scaff1_P1_O222938	1	1	35203109-35203147	ATCAAACATTTGTGCGTGTTTCATGCCTAAAGAGTCCAT	X0	GCGGCTCGATACTTACTCAA	6-FAM	X51	TAAGCGGTCTGTACTATGCG	TAAGCGGTCTGTACTATGCGATCAAACATTTGTGCGTGTTTCATGCCTAAAGAGTCCATGCGGCTCGATACTTACTCAA
scaff1_P1_O222939	1	1	35203150-35203188	GGACACGCACATACCTGAGGTCAACAGCAGCTTTGGTTA	X0	GCGGCTCGATACTTACTCAA	6-FAM	X51	TAAGCGGTCTGTACTATGCG	TAAGCGGTCTGTACTATGCGGGACACGCACATACCTGAGGTCAACAGCAGCTTTGGTTAGCGGCTCGATACTTACTCAA
scaff1_P1_O222940	1	1	35203614-35203652	TGTTTCTTGCAAGATTCAATTCTACCCAGTTGGCAAACC	X0	GCGGCTCGATACTTACTCAA	6-FAM	X51	TAAGCGGTCTGTACTATGCG	TAAGCGGTCTGTACTATGCGTGTTTCTTGCAAGATTCAATTCTACCCAGTTGGCAAACCGCGGCTCGATACTTACTCAA
scaff1_P1_O222941	1	1	35203730-35203768	CATCTTCTTTGTGCCTTCCAAAGGAAAAGGAGTTTGACG	X0	GCGGCTCGATACTTACTCAA	6-FAM	X51	TAAGCGGTCTGTACTATGCG	TAAGCGGTCTGTACTATGCGCATCTTCTTTGTGCCTTCCAAAGGAAAAGGAGTTTGACGGCGGCTCGATACTTACTCAA
scaff1_P1_O222942	1	1	35203769-35203807	ATCTCATTATTCACCATATGGGCCCACCACCAATTCACT	X0	GCGGCTCGATACTTACTCAA	6-FAM	X51	TAAGCGGTCTGTACTATGCG	TAAGCGGTCTGTACTATGCGATCTCATTATTCACCATATGGGCCCACCACCAATTCACTGCGGCTCGATACTTACTCAA
scaff1_P1_O222943	1	1	35203857-35203895	GAATAAATCAGTTGGAGCTGGTTAGCTTGGGTTTTGAGC	X0	GCGGCTCGATACTTACTCAA	6-FAM	X51	TAAGCGGTCTGTACTATGCG	TAAGCGGTCTGTACTATGCGGAATAAATCAGTTGGAGCTGGTTAGCTTGGGTTTTGAGCGCGGCTCGATACTTACTCAA
scaff1_P1_O222944	1	1	35203902-35203940	AAGGAATTGACAAAATGGAAATGCAGAGGGAAACAGTGG	X0	GCGGCTCGATACTTACTCAA	6-FAM	X51	TAAGCGGTCTGTACTATGCG	TAAGCGGTCTGTACTATGCGAAGGAATTGACAAAATGGAAATGCAGAGGGAAACAGTGGGCGGCTCGATACTTACTCAA
scaff1_P1_O222945	1	1	35203986-35204024	ACTCTGGAGAGTTACATAATGTTAGTGGAGGCACAGTGT	X0	GCGGCTCGATACTTACTCAA	6-FAM	X51	TAAGCGGTCTGTACTATGCG	TAAGCGGTCTGTACTATGCGACTCTGGAGAGTTACATAATGTTAGTGGAGGCACAGTGTGCGGCTCGATACTTACTCAA
scaff1_P1_O222946	1	1	35204055-35204093	GAATTCTCTTAATCACAAAAGCCTTGTGTGCTCTGAGGC	X0	GCGGCTCGATACTTACTCAA	6-FAM	X51	TAAGCGGTCTGTACTATGCG	TAAGCGGTCTGTACTATGCGGAATTCTCTTAATCACAAAAGCCTTGTGTGCTCTGAGGCGCGGCTCGATACTTACTCAA
scaff1_P1_O222947	1	1	35204245-35204283	AAGTGAGTGAATTCGTCCTCTTCAGTTTCCAAGCAGAAA	X0	GCGGCTCGATACTTACTCAA	6-FAM	X51	TAAGCGGTCTGTACTATGCG	TAAGCGGTCTGTACTATGCGAAGTGAGTGAATTCGTCCTCTTCAGTTTCCAAGCAGAAAGCGGCTCGATACTTACTCAA
scaff1_P1_O222948	1	1	35204576-35204614	AAATTGCAAGCTGAGAACCACTGTGATCATTTCAAGCAG	X0	GCGGCTCGATACTTACTCAA	6-FAM	X51	TAAGCGGTCTGTACTATGCG	TAAGCGGTCTGTACTATGCGAAATTGCAAGCTGAGAACCACTGTGATCATTTCAAGCAGGCGGCTCGATACTTACTCAA
scaff1_P1_O222949	1	1	35205336-35205374	TTTTGACTGAATTGTGCATAGACGGGAGACGGGAATAAC	X0	GCGGCTCGATACTTACTCAA	6-FAM	X51	TAAGCGGTCTGTACTATGCG	TAAGCGGTCTGTACTATGCGTTTTGACTGAATTGTGCATAGACGGGAGACGGGAATAACGCGGCTCGATACTTACTCAA
scaff1_P1_O222950	1	1	35205637-35205675	ATTATGAAAAGAAAGGAAGGGACCTCCGAAGAAGTGTGG	X0	GCGGCTCGATACTTACTCAA	6-FAM	X51	TAAGCGGTCTGTACTATGCG	TAAGCGGTCTGTACTATGCGATTATGAAAAGAAAGGAAGGGACCTCCGAAGAAGTGTGGGCGGCTCGATACTTACTCAA
scaff1_P1_O222951	1	1	35205685-35205723	AATAGCAGTTAGTATCTGGTTGAATGAAAGGCACACCCA	X0	GCGGCTCGATACTTACTCAA	6-FAM	X51	TAAGCGGTCTGTACTATGCG	TAAGCGGTCTGTACTATGCGAATAGCAGTTAGTATCTGGTTGAATGAAAGGCACACCCAGCGGCTCGATACTTACTCAA
scaff1_P1_O222952	1	1	35205724-35205762	TGAATTGATGAGAGCTCTCAACGTGGGTGACCAGAAGAA	X0	GCGGCTCGATACTTACTCAA	6-FAM	X51	TAAGCGGTCTGTACTATGCG	TAAGCGGTCTGTACTATGCGTGAATTGATGAGAGCTCTCAACGTGGGTGACCAGAAGAAGCGGCTCGATACTTACTCAA
scaff1_P1_O222953	1	1	35205763-35205801	TGATGGGTCTCCACTGAGGCTTGAAAGAAGAATAGGACT	X0	GCGGCTCGATACTTACTCAA	6-FAM	X51	TAAGCGGTCTGTACTATGCG	TAAGCGGTCTGTACTATGCGTGATGGGTCTCCACTGAGGCTTGAAAGAAGAATAGGACTGCGGCTCGATACTTACTCAA
scaff1_P1_O222954	1	1	35205842-35205880	TGCTGGAAATATGAATAAAATGGGATTGAGGGCAGAGGT	X0	GCGGCTCGATACTTACTCAA	6-FAM	X51	TAAGCGGTCTGTACTATGCG	TAAGCGGTCTGTACTATGCGTGCTGGAAATATGAATAAAATGGGATTGAGGGCAGAGGTGCGGCTCGATACTTACTCAA
scaff1_P1_O222955	1	1	35205881-35205919	TAGAGCTGGGAACATGAGTTTAGTGTCCATCTCCACTGA	X0	GCGGCTCGATACTTACTCAA	6-FAM	X51	TAAGCGGTCTGTACTATGCG	TAAGCGGTCTGTACTATGCGTAGAGCTGGGAACATGAGTTTAGTGTCCATCTCCACTGAGCGGCTCGATACTTACTCAA
scaff1_P1_O222956	1	1	35206079-35206117	ACAGTCTACAGCAGAGTCAGTAAATGCTTCCTCCAAAAG	X0	GCGGCTCGATACTTACTCAA	6-FAM	X51	TAAGCGGTCTGTACTATGCG	TAAGCGGTCTGTACTATGCGACAGTCTACAGCAGAGTCAGTAAATGCTTCCTCCAAAAGGCGGCTCGATACTTACTCAA
scaff1_P1_O222957	1	1	35206118-35206156	GCCAGATGGTATTTTATGGCAAGCCATATGGTTTCCGTG	X0	GCGGCTCGATACTTACTCAA	6-FAM	X51	TAAGCGGTCTGTACTATGCG	TAAGCGGTCTGTACTATGCGGCCAGATGGTATTTTATGGCAAGCCATATGGTTTCCGTGGCGGCTCGATACTTACTCAA
scaff1_P1_O222958	1	1	35206157-35206195	ACAACTACTCAAGTCTGTCATTGTAGCCCTAAAACAGCC	X0	GCGGCTCGATACTTACTCAA	6-FAM	X51	TAAGCGGTCTGTACTATGCG	TAAGCGGTCTGTACTATGCGACAACTACTCAAGTCTGTCATTGTAGCCCTAAAACAGCCGCGGCTCGATACTTACTCAA
scaff1_P1_O222959	1	1	35206236-35206274	ATAAAATCATGTGGCAAGACCCACAAACCTTAGTGTGCC	X0	GCGGCTCGATACTTACTCAA	6-FAM	X51	TAAGCGGTCTGTACTATGCG	TAAGCGGTCTGTACTATGCGATAAAATCATGTGGCAAGACCCACAAACCTTAGTGTGCCGCGGCTCGATACTTACTCAA
scaff1_P1_O222960	1	1	35206275-35206313	TACCCCTGAAGTCAAGGGAGGGAGAGATTTAGCACATTA	X0	GCGGCTCGATACTTACTCAA	6-FAM	X51	TAAGCGGTCTGTACTATGCG	TAAGCGGTCTGTACTATGCGTACCCCTGAAGTCAAGGGAGGGAGAGATTTAGCACATTAGCGGCTCGATACTTACTCAA
scaff1_P1_O222961	1	1	35206584-35206622	ACTTTCTGTTACTGTCCAAGCGACATATGTGCTAGTGTC	X0	GCGGCTCGATACTTACTCAA	6-FAM	X51	TAAGCGGTCTGTACTATGCG	TAAGCGGTCTGTACTATGCGACTTTCTGTTACTGTCCAAGCGACATATGTGCTAGTGTCGCGGCTCGATACTTACTCAA
scaff1_P1_O222962	1	1	35206928-35206966	CCCCAGATCCCTCAGTCAATATTAATTAAGAGGCTGGGG	X0	GCGGCTCGATACTTACTCAA	6-FAM	X51	TAAGCGGTCTGTACTATGCG	TAAGCGGTCTGTACTATGCGCCCCAGATCCCTCAGTCAATATTAATTAAGAGGCTGGGGGCGGCTCGATACTTACTCAA
scaff1_P1_O222963	1	1	35206982-35207020	ACAACCAACAAGTCTTGAAAGCTGCAGAGATTTCCAATG	X0	GCGGCTCGATACTTACTCAA	6-FAM	X51	TAAGCGGTCTGTACTATGCG	TAAGCGGTCTGTACTATGCGACAACCAACAAGTCTTGAAAGCTGCAGAGATTTCCAATGGCGGCTCGATACTTACTCAA
scaff1_P1_O222964	1	1	35207088-35207126	ATAATGGGGAAGAAGCCATTACACTGTCAAATGTGCAGA	X0	GCGGCTCGATACTTACTCAA	6-FAM	X51	TAAGCGGTCTGTACTATGCG	TAAGCGGTCTGTACTATGCGATAATGGGGAAGAAGCCATTACACTGTCAAATGTGCAGAGCGGCTCGATACTTACTCAA
scaff1_P1_O222965	1	1	35207168-35207206	ACACAGTACCCACACCCCAGGATTTACATAATTGATTGG	X0	GCGGCTCGATACTTACTCAA	6-FAM	X51	TAAGCGGTCTGTACTATGCG	TAAGCGGTCTGTACTATGCGACACAGTACCCACACCCCAGGATTTACATAATTGATTGGGCGGCTCGATACTTACTCAA
scaff1_P1_O222966	1	1	35207482-35207520	AGACAACAGAGCATTGTCGAAGCATCAGTAAGTAGAGTG	X0	GCGGCTCGATACTTACTCAA	6-FAM	X51	TAAGCGGTCTGTACTATGCG	TAAGCGGTCTGTACTATGCGAGACAACAGAGCATTGTCGAAGCATCAGTAAGTAGAGTGGCGGCTCGATACTTACTCAA
scaff1_P1_O222967	1	1	35207521-35207559	AGAGCCAGAAGAGCCAGTTCTGATCCTGGAGTTGACTGT	X0	GCGGCTCGATACTTACTCAA	6-FAM	X51	TAAGCGGTCTGTACTATGCG	TAAGCGGTCTGTACTATGCGAGAGCCAGAAGAGCCAGTTCTGATCCTGGAGTTGACTGTGCGGCTCGATACTTACTCAA
scaff1_P1_O222968	1	1	35208226-35208264	CCCCAATTTACTAGACTGGCACGTGAAAGTCGCTCAGTT	X0	GCGGCTCGATACTTACTCAA	6-FAM	X51	TAAGCGGTCTGTACTATGCG	TAAGCGGTCTGTACTATGCGCCCCAATTTACTAGACTGGCACGTGAAAGTCGCTCAGTTGCGGCTCGATACTTACTCAA
scaff1_P1_O222969	1	1	35208353-35208391	GTTTTGTAAGGCAAACATTTGAAATGGGTTTAGCTGGGC	X0	GCGGCTCGATACTTACTCAA	6-FAM	X51	TAAGCGGTCTGTACTATGCG	TAAGCGGTCTGTACTATGCGGTTTTGTAAGGCAAACATTTGAAATGGGTTTAGCTGGGCGCGGCTCGATACTTACTCAA
scaff1_P1_O222970	1	1	35208392-35208430	AGTTTTCGTGCCAGTCACTCCTGTGAATGTGGTCATCTA	X0	GCGGCTCGATACTTACTCAA	6-FAM	X51	TAAGCGGTCTGTACTATGCG	TAAGCGGTCTGTACTATGCGAGTTTTCGTGCCAGTCACTCCTGTGAATGTGGTCATCTAGCGGCTCGATACTTACTCAA
scaff1_P1_O222971	1	1	35208431-35208469	GTGGCTGGAATGTGTCCACTCAATCTAGAATGACTTCAC	X0	GCGGCTCGATACTTACTCAA	6-FAM	X51	TAAGCGGTCTGTACTATGCG	TAAGCGGTCTGTACTATGCGGTGGCTGGAATGTGTCCACTCAATCTAGAATGACTTCACGCGGCTCGATACTTACTCAA
scaff1_P1_O222972	1	1	35208499-35208537	GGAAGCAGTCACACAAGGGCCTGAACTCAAGGAGACAAG	X0	GCGGCTCGATACTTACTCAA	6-FAM	X51	TAAGCGGTCTGTACTATGCG	TAAGCGGTCTGTACTATGCGGGAAGCAGTCACACAAGGGCCTGAACTCAAGGAGACAAGGCGGCTCGATACTTACTCAA
scaff1_P1_O222973	1	1	35208543-35208581	TTGGAGTGATCTTCATAGTGACAGTGATTACAGGTGGGT	X0	GCGGCTCGATACTTACTCAA	6-FAM	X51	TAAGCGGTCTGTACTATGCG	TAAGCGGTCTGTACTATGCGTTGGAGTGATCTTCATAGTGACAGTGATTACAGGTGGGTGCGGCTCGATACTTACTCAA
scaff1_P1_O222974	1	1	35208613-35208651	ATAGGTTCAAGTTCAGGTGTTGGATTTCTGCAGCTATCC	X0	GCGGCTCGATACTTACTCAA	6-FAM	X51	TAAGCGGTCTGTACTATGCG	TAAGCGGTCTGTACTATGCGATAGGTTCAAGTTCAGGTGTTGGATTTCTGCAGCTATCCGCGGCTCGATACTTACTCAA
scaff1_P1_O222975	1	1	35208670-35208708	TGGAGTGAATTTCACACTATGTTCCCAGTACCTCTCTCT	X0	GCGGCTCGATACTTACTCAA	6-FAM	X51	TAAGCGGTCTGTACTATGCG	TAAGCGGTCTGTACTATGCGTGGAGTGAATTTCACACTATGTTCCCAGTACCTCTCTCTGCGGCTCGATACTTACTCAA
scaff1_P1_O222976	1	1	35208724-35208762	GTTCAGCAATGAGTTAGACCATCTACTGCTGTCTGATCC	X0	GCGGCTCGATACTTACTCAA	6-FAM	X51	TAAGCGGTCTGTACTATGCG	TAAGCGGTCTGTACTATGCGGTTCAGCAATGAGTTAGACCATCTACTGCTGTCTGATCCGCGGCTCGATACTTACTCAA
scaff1_P1_O222977	1	1	35208831-35208869	ATGCTTTCACTTGGTGCTATCTTACTCAGAGAGAGAGGT	X0	GCGGCTCGATACTTACTCAA	6-FAM	X51	TAAGCGGTCTGTACTATGCG	TAAGCGGTCTGTACTATGCGATGCTTTCACTTGGTGCTATCTTACTCAGAGAGAGAGGTGCGGCTCGATACTTACTCAA
scaff1_P1_O222978	1	1	35208881-35208919	TCTAATGCCCTGGTAACTTTTCCATTTTCTGTCTGTGGG	X0	GCGGCTCGATACTTACTCAA	6-FAM	X51	TAAGCGGTCTGTACTATGCG	TAAGCGGTCTGTACTATGCGTCTAATGCCCTGGTAACTTTTCCATTTTCTGTCTGTGGGGCGGCTCGATACTTACTCAA
scaff1_P1_O222979	1	1	35209100-35209138	TACTTCCTCAACTTGGCTGAAGGTATGGGTAAGAAGAGT	X0	GCGGCTCGATACTTACTCAA	6-FAM	X51	TAAGCGGTCTGTACTATGCG	TAAGCGGTCTGTACTATGCGTACTTCCTCAACTTGGCTGAAGGTATGGGTAAGAAGAGTGCGGCTCGATACTTACTCAA
scaff1_P1_O222980	1	1	35209296-35209334	ATGATCAGCTCTCACACCAGTTATTTGGAATCTGTCTCG	X0	GCGGCTCGATACTTACTCAA	6-FAM	X51	TAAGCGGTCTGTACTATGCG	TAAGCGGTCTGTACTATGCGATGATCAGCTCTCACACCAGTTATTTGGAATCTGTCTCGGCGGCTCGATACTTACTCAA
scaff1_P1_O222981	1	1	35209335-35209373	CAGTGAGACTTAACTTTCCCAGCCAAATTGGTTGCTGTT	X0	GCGGCTCGATACTTACTCAA	6-FAM	X51	TAAGCGGTCTGTACTATGCG	TAAGCGGTCTGTACTATGCGCAGTGAGACTTAACTTTCCCAGCCAAATTGGTTGCTGTTGCGGCTCGATACTTACTCAA
scaff1_P1_O222982	1	1	35209374-35209412	TAAGTGCCTGTCTCTTCCTTGAGCGATACCACTTCCCAA	X0	GCGGCTCGATACTTACTCAA	6-FAM	X51	TAAGCGGTCTGTACTATGCG	TAAGCGGTCTGTACTATGCGTAAGTGCCTGTCTCTTCCTTGAGCGATACCACTTCCCAAGCGGCTCGATACTTACTCAA
scaff1_P1_O222983	1	1	35209467-35209505	TGGCTATTTGTTCATTTGATCTCTTGGCAAAGGAGTCCT	X0	GCGGCTCGATACTTACTCAA	6-FAM	X51	TAAGCGGTCTGTACTATGCG	TAAGCGGTCTGTACTATGCGTGGCTATTTGTTCATTTGATCTCTTGGCAAAGGAGTCCTGCGGCTCGATACTTACTCAA
scaff1_P1_O222984	1	1	35209631-35209669	AAGGAATCATTTTGTAGTGGGATTGCACAACAGGAGACT	X0	GCGGCTCGATACTTACTCAA	6-FAM	X51	TAAGCGGTCTGTACTATGCG	TAAGCGGTCTGTACTATGCGAAGGAATCATTTTGTAGTGGGATTGCACAACAGGAGACTGCGGCTCGATACTTACTCAA
scaff1_P1_O222985	1	1	35209671-35209709	ATCTGTGAATTTCTGGTTGATCTGTCTGCATCATCCCTG	X0	GCGGCTCGATACTTACTCAA	6-FAM	X51	TAAGCGGTCTGTACTATGCG	TAAGCGGTCTGTACTATGCGATCTGTGAATTTCTGGTTGATCTGTCTGCATCATCCCTGGCGGCTCGATACTTACTCAA
scaff1_P1_O222986	1	1	35209710-35209748	TGTCTTGGGCTACTTGAGTTCTGGCTGTTCATCTGTACT	X0	GCGGCTCGATACTTACTCAA	6-FAM	X51	TAAGCGGTCTGTACTATGCG	TAAGCGGTCTGTACTATGCGTGTCTTGGGCTACTTGAGTTCTGGCTGTTCATCTGTACTGCGGCTCGATACTTACTCAA
scaff1_P1_O222987	1	1	35209749-35209787	TCCTTTCTGTGAGCTTCTGAGAATCATTCCAGGGGCTTC	X0	GCGGCTCGATACTTACTCAA	6-FAM	X51	TAAGCGGTCTGTACTATGCG	TAAGCGGTCTGTACTATGCGTCCTTTCTGTGAGCTTCTGAGAATCATTCCAGGGGCTTCGCGGCTCGATACTTACTCAA
scaff1_P1_O222988	1	1	35209911-35209949	CCTGGGAAAAGCCCATATTCAGAGGAGCCCAGTGGATTA	X0	GCGGCTCGATACTTACTCAA	6-FAM	X51	TAAGCGGTCTGTACTATGCG	TAAGCGGTCTGTACTATGCGCCTGGGAAAAGCCCATATTCAGAGGAGCCCAGTGGATTAGCGGCTCGATACTTACTCAA
scaff1_P1_O222989	1	1	35209997-35210035	ATGCATGTGCATTCATTTAATATAAAGCAGCCTGAGGCA	X0	GCGGCTCGATACTTACTCAA	6-FAM	X51	TAAGCGGTCTGTACTATGCG	TAAGCGGTCTGTACTATGCGATGCATGTGCATTCATTTAATATAAAGCAGCCTGAGGCAGCGGCTCGATACTTACTCAA
scaff1_P1_O222990	1	1	35210066-35210104	TAAATGATCTAATGCCTTCAGTGCCTTTGGAATGACCGA	X0	GCGGCTCGATACTTACTCAA	6-FAM	X51	TAAGCGGTCTGTACTATGCG	TAAGCGGTCTGTACTATGCGTAAATGATCTAATGCCTTCAGTGCCTTTGGAATGACCGAGCGGCTCGATACTTACTCAA
scaff1_P1_O222991	1	1	35210269-35210307	ATGTGCATCATTGCATAATTCCTGGTGTTCGAGAAAGTG	X0	GCGGCTCGATACTTACTCAA	6-FAM	X51	TAAGCGGTCTGTACTATGCG	TAAGCGGTCTGTACTATGCGATGTGCATCATTGCATAATTCCTGGTGTTCGAGAAAGTGGCGGCTCGATACTTACTCAA
scaff1_P1_O222992	1	1	35210308-35210346	AGGGCTGTATTGGTGGAAGTGACCAGTGATGAGTCACAT	X0	GCGGCTCGATACTTACTCAA	6-FAM	X51	TAAGCGGTCTGTACTATGCG	TAAGCGGTCTGTACTATGCGAGGGCTGTATTGGTGGAAGTGACCAGTGATGAGTCACATGCGGCTCGATACTTACTCAA
scaff1_P1_O222993	1	1	35210589-35210627	TCTAACAGTATCCTTTGCATCTGCCTATTGGGTACCAGT	X0	GCGGCTCGATACTTACTCAA	6-FAM	X51	TAAGCGGTCTGTACTATGCG	TAAGCGGTCTGTACTATGCGTCTAACAGTATCCTTTGCATCTGCCTATTGGGTACCAGTGCGGCTCGATACTTACTCAA
scaff1_P1_O222994	1	1	35210628-35210666	AGCATCTCCCTTCCTTCAAGTTGTGATGAATCACTGTGT	X0	GCGGCTCGATACTTACTCAA	6-FAM	X51	TAAGCGGTCTGTACTATGCG	TAAGCGGTCTGTACTATGCGAGCATCTCCCTTCCTTCAAGTTGTGATGAATCACTGTGTGCGGCTCGATACTTACTCAA
scaff1_P1_O222995	1	1	35210671-35210709	AGACATTGTCAGATGTCACTTGGGAAGCAGATAAGTCCT	X0	GCGGCTCGATACTTACTCAA	6-FAM	X51	TAAGCGGTCTGTACTATGCG	TAAGCGGTCTGTACTATGCGAGACATTGTCAGATGTCACTTGGGAAGCAGATAAGTCCTGCGGCTCGATACTTACTCAA
scaff1_P1_O222996	1	1	35210987-35211025	AAAATCAGCATTTCCCTGCGACTCTACCTGATGTATGAT	X0	GCGGCTCGATACTTACTCAA	6-FAM	X51	TAAGCGGTCTGTACTATGCG	TAAGCGGTCTGTACTATGCGAAAATCAGCATTTCCCTGCGACTCTACCTGATGTATGATGCGGCTCGATACTTACTCAA
scaff1_P1_O222997	1	1	35211153-35211191	TTTATGTAGGCATGTTTGAAGAGCAGGAATCTGGTTGGA	X0	GCGGCTCGATACTTACTCAA	6-FAM	X51	TAAGCGGTCTGTACTATGCG	TAAGCGGTCTGTACTATGCGTTTATGTAGGCATGTTTGAAGAGCAGGAATCTGGTTGGAGCGGCTCGATACTTACTCAA
scaff1_P1_O222998	1	1	35211233-35211271	ATGTAGCTAGCACAGTGTTTTCCATTTAGAAGGTGTGCT	X0	GCGGCTCGATACTTACTCAA	6-FAM	X51	TAAGCGGTCTGTACTATGCG	TAAGCGGTCTGTACTATGCGATGTAGCTAGCACAGTGTTTTCCATTTAGAAGGTGTGCTGCGGCTCGATACTTACTCAA
scaff1_P1_O222999	1	1	35211272-35211310	TCTTTGGTGCTTGAAGTGAGGGCTGATGGAATTCCTAGT	X0	GCGGCTCGATACTTACTCAA	6-FAM	X51	TAAGCGGTCTGTACTATGCG	TAAGCGGTCTGTACTATGCGTCTTTGGTGCTTGAAGTGAGGGCTGATGGAATTCCTAGTGCGGCTCGATACTTACTCAA
scaff1_P1_O223000	1	1	35211311-35211349	TGGTGGTTGCTAAAGCTGTTCTTAAAGAGAAGGAGGTGG	X0	GCGGCTCGATACTTACTCAA	6-FAM	X51	TAAGCGGTCTGTACTATGCG	TAAGCGGTCTGTACTATGCGTGGTGGTTGCTAAAGCTGTTCTTAAAGAGAAGGAGGTGGGCGGCTCGATACTTACTCAA
scaff1_P1_O223001	1	1	35211389-35211427	AAATGTTGATGGTAACCCTCTCATTTGACAGGATCTGGT	X0	GCGGCTCGATACTTACTCAA	6-FAM	X51	TAAGCGGTCTGTACTATGCG	TAAGCGGTCTGTACTATGCGAAATGTTGATGGTAACCCTCTCATTTGACAGGATCTGGTGCGGCTCGATACTTACTCAA
scaff1_P1_O223002	1	1	35211428-35211466	GGTCCCTATCAACAAGGGTCAGAACATTGGGCTATTTCT	X0	GCGGCTCGATACTTACTCAA	6-FAM	X51	TAAGCGGTCTGTACTATGCG	TAAGCGGTCTGTACTATGCGGGTCCCTATCAACAAGGGTCAGAACATTGGGCTATTTCTGCGGCTCGATACTTACTCAA
scaff1_P1_O223003	1	1	35211467-35211505	TGCCTCAGCAAGCATGCAGTGAAGGAGAATCTTACCTGG	X0	GCGGCTCGATACTTACTCAA	6-FAM	X51	TAAGCGGTCTGTACTATGCG	TAAGCGGTCTGTACTATGCGTGCCTCAGCAAGCATGCAGTGAAGGAGAATCTTACCTGGGCGGCTCGATACTTACTCAA
scaff1_P1_O223004	1	1	35211577-35211615	AAATGACAGGCTGCTAGTTCTGTTATTTTCCTGCTCTCA	X0	GCGGCTCGATACTTACTCAA	6-FAM	X51	TAAGCGGTCTGTACTATGCG	TAAGCGGTCTGTACTATGCGAAATGACAGGCTGCTAGTTCTGTTATTTTCCTGCTCTCAGCGGCTCGATACTTACTCAA
scaff1_P1_O223005	1	1	35211627-35211665	AGAGCAACAATGAACTATGAGACAAGGATTCACTGTGCT	X0	GCGGCTCGATACTTACTCAA	6-FAM	X51	TAAGCGGTCTGTACTATGCG	TAAGCGGTCTGTACTATGCGAGAGCAACAATGAACTATGAGACAAGGATTCACTGTGCTGCGGCTCGATACTTACTCAA
scaff1_P1_O223006	1	1	35211718-35211756	AGCTTCTGATGAGAGCTATAAGCAAACAAATCCTCTCCC	X0	GCGGCTCGATACTTACTCAA	6-FAM	X51	TAAGCGGTCTGTACTATGCG	TAAGCGGTCTGTACTATGCGAGCTTCTGATGAGAGCTATAAGCAAACAAATCCTCTCCCGCGGCTCGATACTTACTCAA
scaff1_P1_O223007	1	1	35211757-35211795	TCCTGCTCTCCACCTTCCAGGCAGTGTTAGTATGCAACA	X0	GCGGCTCGATACTTACTCAA	6-FAM	X51	TAAGCGGTCTGTACTATGCG	TAAGCGGTCTGTACTATGCGTCCTGCTCTCCACCTTCCAGGCAGTGTTAGTATGCAACAGCGGCTCGATACTTACTCAA
scaff1_P1_O223008	1	1	35211850-35211888	AACTCACGAGCTACCTAATCATCTTCTGACCACTCAGAA	X0	GCGGCTCGATACTTACTCAA	6-FAM	X51	TAAGCGGTCTGTACTATGCG	TAAGCGGTCTGTACTATGCGAACTCACGAGCTACCTAATCATCTTCTGACCACTCAGAAGCGGCTCGATACTTACTCAA
scaff1_P1_O223009	1	1	35211911-35211949	TACGTTCTATTCTGTAATCATCCCCTGAAACTCCCGAGA	X0	GCGGCTCGATACTTACTCAA	6-FAM	X51	TAAGCGGTCTGTACTATGCG	TAAGCGGTCTGTACTATGCGTACGTTCTATTCTGTAATCATCCCCTGAAACTCCCGAGAGCGGCTCGATACTTACTCAA
scaff1_P1_O223010	1	1	35211967-35212005	AAATCAGATGAACAAGGGAAAAGAGTCAGTGAGTGCTCA	X0	GCGGCTCGATACTTACTCAA	6-FAM	X51	TAAGCGGTCTGTACTATGCG	TAAGCGGTCTGTACTATGCGAAATCAGATGAACAAGGGAAAAGAGTCAGTGAGTGCTCAGCGGCTCGATACTTACTCAA
scaff1_P1_O223011	1	1	35212017-35212055	ATGTCGCTTTCACTAATTCCTGGGATTTCTAGAGGATGC	X0	GCGGCTCGATACTTACTCAA	6-FAM	X51	TAAGCGGTCTGTACTATGCG	TAAGCGGTCTGTACTATGCGATGTCGCTTTCACTAATTCCTGGGATTTCTAGAGGATGCGCGGCTCGATACTTACTCAA
scaff1_P1_O223012	1	1	35212066-35212104	ATATACACAGAAGAGACATTCCGTGCTTGATGTTGGTCC	X0	GCGGCTCGATACTTACTCAA	6-FAM	X51	TAAGCGGTCTGTACTATGCG	TAAGCGGTCTGTACTATGCGATATACACAGAAGAGACATTCCGTGCTTGATGTTGGTCCGCGGCTCGATACTTACTCAA
scaff1_P1_O223013	1	1	35212177-35212215	CCCCGAGGCCTATCTCCCAGACAAAGTAAAAGTGACAGT	X0	GCGGCTCGATACTTACTCAA	6-FAM	X51	TAAGCGGTCTGTACTATGCG	TAAGCGGTCTGTACTATGCGCCCCGAGGCCTATCTCCCAGACAAAGTAAAAGTGACAGTGCGGCTCGATACTTACTCAA
scaff1_P1_O223014	1	1	35212216-35212254	GATGATGATGACCTGCCAAATGTGACCTTAGATAGCGTT	X0	GCGGCTCGATACTTACTCAA	6-FAM	X51	TAAGCGGTCTGTACTATGCG	TAAGCGGTCTGTACTATGCGGATGATGATGACCTGCCAAATGTGACCTTAGATAGCGTTGCGGCTCGATACTTACTCAA
scaff1_P1_O223015	1	1	35212255-35212293	AATGAAACTGGATCTACGGCCCTTTCCATAGCCAGAGCA	X0	GCGGCTCGATACTTACTCAA	6-FAM	X51	TAAGCGGTCTGTACTATGCG	TAAGCGGTCTGTACTATGCGAATGAAACTGGATCTACGGCCCTTTCCATAGCCAGAGCAGCGGCTCGATACTTACTCAA
scaff1_P1_O223016	1	1	35212329-35212367	AAGAATTGCCAAGGTGTTCAATGGATAATGGAAACAGCA	X0	GCGGCTCGATACTTACTCAA	6-FAM	X51	TAAGCGGTCTGTACTATGCG	TAAGCGGTCTGTACTATGCGAAGAATTGCCAAGGTGTTCAATGGATAATGGAAACAGCAGCGGCTCGATACTTACTCAA
scaff1_P1_O223017	1	1	35212407-35212445	GGTACATGTGTCAGCATCTTTCCATTCAGCCTGAGTTCT	X0	GCGGCTCGATACTTACTCAA	6-FAM	X51	TAAGCGGTCTGTACTATGCG	TAAGCGGTCTGTACTATGCGGGTACATGTGTCAGCATCTTTCCATTCAGCCTGAGTTCTGCGGCTCGATACTTACTCAA
scaff1_P1_O223018	1	1	35212446-35212484	TTGGGAGGAGATCAGGGGAATCATGGAGTGTTTTATGTA	X0	GCGGCTCGATACTTACTCAA	6-FAM	X51	TAAGCGGTCTGTACTATGCG	TAAGCGGTCTGTACTATGCGTTGGGAGGAGATCAGGGGAATCATGGAGTGTTTTATGTAGCGGCTCGATACTTACTCAA
scaff1_P1_O223019	1	1	35212766-35212804	TTGAAGGGCTCTTTCTTGCTCCTTTAACTGTAACACAGG	X0	GCGGCTCGATACTTACTCAA	6-FAM	X51	TAAGCGGTCTGTACTATGCG	TAAGCGGTCTGTACTATGCGTTGAAGGGCTCTTTCTTGCTCCTTTAACTGTAACACAGGGCGGCTCGATACTTACTCAA
scaff1_P1_O223020	1	1	35212845-35212883	TCGTCATTCTCAATTCTGTGTCTAGAATTGCACCCATGA	X0	GCGGCTCGATACTTACTCAA	6-FAM	X51	TAAGCGGTCTGTACTATGCG	TAAGCGGTCTGTACTATGCGTCGTCATTCTCAATTCTGTGTCTAGAATTGCACCCATGAGCGGCTCGATACTTACTCAA
scaff1_P1_O223021	1	1	35213303-35213341	TTTACATTCAAGCTCTTAGTAGCCATGTGATGTCTGGCA	X0	GCGGCTCGATACTTACTCAA	6-FAM	X51	TAAGCGGTCTGTACTATGCG	TAAGCGGTCTGTACTATGCGTTTACATTCAAGCTCTTAGTAGCCATGTGATGTCTGGCAGCGGCTCGATACTTACTCAA
scaff1_P1_O223022	1	1	35213376-35213414	TAAGAAAGACTGCTTACCTTACAGGACAACTGTGAGGGT	X0	GCGGCTCGATACTTACTCAA	6-FAM	X51	TAAGCGGTCTGTACTATGCG	TAAGCGGTCTGTACTATGCGTAAGAAAGACTGCTTACCTTACAGGACAACTGTGAGGGTGCGGCTCGATACTTACTCAA
scaff1_P1_O223023	1	1	35213589-35213627	GCTAATATCACTGTTGAAGGCACTGAGGATCAGAGAAGC	X0	GCGGCTCGATACTTACTCAA	6-FAM	X51	TAAGCGGTCTGTACTATGCG	TAAGCGGTCTGTACTATGCGGCTAATATCACTGTTGAAGGCACTGAGGATCAGAGAAGCGCGGCTCGATACTTACTCAA
scaff1_P1_O223024	1	1	35213655-35213693	AAGTGGTGATGAGACAAGGGTTAGAACTTCTGACTCACA	X0	GCGGCTCGATACTTACTCAA	6-FAM	X51	TAAGCGGTCTGTACTATGCG	TAAGCGGTCTGTACTATGCGAAGTGGTGATGAGACAAGGGTTAGAACTTCTGACTCACAGCGGCTCGATACTTACTCAA
scaff1_P1_O223025	1	1	35213807-35213845	AACTTAGTTTCTCTGTGTGGTGATCAGCATAGCAGTTGT	X0	GCGGCTCGATACTTACTCAA	6-FAM	X51	TAAGCGGTCTGTACTATGCG	TAAGCGGTCTGTACTATGCGAACTTAGTTTCTCTGTGTGGTGATCAGCATAGCAGTTGTGCGGCTCGATACTTACTCAA
scaff1_P1_O223026	1	1	35213846-35213884	GGTTTTGTGGGAGCAAAATCTTAAGGTCAGGGATTCCAT	X0	GCGGCTCGATACTTACTCAA	6-FAM	X51	TAAGCGGTCTGTACTATGCG	TAAGCGGTCTGTACTATGCGGGTTTTGTGGGAGCAAAATCTTAAGGTCAGGGATTCCATGCGGCTCGATACTTACTCAA
scaff1_P1_O223027	1	1	35214239-35214277	AACTTCTCTGATCTGCTTTGTGAAAACGTTTGGAAGCCA	X0	GCGGCTCGATACTTACTCAA	6-FAM	X51	TAAGCGGTCTGTACTATGCG	TAAGCGGTCTGTACTATGCGAACTTCTCTGATCTGCTTTGTGAAAACGTTTGGAAGCCAGCGGCTCGATACTTACTCAA
scaff1_P1_O223028	1	1	35214387-35214425	ACGATTAGTAAAGAATACTGAGCTGTCACTTGGGAAGCC	X0	GCGGCTCGATACTTACTCAA	6-FAM	X51	TAAGCGGTCTGTACTATGCG	TAAGCGGTCTGTACTATGCGACGATTAGTAAAGAATACTGAGCTGTCACTTGGGAAGCCGCGGCTCGATACTTACTCAA
scaff1_P1_O223029	1	1	35214666-35214704	ACCCAGAGTTAACTTTCAGTGGACATGTGTTTCTGTTCT	X0	GCGGCTCGATACTTACTCAA	6-FAM	X51	TAAGCGGTCTGTACTATGCG	TAAGCGGTCTGTACTATGCGACCCAGAGTTAACTTTCAGTGGACATGTGTTTCTGTTCTGCGGCTCGATACTTACTCAA
scaff1_P1_O223030	1	1	35214867-35214905	ATGTATCCCATCATAAGAGGACAGAACAGTGTTTTGGCA	X0	GCGGCTCGATACTTACTCAA	6-FAM	X51	TAAGCGGTCTGTACTATGCG	TAAGCGGTCTGTACTATGCGATGTATCCCATCATAAGAGGACAGAACAGTGTTTTGGCAGCGGCTCGATACTTACTCAA
scaff1_P1_O223031	1	1	35214973-35215011	AGAGTTAGGTGAGAATGATGTCTGTAGGTAGGGAGGTGA	X0	GCGGCTCGATACTTACTCAA	6-FAM	X51	TAAGCGGTCTGTACTATGCG	TAAGCGGTCTGTACTATGCGAGAGTTAGGTGAGAATGATGTCTGTAGGTAGGGAGGTGAGCGGCTCGATACTTACTCAA
scaff1_P1_O223032	1	1	35215026-35215064	TATGTGCACTAGAGGTAGCACATTTTAAAAGCCCTAGGC	X0	GCGGCTCGATACTTACTCAA	6-FAM	X51	TAAGCGGTCTGTACTATGCG	TAAGCGGTCTGTACTATGCGTATGTGCACTAGAGGTAGCACATTTTAAAAGCCCTAGGCGCGGCTCGATACTTACTCAA
scaff1_P1_O223033	1	1	35215090-35215128	TTAAGCCATGGTTTAGGAAGAGTTCTTACCTCATTGGCC	X0	GCGGCTCGATACTTACTCAA	6-FAM	X51	TAAGCGGTCTGTACTATGCG	TAAGCGGTCTGTACTATGCGTTAAGCCATGGTTTAGGAAGAGTTCTTACCTCATTGGCCGCGGCTCGATACTTACTCAA
scaff1_P1_O223034	1	1	35215194-35215232	AGCAGAGAGGGATTAAACTTGTCCTTCAAACAAGATGCT	X0	GCGGCTCGATACTTACTCAA	6-FAM	X51	TAAGCGGTCTGTACTATGCG	TAAGCGGTCTGTACTATGCGAGCAGAGAGGGATTAAACTTGTCCTTCAAACAAGATGCTGCGGCTCGATACTTACTCAA
scaff1_P1_O223035	1	1	35215233-35215271	AACCCACAAGATGACTGTCTCCAACCTTCTTTCTTCATT	X0	GCGGCTCGATACTTACTCAA	6-FAM	X51	TAAGCGGTCTGTACTATGCG	TAAGCGGTCTGTACTATGCGAACCCACAAGATGACTGTCTCCAACCTTCTTTCTTCATTGCGGCTCGATACTTACTCAA
scaff1_P1_O223036	1	1	35215272-35215310	GTCTCCTTTCACATTCAGGTTCATAGCCTTGCCTCTGTA	X0	GCGGCTCGATACTTACTCAA	6-FAM	X51	TAAGCGGTCTGTACTATGCG	TAAGCGGTCTGTACTATGCGGTCTCCTTTCACATTCAGGTTCATAGCCTTGCCTCTGTAGCGGCTCGATACTTACTCAA
scaff1_P1_O223037	1	1	35215473-35215511	TTCCTTTGATTTGAAATGTAGGCGTTAGCCAAAGTTGCA	X0	GCGGCTCGATACTTACTCAA	6-FAM	X51	TAAGCGGTCTGTACTATGCG	TAAGCGGTCTGTACTATGCGTTCCTTTGATTTGAAATGTAGGCGTTAGCCAAAGTTGCAGCGGCTCGATACTTACTCAA
scaff1_P1_O223038	1	1	35215553-35215591	AAAAGAACTCTGCTTGGTGGCTTGAGCAGCAACCTGAGT	X0	GCGGCTCGATACTTACTCAA	6-FAM	X51	TAAGCGGTCTGTACTATGCG	TAAGCGGTCTGTACTATGCGAAAAGAACTCTGCTTGGTGGCTTGAGCAGCAACCTGAGTGCGGCTCGATACTTACTCAA
scaff1_P1_O223039	1	1	35215616-35215654	TAGAGAGCTCCTGAACTGTGCTTGAACTGTTCATTTCAG	X0	GCGGCTCGATACTTACTCAA	6-FAM	X51	TAAGCGGTCTGTACTATGCG	TAAGCGGTCTGTACTATGCGTAGAGAGCTCCTGAACTGTGCTTGAACTGTTCATTTCAGGCGGCTCGATACTTACTCAA
scaff1_P1_O223040	1	1	35215682-35215720	ATTTATCAGCTCAGCATCAGTGAATTCAGATAAGCGGGA	X0	GCGGCTCGATACTTACTCAA	6-FAM	X51	TAAGCGGTCTGTACTATGCG	TAAGCGGTCTGTACTATGCGATTTATCAGCTCAGCATCAGTGAATTCAGATAAGCGGGAGCGGCTCGATACTTACTCAA
scaff1_P1_O223041	1	1	35215721-35215759	AGAGCTGGCCATAGAGAGGCCCTTCCTGTATTTCAGTTG	X0	GCGGCTCGATACTTACTCAA	6-FAM	X51	TAAGCGGTCTGTACTATGCG	TAAGCGGTCTGTACTATGCGAGAGCTGGCCATAGAGAGGCCCTTCCTGTATTTCAGTTGGCGGCTCGATACTTACTCAA
scaff1_P1_O223042	1	1	35215760-35215798	TGGAGGCACTGTCCAAGCCAGAGACAGGTATCCAGTAAT	X0	GCGGCTCGATACTTACTCAA	6-FAM	X51	TAAGCGGTCTGTACTATGCG	TAAGCGGTCTGTACTATGCGTGGAGGCACTGTCCAAGCCAGAGACAGGTATCCAGTAATGCGGCTCGATACTTACTCAA
scaff1_P1_O223043	1	1	35215816-35215854	CCAGCAATTCATAGAACATCTGTTTTGCTTTGGTCTGGG	X0	GCGGCTCGATACTTACTCAA	6-FAM	X51	TAAGCGGTCTGTACTATGCG	TAAGCGGTCTGTACTATGCGCCAGCAATTCATAGAACATCTGTTTTGCTTTGGTCTGGGGCGGCTCGATACTTACTCAA
scaff1_P1_O223044	1	1	35215869-35215907	TTCTCCCTCTGATGCTGTAATAGGGTCATTACCCTTAGC	X0	GCGGCTCGATACTTACTCAA	6-FAM	X51	TAAGCGGTCTGTACTATGCG	TAAGCGGTCTGTACTATGCGTTCTCCCTCTGATGCTGTAATAGGGTCATTACCCTTAGCGCGGCTCGATACTTACTCAA
scaff1_P1_O223045	1	1	35216029-35216067	TTTGGCTCTCTTATCCAGAGCCTCTAATTTCTGTACCCC	X0	GCGGCTCGATACTTACTCAA	6-FAM	X51	TAAGCGGTCTGTACTATGCG	TAAGCGGTCTGTACTATGCGTTTGGCTCTCTTATCCAGAGCCTCTAATTTCTGTACCCCGCGGCTCGATACTTACTCAA
scaff1_P1_O223046	1	1	35216146-35216184	AAGTGTAAATGCATACCAATATCTGAAAGAGGGCCTCCC	X0	GCGGCTCGATACTTACTCAA	6-FAM	X51	TAAGCGGTCTGTACTATGCG	TAAGCGGTCTGTACTATGCGAAGTGTAAATGCATACCAATATCTGAAAGAGGGCCTCCCGCGGCTCGATACTTACTCAA
scaff1_P1_O223047	1	1	35216247-35216285	TACTTTCAGTAAGAGTGAAGTGGGAAAGGGTAGAGCAGA	X0	GCGGCTCGATACTTACTCAA	6-FAM	X51	TAAGCGGTCTGTACTATGCG	TAAGCGGTCTGTACTATGCGTACTTTCAGTAAGAGTGAAGTGGGAAAGGGTAGAGCAGAGCGGCTCGATACTTACTCAA
scaff1_P1_O223048	1	1	35216400-35216438	CTACCCTGTCTGATCTTGATGATAACTCTCAGAGGGTGG	X0	GCGGCTCGATACTTACTCAA	6-FAM	X51	TAAGCGGTCTGTACTATGCG	TAAGCGGTCTGTACTATGCGCTACCCTGTCTGATCTTGATGATAACTCTCAGAGGGTGGGCGGCTCGATACTTACTCAA
scaff1_P1_O223049	1	1	35216601-35216639	ATTGCTTGTGTCAAATGCCCTTCTTCTTGAAGCAAAACA	X0	GCGGCTCGATACTTACTCAA	6-FAM	X51	TAAGCGGTCTGTACTATGCG	TAAGCGGTCTGTACTATGCGATTGCTTGTGTCAAATGCCCTTCTTCTTGAAGCAAAACAGCGGCTCGATACTTACTCAA
scaff1_P1_O223050	1	1	35216695-35216733	TGCTCTTTGAAAGAACAGATGTGATGGCAAGTTAGCTGT	X0	GCGGCTCGATACTTACTCAA	6-FAM	X51	TAAGCGGTCTGTACTATGCG	TAAGCGGTCTGTACTATGCGTGCTCTTTGAAAGAACAGATGTGATGGCAAGTTAGCTGTGCGGCTCGATACTTACTCAA
scaff1_P1_O223051	1	1	35216968-35217006	AAAAGCTGTTACTAACTGCCTATGAGTGTGTGCGTGCTT	X0	GCGGCTCGATACTTACTCAA	6-FAM	X51	TAAGCGGTCTGTACTATGCG	TAAGCGGTCTGTACTATGCGAAAAGCTGTTACTAACTGCCTATGAGTGTGTGCGTGCTTGCGGCTCGATACTTACTCAA
scaff1_P1_O223052	1	1	35217207-35217245	ACTGGCTGCCTAGTTTCAGCCAGATTCTATGAAAACTCA	X0	GCGGCTCGATACTTACTCAA	6-FAM	X51	TAAGCGGTCTGTACTATGCG	TAAGCGGTCTGTACTATGCGACTGGCTGCCTAGTTTCAGCCAGATTCTATGAAAACTCAGCGGCTCGATACTTACTCAA
scaff1_P1_O223053	1	1	35217288-35217326	ACAAATAAAGAAAAGGAAGCCCAGAGAGCTTTAGTCCGT	X0	GCGGCTCGATACTTACTCAA	6-FAM	X51	TAAGCGGTCTGTACTATGCG	TAAGCGGTCTGTACTATGCGACAAATAAAGAAAAGGAAGCCCAGAGAGCTTTAGTCCGTGCGGCTCGATACTTACTCAA
scaff1_P1_O223054	1	1	35217327-35217365	CTCGAGAGGTCCTACAGCTGGTAATTTGCAGAGCTCATT	X0	GCGGCTCGATACTTACTCAA	6-FAM	X51	TAAGCGGTCTGTACTATGCG	TAAGCGGTCTGTACTATGCGCTCGAGAGGTCCTACAGCTGGTAATTTGCAGAGCTCATTGCGGCTCGATACTTACTCAA
scaff1_P1_O223055	1	1	35218040-35218078	TCTGTCAGTCTATAAAAGGAGAAGTTTGCTCAAGGGCTG	X0	GCGGCTCGATACTTACTCAA	6-FAM	X51	TAAGCGGTCTGTACTATGCG	TAAGCGGTCTGTACTATGCGTCTGTCAGTCTATAAAAGGAGAAGTTTGCTCAAGGGCTGGCGGCTCGATACTTACTCAA
scaff1_P1_O223056	1	1	35218099-35218137	ATTTTGCTTCTTCACATGAAGACTTTGAAGGCATTGGGT	X0	GCGGCTCGATACTTACTCAA	6-FAM	X51	TAAGCGGTCTGTACTATGCG	TAAGCGGTCTGTACTATGCGATTTTGCTTCTTCACATGAAGACTTTGAAGGCATTGGGTGCGGCTCGATACTTACTCAA
scaff1_P1_O223057	1	1	35218152-35218190	TATCTGCTGATTAGAATGAACCCAACTGAGCTGATGGTG	X0	GCGGCTCGATACTTACTCAA	6-FAM	X51	TAAGCGGTCTGTACTATGCG	TAAGCGGTCTGTACTATGCGTATCTGCTGATTAGAATGAACCCAACTGAGCTGATGGTGGCGGCTCGATACTTACTCAA
scaff1_P1_O223058	1	1	35218288-35218326	TTTATTTAATAAGCCTGTTGTGTTTATGCGCGTGCCTGG	X0	GCGGCTCGATACTTACTCAA	6-FAM	X51	TAAGCGGTCTGTACTATGCG	TAAGCGGTCTGTACTATGCGTTTATTTAATAAGCCTGTTGTGTTTATGCGCGTGCCTGGGCGGCTCGATACTTACTCAA
scaff1_P1_O223059	1	1	35218456-35218494	TGTTTGGAACACCTTCAAAGTCCCACATCATGTCTTACC	X0	GCGGCTCGATACTTACTCAA	6-FAM	X51	TAAGCGGTCTGTACTATGCG	TAAGCGGTCTGTACTATGCGTGTTTGGAACACCTTCAAAGTCCCACATCATGTCTTACCGCGGCTCGATACTTACTCAA
scaff1_P1_O223060	1	1	35218502-35218540	TAGCTTTGGTTCAGTTCTGTAGGTGAAAGCTAGCTCTCT	X0	GCGGCTCGATACTTACTCAA	6-FAM	X51	TAAGCGGTCTGTACTATGCG	TAAGCGGTCTGTACTATGCGTAGCTTTGGTTCAGTTCTGTAGGTGAAAGCTAGCTCTCTGCGGCTCGATACTTACTCAA
scaff1_P1_O223061	1	1	35218541-35218579	AACAGACTAATGATAGACATCTTGGCTGATGAGGCTGCT	X0	GCGGCTCGATACTTACTCAA	6-FAM	X51	TAAGCGGTCTGTACTATGCG	TAAGCGGTCTGTACTATGCGAACAGACTAATGATAGACATCTTGGCTGATGAGGCTGCTGCGGCTCGATACTTACTCAA
scaff1_P1_O223062	1	1	35218580-35218618	GCTGATGGGTAAATCTGAAAGGCATTCACTCTCTTGCCA	X0	GCGGCTCGATACTTACTCAA	6-FAM	X51	TAAGCGGTCTGTACTATGCG	TAAGCGGTCTGTACTATGCGGCTGATGGGTAAATCTGAAAGGCATTCACTCTCTTGCCAGCGGCTCGATACTTACTCAA
scaff1_P1_O223063	1	1	35218706-35218744	AAAGTGTGCACTTAGCCTTAATCAACCCAACATTCTTGC	X0	GCGGCTCGATACTTACTCAA	6-FAM	X51	TAAGCGGTCTGTACTATGCG	TAAGCGGTCTGTACTATGCGAAAGTGTGCACTTAGCCTTAATCAACCCAACATTCTTGCGCGGCTCGATACTTACTCAA
scaff1_P1_O223064	1	1	35218758-35218796	AAAACGGTAATGATCACTGAGTAACTCAATCCCTGGGTG	X0	GCGGCTCGATACTTACTCAA	6-FAM	X51	TAAGCGGTCTGTACTATGCG	TAAGCGGTCTGTACTATGCGAAAACGGTAATGATCACTGAGTAACTCAATCCCTGGGTGGCGGCTCGATACTTACTCAA
scaff1_P1_O223065	1	1	35218832-35218870	TCACTTTTATCTGCTTTGATGAGATCCTGTTGGTCCCTC	X0	GCGGCTCGATACTTACTCAA	6-FAM	X51	TAAGCGGTCTGTACTATGCG	TAAGCGGTCTGTACTATGCGTCACTTTTATCTGCTTTGATGAGATCCTGTTGGTCCCTCGCGGCTCGATACTTACTCAA
scaff1_P1_O223066	1	1	35218988-35219026	TCTGAGTTACCTTCTGGAGATATGGGATGACTGAGTCAC	X0	GCGGCTCGATACTTACTCAA	6-FAM	X51	TAAGCGGTCTGTACTATGCG	TAAGCGGTCTGTACTATGCGTCTGAGTTACCTTCTGGAGATATGGGATGACTGAGTCACGCGGCTCGATACTTACTCAA
scaff1_P1_O223067	1	1	35219030-35219068	ACCTTATCACAAGGGGCTCAGAATAAACCTACATGAGGC	X0	GCGGCTCGATACTTACTCAA	6-FAM	X51	TAAGCGGTCTGTACTATGCG	TAAGCGGTCTGTACTATGCGACCTTATCACAAGGGGCTCAGAATAAACCTACATGAGGCGCGGCTCGATACTTACTCAA
scaff1_P1_O223068	1	1	35219069-35219107	GAATTAAAGCCCAAAGGGATGAAAGCATGAAGGAGGGAA	X0	GCGGCTCGATACTTACTCAA	6-FAM	X51	TAAGCGGTCTGTACTATGCG	TAAGCGGTCTGTACTATGCGGAATTAAAGCCCAAAGGGATGAAAGCATGAAGGAGGGAAGCGGCTCGATACTTACTCAA
scaff1_P1_O223069	1	1	35219108-35219146	GGAAAGGACACGTAGCTCATCCAGAGTAGGGGAGAAACA	X0	GCGGCTCGATACTTACTCAA	6-FAM	X51	TAAGCGGTCTGTACTATGCG	TAAGCGGTCTGTACTATGCGGGAAAGGACACGTAGCTCATCCAGAGTAGGGGAGAAACAGCGGCTCGATACTTACTCAA
scaff1_P1_O223070	1	1	35219203-35219241	GGAAGCTGCTTTGGGAGGTGTGTAGGGACCTACAGGAAT	X0	GCGGCTCGATACTTACTCAA	6-FAM	X51	TAAGCGGTCTGTACTATGCG	TAAGCGGTCTGTACTATGCGGGAAGCTGCTTTGGGAGGTGTGTAGGGACCTACAGGAATGCGGCTCGATACTTACTCAA
scaff1_P1_O223071	1	1	35219315-35219353	CTTACACATTTCAGTCTCAAGGAAGCTGAGTATGGTGGT	X0	GCGGCTCGATACTTACTCAA	6-FAM	X51	TAAGCGGTCTGTACTATGCG	TAAGCGGTCTGTACTATGCGCTTACACATTTCAGTCTCAAGGAAGCTGAGTATGGTGGTGCGGCTCGATACTTACTCAA
scaff1_P1_O223072	1	1	35219354-35219392	GCAGATTGAACGCTGTGCATCCCAAAGAGTGCCATTTCT	X0	GCGGCTCGATACTTACTCAA	6-FAM	X51	TAAGCGGTCTGTACTATGCG	TAAGCGGTCTGTACTATGCGGCAGATTGAACGCTGTGCATCCCAAAGAGTGCCATTTCTGCGGCTCGATACTTACTCAA
scaff1_P1_O223073	1	1	35219416-35219454	CGCAGCTTCCACAGTTAGACACAGGAGCTTGTGGTGTAA	X0	GCGGCTCGATACTTACTCAA	6-FAM	X51	TAAGCGGTCTGTACTATGCG	TAAGCGGTCTGTACTATGCGCGCAGCTTCCACAGTTAGACACAGGAGCTTGTGGTGTAAGCGGCTCGATACTTACTCAA
scaff1_P1_O223074	1	1	35219724-35219762	AAGTGAATAAAACCTCCTAAGAGAGCTTCACTGGTGGCT	X0	GCGGCTCGATACTTACTCAA	6-FAM	X51	TAAGCGGTCTGTACTATGCG	TAAGCGGTCTGTACTATGCGAAGTGAATAAAACCTCCTAAGAGAGCTTCACTGGTGGCTGCGGCTCGATACTTACTCAA
scaff1_P1_O223075	1	1	35219963-35220001	ACCTCTGAAGAAGGGAAGTGCTATGAAGTAAGGGAAGCA	X0	GCGGCTCGATACTTACTCAA	6-FAM	X51	TAAGCGGTCTGTACTATGCG	TAAGCGGTCTGTACTATGCGACCTCTGAAGAAGGGAAGTGCTATGAAGTAAGGGAAGCAGCGGCTCGATACTTACTCAA
scaff1_P1_O223076	1	1	35220108-35220146	TATGAGGTCAGTTCACTAGGTTATCTGAAGGAACAGCCC	X0	GCGGCTCGATACTTACTCAA	6-FAM	X51	TAAGCGGTCTGTACTATGCG	TAAGCGGTCTGTACTATGCGTATGAGGTCAGTTCACTAGGTTATCTGAAGGAACAGCCCGCGGCTCGATACTTACTCAA
scaff1_P1_O223077	1	1	35220159-35220197	AGTGAACAGATTCTAAGGCAGGAATATTCCGGAGTGAGT	X0	GCGGCTCGATACTTACTCAA	6-FAM	X51	TAAGCGGTCTGTACTATGCG	TAAGCGGTCTGTACTATGCGAGTGAACAGATTCTAAGGCAGGAATATTCCGGAGTGAGTGCGGCTCGATACTTACTCAA
scaff1_P1_O223078	1	1	35220243-35220281	AGTTTTGCAGAAGAAACTGAGCTCTGTAGATGCTGACTG	X0	GCGGCTCGATACTTACTCAA	6-FAM	X51	TAAGCGGTCTGTACTATGCG	TAAGCGGTCTGTACTATGCGAGTTTTGCAGAAGAAACTGAGCTCTGTAGATGCTGACTGGCGGCTCGATACTTACTCAA
scaff1_P1_O223079	1	1	35220387-35220425	TCAAAGGCATCTGCAGTTATTTAACCAAAACAGAAGCCC	X0	GCGGCTCGATACTTACTCAA	6-FAM	X51	TAAGCGGTCTGTACTATGCG	TAAGCGGTCTGTACTATGCGTCAAAGGCATCTGCAGTTATTTAACCAAAACAGAAGCCCGCGGCTCGATACTTACTCAA
scaff1_P1_O223080	1	1	35220487-35220525	CGTTTTGGCTGGGTTCTTCCAATCTAATTTTGTATCCCC	X0	GCGGCTCGATACTTACTCAA	6-FAM	X51	TAAGCGGTCTGTACTATGCG	TAAGCGGTCTGTACTATGCGCGTTTTGGCTGGGTTCTTCCAATCTAATTTTGTATCCCCGCGGCTCGATACTTACTCAA
scaff1_P1_O223081	1	1	35220688-35220726	AGAAGTAAAATAAAGTACAAGGCACCAGAATCCCCTGGC	X0	GCGGCTCGATACTTACTCAA	6-FAM	X51	TAAGCGGTCTGTACTATGCG	TAAGCGGTCTGTACTATGCGAGAAGTAAAATAAAGTACAAGGCACCAGAATCCCCTGGCGCGGCTCGATACTTACTCAA
scaff1_P1_O223082	1	1	35220946-35220984	TATGGAAGCTTCTACGCAGATGTTGCTGTTATGAGACTG	X0	GCGGCTCGATACTTACTCAA	6-FAM	X51	TAAGCGGTCTGTACTATGCG	TAAGCGGTCTGTACTATGCGTATGGAAGCTTCTACGCAGATGTTGCTGTTATGAGACTGGCGGCTCGATACTTACTCAA
scaff1_P1_O223083	1	1	35220987-35221025	TTATATCTCATCTCTGTGGCAGGCATTTGATACCCCATG	X0	GCGGCTCGATACTTACTCAA	6-FAM	X51	TAAGCGGTCTGTACTATGCG	TAAGCGGTCTGTACTATGCGTTATATCTCATCTCTGTGGCAGGCATTTGATACCCCATGGCGGCTCGATACTTACTCAA
scaff1_P1_O223084	1	1	35221055-35221093	CCCCATCCCAACTGAACTGAGCATCATCTTTTGGTATAT	X0	GCGGCTCGATACTTACTCAA	6-FAM	X51	TAAGCGGTCTGTACTATGCG	TAAGCGGTCTGTACTATGCGCCCCATCCCAACTGAACTGAGCATCATCTTTTGGTATATGCGGCTCGATACTTACTCAA
scaff1_P1_O223085	1	1	35221406-35221444	ATTTCATGTGGTCATGCAGTATACTCCAAACTGATGGCA	X0	GCGGCTCGATACTTACTCAA	6-FAM	X51	TAAGCGGTCTGTACTATGCG	TAAGCGGTCTGTACTATGCGATTTCATGTGGTCATGCAGTATACTCCAAACTGATGGCAGCGGCTCGATACTTACTCAA
scaff1_P1_O223086	1	1	35222048-35222086	ATCTTACCAGGATGACATTTGACCACAACATTGTACCGT	X0	GCGGCTCGATACTTACTCAA	6-FAM	X51	TAAGCGGTCTGTACTATGCG	TAAGCGGTCTGTACTATGCGATCTTACCAGGATGACATTTGACCACAACATTGTACCGTGCGGCTCGATACTTACTCAA
scaff1_P1_O223087	1	1	35222150-35222188	TGGCTTATCCTGACAATTAAATCCCAAACCATGTGCAGT	X0	GCGGCTCGATACTTACTCAA	6-FAM	X51	TAAGCGGTCTGTACTATGCG	TAAGCGGTCTGTACTATGCGTGGCTTATCCTGACAATTAAATCCCAAACCATGTGCAGTGCGGCTCGATACTTACTCAA
scaff1_P1_O223088	1	1	35222827-35222865	AACAATCAATTCTTCTGCGTCAGCTTTCTTCACAGTCCA	X0	GCGGCTCGATACTTACTCAA	6-FAM	X51	TAAGCGGTCTGTACTATGCG	TAAGCGGTCTGTACTATGCGAACAATCAATTCTTCTGCGTCAGCTTTCTTCACAGTCCAGCGGCTCGATACTTACTCAA
scaff1_P1_O223089	1	1	35225586-35225624	AAAACAGTAACAAGCCCAGGAGATTGGATGCAGTAATGC	X0	GCGGCTCGATACTTACTCAA	6-FAM	X51	TAAGCGGTCTGTACTATGCG	TAAGCGGTCTGTACTATGCGAAAACAGTAACAAGCCCAGGAGATTGGATGCAGTAATGCGCGGCTCGATACTTACTCAA
scaff1_P1_O223090	1	1	35225783-35225821	AGTATAACAAGGAGTCTGGAGTAATAAGCAGGACAGGCT	X0	GCGGCTCGATACTTACTCAA	6-FAM	X51	TAAGCGGTCTGTACTATGCG	TAAGCGGTCTGTACTATGCGAGTATAACAAGGAGTCTGGAGTAATAAGCAGGACAGGCTGCGGCTCGATACTTACTCAA
scaff1_P1_O223091	1	1	35226090-35226128	ATGGTTATATGAAGTCAGCTGCATCTCCAGGTATCCTGC	X0	GCGGCTCGATACTTACTCAA	6-FAM	X51	TAAGCGGTCTGTACTATGCG	TAAGCGGTCTGTACTATGCGATGGTTATATGAAGTCAGCTGCATCTCCAGGTATCCTGCGCGGCTCGATACTTACTCAA
scaff1_P1_O223092	1	1	35226129-35226167	CCTTACAAGAGACAGAAGGGAAGGGGTAAAGCAGAAAGA	X0	GCGGCTCGATACTTACTCAA	6-FAM	X51	TAAGCGGTCTGTACTATGCG	TAAGCGGTCTGTACTATGCGCCTTACAAGAGACAGAAGGGAAGGGGTAAAGCAGAAAGAGCGGCTCGATACTTACTCAA
scaff1_P1_O223093	1	1	35226168-35226206	ACAAACTAACCAGAAGACCATACCAGGCAACTGTGTTAC	X0	GCGGCTCGATACTTACTCAA	6-FAM	X51	TAAGCGGTCTGTACTATGCG	TAAGCGGTCTGTACTATGCGACAAACTAACCAGAAGACCATACCAGGCAACTGTGTTACGCGGCTCGATACTTACTCAA
scaff1_P1_O223094	1	1	35226219-35226257	TTCCCAGGAGACCCACCATATGACTTATATCTCCTTGAC	X0	GCGGCTCGATACTTACTCAA	6-FAM	X51	TAAGCGGTCTGTACTATGCG	TAAGCGGTCTGTACTATGCGTTCCCAGGAGACCCACCATATGACTTATATCTCCTTGACGCGGCTCGATACTTACTCAA
scaff1_P1_O223095	1	1	35226312-35226350	ACATGGACTGACACAGTTAACCATTAACGTTTACCACCA	X0	GCGGCTCGATACTTACTCAA	6-FAM	X51	TAAGCGGTCTGTACTATGCG	TAAGCGGTCTGTACTATGCGACATGGACTGACACAGTTAACCATTAACGTTTACCACCAGCGGCTCGATACTTACTCAA
scaff1_P1_O223096	1	1	35226373-35226411	AAAATATGGCACCACCCCAAATTCAACATCACAGCATTT	X0	GCGGCTCGATACTTACTCAA	6-FAM	X51	TAAGCGGTCTGTACTATGCG	TAAGCGGTCTGTACTATGCGAAAATATGGCACCACCCCAAATTCAACATCACAGCATTTGCGGCTCGATACTTACTCAA
scaff1_P1_O223097	1	1	35226491-35226529	TTTCTCTCCCATGTATCAACTGGTTATTTGGAGCAGGTC	X0	GCGGCTCGATACTTACTCAA	6-FAM	X51	TAAGCGGTCTGTACTATGCG	TAAGCGGTCTGTACTATGCGTTTCTCTCCCATGTATCAACTGGTTATTTGGAGCAGGTCGCGGCTCGATACTTACTCAA
scaff1_P1_O223098	1	1	35226578-35226616	AAGCCCAGGGCAAATAATATCTCAAAGCAACACTAGAGC	X0	GCGGCTCGATACTTACTCAA	6-FAM	X51	TAAGCGGTCTGTACTATGCG	TAAGCGGTCTGTACTATGCGAAGCCCAGGGCAAATAATATCTCAAAGCAACACTAGAGCGCGGCTCGATACTTACTCAA
scaff1_P1_O223099	1	1	35226617-35226655	ACATGTGGGCAAGCCCTACTGTACGAACAAAATATAAGC	X0	GCGGCTCGATACTTACTCAA	6-FAM	X51	TAAGCGGTCTGTACTATGCG	TAAGCGGTCTGTACTATGCGACATGTGGGCAAGCCCTACTGTACGAACAAAATATAAGCGCGGCTCGATACTTACTCAA
scaff1_P1_O223100	1	1	35226660-35226698	GCTCATGTCCCTCATCTGACAGCATCCCATTGGCCAAAA	X0	GCGGCTCGATACTTACTCAA	6-FAM	X51	TAAGCGGTCTGTACTATGCG	TAAGCGGTCTGTACTATGCGGCTCATGTCCCTCATCTGACAGCATCCCATTGGCCAAAAGCGGCTCGATACTTACTCAA
scaff1_P1_O223101	1	1	35226699-35226737	AAAATCACATGACTAAACCCCACACCAGTGTTGAGGAAA	X0	GCGGCTCGATACTTACTCAA	6-FAM	X51	TAAGCGGTCTGTACTATGCG	TAAGCGGTCTGTACTATGCGAAAATCACATGACTAAACCCCACACCAGTGTTGAGGAAAGCGGCTCGATACTTACTCAA
scaff1_P1_O223102	1	1	35226738-35226776	TCCATTCCTTCCATGGACATGTGAAGTTGTAGGAGAGTG	X0	GCGGCTCGATACTTACTCAA	6-FAM	X51	TAAGCGGTCTGTACTATGCG	TAAGCGGTCTGTACTATGCGTCCATTCCTTCCATGGACATGTGAAGTTGTAGGAGAGTGGCGGCTCGATACTTACTCAA
scaff1_P1_O223103	1	1	35227210-35227248	AATAGCATCAGCTAATGTGCCTTTTCCCCTGATTTCTGG	X0	GCGGCTCGATACTTACTCAA	6-FAM	X51	TAAGCGGTCTGTACTATGCG	TAAGCGGTCTGTACTATGCGAATAGCATCAGCTAATGTGCCTTTTCCCCTGATTTCTGGGCGGCTCGATACTTACTCAA
scaff1_P1_O223104	1	1	35227917-35227955	AAAACATCAAGATCACCCTAGTGTTTTGAAAGGGCTTGC	X0	GCGGCTCGATACTTACTCAA	6-FAM	X51	TAAGCGGTCTGTACTATGCG	TAAGCGGTCTGTACTATGCGAAAACATCAAGATCACCCTAGTGTTTTGAAAGGGCTTGCGCGGCTCGATACTTACTCAA
scaff1_P1_O223105	1	1	35228025-35228063	ATCGGAAGTTATTGAAGTAGTTCACACACGAGCACCTCT	X0	GCGGCTCGATACTTACTCAA	6-FAM	X51	TAAGCGGTCTGTACTATGCG	TAAGCGGTCTGTACTATGCGATCGGAAGTTATTGAAGTAGTTCACACACGAGCACCTCTGCGGCTCGATACTTACTCAA
scaff1_P1_O223106	1	1	35228072-35228110	GCCAGGGCTTCAGTGGTGGCTTTTGAACCAGTAACAATA	X0	GCGGCTCGATACTTACTCAA	6-FAM	X51	TAAGCGGTCTGTACTATGCG	TAAGCGGTCTGTACTATGCGGCCAGGGCTTCAGTGGTGGCTTTTGAACCAGTAACAATAGCGGCTCGATACTTACTCAA
scaff1_P1_O223107	1	1	35228312-35228350	ACAGTACATGTTTAAAGTGCTCCTTCCTGCATTCTGTCT	X0	GCGGCTCGATACTTACTCAA	6-FAM	X51	TAAGCGGTCTGTACTATGCG	TAAGCGGTCTGTACTATGCGACAGTACATGTTTAAAGTGCTCCTTCCTGCATTCTGTCTGCGGCTCGATACTTACTCAA
scaff1_P1_O223108	1	1	35228557-35228595	TGAATATAGATGGTTGGAAATGTGAAGGCTGTCACTGGT	X0	GCGGCTCGATACTTACTCAA	6-FAM	X51	TAAGCGGTCTGTACTATGCG	TAAGCGGTCTGTACTATGCGTGAATATAGATGGTTGGAAATGTGAAGGCTGTCACTGGTGCGGCTCGATACTTACTCAA
scaff1_P1_O223109	1	1	35228690-35228728	TGCATATACAGTTGTCCTTTGGTGTCCATGGAAATTGGT	X0	GCGGCTCGATACTTACTCAA	6-FAM	X51	TAAGCGGTCTGTACTATGCG	TAAGCGGTCTGTACTATGCGTGCATATACAGTTGTCCTTTGGTGTCCATGGAAATTGGTGCGGCTCGATACTTACTCAA
scaff1_P1_O223110	1	1	35228729-35228767	TCTAGGATCCATGTAGCCCCACAATCCCTGGATGCTCAA	X0	GCGGCTCGATACTTACTCAA	6-FAM	X51	TAAGCGGTCTGTACTATGCG	TAAGCGGTCTGTACTATGCGTCTAGGATCCATGTAGCCCCACAATCCCTGGATGCTCAAGCGGCTCGATACTTACTCAA
scaff1_P1_O223111	1	1	35229038-35229076	GCATGGCTAGGGGCCAACTGTACTCATACACCCTAACCA	X0	GCGGCTCGATACTTACTCAA	6-FAM	X51	TAAGCGGTCTGTACTATGCG	TAAGCGGTCTGTACTATGCGGCATGGCTAGGGGCCAACTGTACTCATACACCCTAACCAGCGGCTCGATACTTACTCAA
scaff1_P1_O223112	1	1	35229077-35229115	AACCCAAGAAACAGAACCCTTCCATCACCCCAAAATTTA	X0	GCGGCTCGATACTTACTCAA	6-FAM	X51	TAAGCGGTCTGTACTATGCG	TAAGCGGTCTGTACTATGCGAACCCAAGAAACAGAACCCTTCCATCACCCCAAAATTTAGCGGCTCGATACTTACTCAA
scaff1_P1_O223113	1	1	35229239-35229277	GGTTTCATTCTTCTCTCACCCAACATGATGCTTTTCAGC	X0	GCGGCTCGATACTTACTCAA	6-FAM	X51	TAAGCGGTCTGTACTATGCG	TAAGCGGTCTGTACTATGCGGGTTTCATTCTTCTCTCACCCAACATGATGCTTTTCAGCGCGGCTCGATACTTACTCAA
scaff1_P1_O223114	1	1	35229437-35229475	ACCTTTTCATTTCTCTTCGGTAGCTACCTAGGAGTGGAG	X0	GCGGCTCGATACTTACTCAA	6-FAM	X51	TAAGCGGTCTGTACTATGCG	TAAGCGGTCTGTACTATGCGACCTTTTCATTTCTCTTCGGTAGCTACCTAGGAGTGGAGGCGGCTCGATACTTACTCAA
scaff1_P1_O223115	1	1	35230025-35230063	TGGATATCCTATAAAGCCTTAAGCAAAGGGTGAGAGGGA	X0	GCGGCTCGATACTTACTCAA	6-FAM	X51	TAAGCGGTCTGTACTATGCG	TAAGCGGTCTGTACTATGCGTGGATATCCTATAAAGCCTTAAGCAAAGGGTGAGAGGGAGCGGCTCGATACTTACTCAA
scaff1_P1_O223116	1	1	35230064-35230102	CCAAGAGAAGCTTCAGGAAAGTAGGGAGGAGTGATTTTC	X0	GCGGCTCGATACTTACTCAA	6-FAM	X51	TAAGCGGTCTGTACTATGCG	TAAGCGGTCTGTACTATGCGCCAAGAGAAGCTTCAGGAAAGTAGGGAGGAGTGATTTTCGCGGCTCGATACTTACTCAA
scaff1_P1_O223117	1	1	35230103-35230141	AGCCAGATCCTGTCCATCTGAGGTTTTAGGACAATGAAA	X0	GCGGCTCGATACTTACTCAA	6-FAM	X51	TAAGCGGTCTGTACTATGCG	TAAGCGGTCTGTACTATGCGAGCCAGATCCTGTCCATCTGAGGTTTTAGGACAATGAAAGCGGCTCGATACTTACTCAA
scaff1_P1_O223118	1	1	35230187-35230225	AGAGATCTTCTTGAGTTGGGAAAAGGACACATCTGCTTG	X0	GCGGCTCGATACTTACTCAA	6-FAM	X51	TAAGCGGTCTGTACTATGCG	TAAGCGGTCTGTACTATGCGAGAGATCTTCTTGAGTTGGGAAAAGGACACATCTGCTTGGCGGCTCGATACTTACTCAA
scaff1_P1_O223119	1	1	35230252-35230290	TCATGAGCACTGAAGTGGTAGAGACTTAAGTTTCGAGGA	X0	GCGGCTCGATACTTACTCAA	6-FAM	X51	TAAGCGGTCTGTACTATGCG	TAAGCGGTCTGTACTATGCGTCATGAGCACTGAAGTGGTAGAGACTTAAGTTTCGAGGAGCGGCTCGATACTTACTCAA
scaff1_P1_O223120	1	1	35230365-35230403	AATGAGATCGACCCAGAGTGAAAAGAAAGATTGAGACCG	X0	GCGGCTCGATACTTACTCAA	6-FAM	X51	TAAGCGGTCTGTACTATGCG	TAAGCGGTCTGTACTATGCGAATGAGATCGACCCAGAGTGAAAAGAAAGATTGAGACCGGCGGCTCGATACTTACTCAA
scaff1_P1_O223121	1	1	35230560-35230598	ATTAAAGGCCCAGTATATGCCAGAGTCACTTGTGTCTCC	X0	GCGGCTCGATACTTACTCAA	6-FAM	X51	TAAGCGGTCTGTACTATGCG	TAAGCGGTCTGTACTATGCGATTAAAGGCCCAGTATATGCCAGAGTCACTTGTGTCTCCGCGGCTCGATACTTACTCAA
scaff1_P1_O223122	1	1	35230711-35230749	AAACCCAAAATGTAGGTTGGGTCTTGGTTCATTCCAATG	X0	GCGGCTCGATACTTACTCAA	6-FAM	X51	TAAGCGGTCTGTACTATGCG	TAAGCGGTCTGTACTATGCGAAACCCAAAATGTAGGTTGGGTCTTGGTTCATTCCAATGGCGGCTCGATACTTACTCAA
scaff1_P1_O223123	1	1	35231258-35231296	TTTCTAACATGCCAAGAATGGCTTCATTTTCTGTCCACC	X0	GCGGCTCGATACTTACTCAA	6-FAM	X51	TAAGCGGTCTGTACTATGCG	TAAGCGGTCTGTACTATGCGTTTCTAACATGCCAAGAATGGCTTCATTTTCTGTCCACCGCGGCTCGATACTTACTCAA
scaff1_P1_O223124	1	1	35231397-35231435	TCTTAAGCTTCAAATATATGCCAGCAATCCCCAGTCACT	X0	GCGGCTCGATACTTACTCAA	6-FAM	X51	TAAGCGGTCTGTACTATGCG	TAAGCGGTCTGTACTATGCGTCTTAAGCTTCAAATATATGCCAGCAATCCCCAGTCACTGCGGCTCGATACTTACTCAA
scaff1_P1_O223125	1	1	35231496-35231534	AGATTGTTTCACACGTATTCCCACTTAGGAGGGAAAACG	X0	GCGGCTCGATACTTACTCAA	6-FAM	X51	TAAGCGGTCTGTACTATGCG	TAAGCGGTCTGTACTATGCGAGATTGTTTCACACGTATTCCCACTTAGGAGGGAAAACGGCGGCTCGATACTTACTCAA
scaff1_P1_O223126	1	1	35231609-35231647	TAGAGCAGAGTAATAATAACTGGGCTCTGGATGGAAGGC	X0	GCGGCTCGATACTTACTCAA	6-FAM	X51	TAAGCGGTCTGTACTATGCG	TAAGCGGTCTGTACTATGCGTAGAGCAGAGTAATAATAACTGGGCTCTGGATGGAAGGCGCGGCTCGATACTTACTCAA
scaff1_P1_O223127	1	1	35231652-35231690	AATCCAAAGATGCATATTATGCAGTGAAGGGCACAGAGT	X0	GCGGCTCGATACTTACTCAA	6-FAM	X51	TAAGCGGTCTGTACTATGCG	TAAGCGGTCTGTACTATGCGAATCCAAAGATGCATATTATGCAGTGAAGGGCACAGAGTGCGGCTCGATACTTACTCAA
scaff1_P1_O223128	1	1	35231705-35231743	ACTTGCTGGTCTAGTGGTTTCTTAATTTTGTGAGCTGGT	X0	GCGGCTCGATACTTACTCAA	6-FAM	X51	TAAGCGGTCTGTACTATGCG	TAAGCGGTCTGTACTATGCGACTTGCTGGTCTAGTGGTTTCTTAATTTTGTGAGCTGGTGCGGCTCGATACTTACTCAA
scaff1_P1_O223129	1	1	35231746-35231784	AAAAGAAAGCCTGCCTGGAACAGGTTAGTCTAAGGATTC	X0	GCGGCTCGATACTTACTCAA	6-FAM	X51	TAAGCGGTCTGTACTATGCG	TAAGCGGTCTGTACTATGCGAAAAGAAAGCCTGCCTGGAACAGGTTAGTCTAAGGATTCGCGGCTCGATACTTACTCAA
scaff1_P1_O223130	1	1	35231867-35231905	ACTCTGACAGCTTTTGAGAGTTAAAGCTTTTGGGATTGC	X0	GCGGCTCGATACTTACTCAA	6-FAM	X51	TAAGCGGTCTGTACTATGCG	TAAGCGGTCTGTACTATGCGACTCTGACAGCTTTTGAGAGTTAAAGCTTTTGGGATTGCGCGGCTCGATACTTACTCAA
scaff1_P1_O223131	1	1	35231907-35231945	TCATCAGGACAAAGGGGAACTTGAAGGTATTTTCGAAGT	X0	GCGGCTCGATACTTACTCAA	6-FAM	X51	TAAGCGGTCTGTACTATGCG	TAAGCGGTCTGTACTATGCGTCATCAGGACAAAGGGGAACTTGAAGGTATTTTCGAAGTGCGGCTCGATACTTACTCAA
scaff1_P1_O223132	1	1	35231953-35231991	AATACATTGAACATTATCAGACAACAAGCAGGGTTGGCC	X0	GCGGCTCGATACTTACTCAA	6-FAM	X51	TAAGCGGTCTGTACTATGCG	TAAGCGGTCTGTACTATGCGAATACATTGAACATTATCAGACAACAAGCAGGGTTGGCCGCGGCTCGATACTTACTCAA
scaff1_P1_O223133	1	1	35232112-35232150	TTCCAGTGTGTTGCAGAGAATCACATCTTTAAAGGTGGT	X0	GCGGCTCGATACTTACTCAA	6-FAM	X51	TAAGCGGTCTGTACTATGCG	TAAGCGGTCTGTACTATGCGTTCCAGTGTGTTGCAGAGAATCACATCTTTAAAGGTGGTGCGGCTCGATACTTACTCAA
scaff1_P1_O223134	1	1	35232191-35232229	TCTAGAACCGAACCTAACTCAACCTAACTTCTGTGCACT	X0	GCGGCTCGATACTTACTCAA	6-FAM	X51	TAAGCGGTCTGTACTATGCG	TAAGCGGTCTGTACTATGCGTCTAGAACCGAACCTAACTCAACCTAACTTCTGTGCACTGCGGCTCGATACTTACTCAA
scaff1_P1_O223135	1	1	35232257-35232295	AGGGGTTTGAACTAAATTCTCTCGCAATTCCTAGTCAGG	X0	GCGGCTCGATACTTACTCAA	6-FAM	X51	TAAGCGGTCTGTACTATGCG	TAAGCGGTCTGTACTATGCGAGGGGTTTGAACTAAATTCTCTCGCAATTCCTAGTCAGGGCGGCTCGATACTTACTCAA
scaff1_P1_O223136	1	1	35232337-35232375	GACTTGAGCCCTTCCTGGTAAATATAAGCTCTGGTAACC	X0	GCGGCTCGATACTTACTCAA	6-FAM	X51	TAAGCGGTCTGTACTATGCG	TAAGCGGTCTGTACTATGCGGACTTGAGCCCTTCCTGGTAAATATAAGCTCTGGTAACCGCGGCTCGATACTTACTCAA
scaff1_P1_O223137	1	1	35232405-35232443	TTCTACTCAACTGCCATGATGCATGATAACTGTGTCTGG	X0	GCGGCTCGATACTTACTCAA	6-FAM	X51	TAAGCGGTCTGTACTATGCG	TAAGCGGTCTGTACTATGCGTTCTACTCAACTGCCATGATGCATGATAACTGTGTCTGGGCGGCTCGATACTTACTCAA
scaff1_P1_O223138	1	1	35232451-35232489	ACTTCACCCTAAATTGTAGAGCATGTGGTTTGATTCCCA	X0	GCGGCTCGATACTTACTCAA	6-FAM	X51	TAAGCGGTCTGTACTATGCG	TAAGCGGTCTGTACTATGCGACTTCACCCTAAATTGTAGAGCATGTGGTTTGATTCCCAGCGGCTCGATACTTACTCAA
scaff1_P1_O223139	1	1	35232659-35232697	CATGAAGACAGTAGTTGTTTAGGAAAGGAGTGAGCCAGG	X0	GCGGCTCGATACTTACTCAA	6-FAM	X51	TAAGCGGTCTGTACTATGCG	TAAGCGGTCTGTACTATGCGCATGAAGACAGTAGTTGTTTAGGAAAGGAGTGAGCCAGGGCGGCTCGATACTTACTCAA
scaff1_P1_O223140	1	1	35232706-35232744	TCACATCATGTCTTCAAGCTTATTCATTGCTCCTGTGGG	X0	GCGGCTCGATACTTACTCAA	6-FAM	X51	TAAGCGGTCTGTACTATGCG	TAAGCGGTCTGTACTATGCGTCACATCATGTCTTCAAGCTTATTCATTGCTCCTGTGGGGCGGCTCGATACTTACTCAA
scaff1_P1_O223141	1	1	35232782-35232820	TGAGAAGATCAGCATTTGGTGTCAGAAAAGTTCCTTTGC	X0	GCGGCTCGATACTTACTCAA	6-FAM	X51	TAAGCGGTCTGTACTATGCG	TAAGCGGTCTGTACTATGCGTGAGAAGATCAGCATTTGGTGTCAGAAAAGTTCCTTTGCGCGGCTCGATACTTACTCAA
[truncated: 89,653 more rows]

## Sheet: Library_2
ID	Scaffold	Probe	Positions_on_scaffold	39mer_seq	R_id	R_seq	Fluorophore	F_id	F_seq	Assembled_79mer_seq
[truncated: 91,500 more rows]

## Sheet: Library_3
ID	Scaffold	Probe	Positions_on_scaffold	39mer_seq	R_id	R_seq	Fluorophore	F_id	F_seq	Assembled_79mer_seq
[truncated: 72,000 more rows]
