# Supplementary material for: Chromosome-level assembly of the Rangifer tarandus genome and validation of cervid and bovid evolution insights
Source: BMC Genomics. 2023 Mar 23;24:142. doi: 10.1186/s12864-023-09189-5 (PMC10037892; doi:10.1186/s12864-023-09189-5)
Supplement: Supplementary file 2 — Additional file 2. Orthogonal 20-mers sequences and attribution. Excel file listing the 29 orthogonal 20-mers sequences by ID and used as a reverse or forward primer or a detection oligo. Reverse sequences were used on up to four scaffolds but were unique to a single scaffold in each library. Forward sequences and adapters were used for all libraries. [file 12864_2023_9189_MOESM2_ESM.xlsx]

## Sheet: Sheet 1
Supplemental data 2. Orthogonal 20mer sequences and attribution
ID	Sequence	Attribution	Library1	Library2	Library3	Other
X0	GCGGCTCGATACTTACTCAA	Reverse	scaff1	scaff19	scaff1
X1	GGGTATCTAACTAAGTCGAG	Reverse	scaff2	scaff20	scaff44
X2	GGATGGTATCACATCGTCAT	Reverse	scaff3	scaff21	scaff45
X3	CGATTGAGATACCACGCCTA	Reverse	scaff4	scaff22	scaff46
X4	CCAAGACGTGCCACCTAATA	Reverse	scaff5	scaff23	scaff47
X5	CGATCTCGATGGTTAGTTAG	Reverse	scaff6	scaff24	scaff48
X6	CGATTCACGTAGGACAATAC	Reverse	scaff7	scaff25	scaff49
X7	CGAGAGTCGTCAATTATACG	Reverse	scaff8	scaff26	scaff50
X8	GCTAACGTCTAACGTACACG	Reverse	scaff9	scaff27	scaff51
X9	TACGACGACTGATCTCCACT	Reverse	scaff10	scaff28	scaff52
X10	CGTCTATGTTTGATCGACGC	Reverse	scaff11	scaff29	scaff53
X11	CTTCAGCGATCCTTACTATA	Reverse	scaff12	scaff30	scaff54
X12	CTGTTCGACAAGTTATCCAT	Reverse	scaff13	scaff31	scaff55
X13	GTCTAGTACTCGTAACTCGT	Reverse	scaff14	scaff37	scaff56
X14	GATTAGAGGCGGCTTATCTA	Reverse	scaff15	scaff34	scaff57
X15	GTTCTACATATCGGGAGCTT	Reverse	scaff16	scaff35	scaff58
X16	GATAAAACGTCTACGTCCCT	Reverse	scaff17	scaff36	scaff59
X17	GAGTACGATTGTTGCTCCTT	Reverse	scaff18	scaff38	scaff60
X18	GTTATACGTTGCCTGAACGA	Reverse	scaff32	scaff39	scaff61
X19	GTACTAACCGTTGTGCTGTT	Reverse	scaff33	scaff40	scaff62
X20	CTACCACGTCAGTCTATCGT	Reverse	scaff67	scaff41	scaff63
X21	GTCGTACCCGTATTGCTCTT	Reverse		scaff42	scaff64
X22	GATTTAGTATAGGTCGCTTG	Reverse		scaff43	scaff65
X23	GTGTACGTTAAGGTATTCAG	Reverse		scaff68	scaff66
X51	TAAGCGGTCTGTACTATGCG	Forward				F425
X52	ACAGTTCGTATAGTTACCCC	Forward				F550
X53	GTGTACTACTAAGCGAGCGG	Forward				F647
X54	ATGTACGTTTTGGGTCTACC	Adapter				C425
X55	AGATCAACGCCCTATCTAGG	Adapter				C550
X56	ATACTACGAGTTGATGACCG	Adapter				C647
