# Supplementary material for: Chromosome-level assembly of the Rangifer tarandus genome and validation of cervid and bovid evolution insights
Source: BMC Genomics. 2023 Mar 23;24:142. doi: 10.1186/s12864-023-09189-5 (PMC10037892; doi:10.1186/s12864-023-09189-5)
Supplement: Supplementary file 3 — Additional file 3. Primers and detection oligo. Excel file listing the primers used for amplification and transcription reactions and as detection oligo. Reverse primers consist of the 20-mers complementary sequence linked to the 3’ end of the T7 sequence 5’-CGATTGAGGCCGGTAATACGACTCACTATAGGG-3’ [45]. Forward primer 20-mers are linked to the 3’ end of the adapter sequence. The resulting 53-mers reverse primer and 40-mers forward primer oligo were used for PCR. Forward primers were used also for RT-PCR. The fluorophore-linked homolog of the specific 20-mers adapter was the detector of probe binding. These 30 oligo were purchased from IDT as custom standard or HPLC-purified DNA. [file 12864_2023_9189_MOESM3_ESM.xlsx]

## Sheet: Primers and detection oligos
Supplemental data 3. Primers and detection oligos
Name	Type	Sequence	Length	Scale	Purification	3'_add
T7_Rci-1-19car	Reverse primer	CGATTGAGGCCGGTAATACGACTCACTATAGGGTTGAGTAAGTATCGAGCCGC	53	25nm	STD
T7_Rci-2-20-44car	Reverse primer	CGATTGAGGCCGGTAATACGACTCACTATAGGGCTCGACTTAGTTAGATACCC	53	25nm	STD
T7_Rci-3-21-45car	Reverse primer	CGATTGAGGCCGGTAATACGACTCACTATAGGGATGACGATGTGATACCATCC	53	25nm	STD
T7_Rci-4-22-46car	Reverse primer	CGATTGAGGCCGGTAATACGACTCACTATAGGGTAGGCGTGGTATCTCAATCG	53	25nm	STD
T7_Rci-5-23-47car	Reverse primer	CGATTGAGGCCGGTAATACGACTCACTATAGGGTATTAGGTGGCACGTCTTGG	53	25nm	STD
T7_Rci-6-24-48car	Reverse primer	CGATTGAGGCCGGTAATACGACTCACTATAGGGCTAACTAACCATCGAGATCG	53	25nm	STD
T7_Rci-7-25-49car	Reverse primer	CGATTGAGGCCGGTAATACGACTCACTATAGGGGTATTGTCCTACGTGAATCG	53	25nm	STD
T7_Rci-8-26-50car	Reverse primer	CGATTGAGGCCGGTAATACGACTCACTATAGGGCGTATAATTGACGACTCTCG	53	25nm	STD
T7_Rci-9-27-51car	Reverse primer	CGATTGAGGCCGGTAATACGACTCACTATAGGGCGTGTACGTTAGACGTTAGC	53	25nm	STD
T7_Rci-10-28-52car	Reverse primer	CGATTGAGGCCGGTAATACGACTCACTATAGGGAGTGGAGATCAGTCGTCGTA	53	25nm	STD
T7_Rci-11-29-53car	Reverse primer	CGATTGAGGCCGGTAATACGACTCACTATAGGGGCGTCGATCAAACATAGACG	53	25nm	STD
T7_Rci-12-30-54car	Reverse primer	CGATTGAGGCCGGTAATACGACTCACTATAGGGTATAGTAAGGATCGCTGAAG	53	25nm	STD
T7_Rci-13-31-55car	Reverse primer	CGATTGAGGCCGGTAATACGACTCACTATAGGGATGGATAACTTGTCGAACAG	53	25nm	STD
T7_Rci-14-37-56car	Reverse primer	CGATTGAGGCCGGTAATACGACTCACTATAGGGACGAGTTACGAGTACTAGAC	53	25nm	STD
T7_Rci-15-34-57car	Reverse primer	CGATTGAGGCCGGTAATACGACTCACTATAGGGTAGATAAGCCGCCTCTAATC	53	25nm	STD
T7_Rci-16-35-58car	Reverse primer	CGATTGAGGCCGGTAATACGACTCACTATAGGGAAGCTCCCGATATGTAGAAC	53	25nm	STD
T7_Rci-17-36-59car	Reverse primer	CGATTGAGGCCGGTAATACGACTCACTATAGGGAGGGACGTAGACGTTTTATC	53	25nm	STD
T7_Rci-18-38-60car	Reverse primer	CGATTGAGGCCGGTAATACGACTCACTATAGGGAAGGAGCAACAATCGTACTC	53	25nm	STD
T7_Rci-32-39-61car	Reverse primer	CGATTGAGGCCGGTAATACGACTCACTATAGGGTCGTTCAGGCAACGTATAAC	53	25nm	STD
T7_Rci-33-40-62car	Reverse primer	CGATTGAGGCCGGTAATACGACTCACTATAGGGAACAGCACAACGGTTAGTAC	53	25nm	STD
T7_Rci-67-41-63car	Reverse primer	CGATTGAGGCCGGTAATACGACTCACTATAGGGACGATAGACTGACGTGGTAG	53	25nm	STD
T7_Rci-42-64car	Reverse primer	CGATTGAGGCCGGTAATACGACTCACTATAGGGAAGAGCAATACGGGTACGAC	53	25nm	STD
T7_Rci-43-65car	Reverse primer	CGATTGAGGCCGGTAATACGACTCACTATAGGGCAAGCGACCTATACTAAATC	53	25nm	STD
T7_Rci-68-66car	Reverse primer	CGATTGAGGCCGGTAATACGACTCACTATAGGGCTGAATACCTTAACGTACAC	53	25nm	STD
CFAM_FFAMcar	Forward primer	ATGTACGTTTTGGGTCTACCTAAGCGGTCTGTACTATGCG	40	25nm	STD
C550_F550car	Forward primer	AGATCAACGCCCTATCTAGGACAGTTCGTATAGTTACCCC	40	25nm	STD
C647_F647car	Forward primer	ATACTACGAGTTGATGACCGGTGTACTACTAAGCGAGCGG	40	25nm	STD
CFAMci_FAMcar	Detection oligo	GGTAGACCCAAAACGTACAT/36-FAM/	20	100nm	HPLC	6-FAM
C550ci_550car	Detection oligo	CCTAGATAGGGCGTTGATCT/3ATTO550N/	20	100nm	HPLC	ATTO 550
C647ci_647car	Detection oligo	CGGTCATCAACTCGTAGTAT/3ATTO647NN/	20	100nm	HPLC	ATTO 647N
						6-FAM
						ATTO 550
						ATTO 647N
