# Supplementary material for: Chromosome-level assembly of the Rangifer tarandus genome and validation of cervid and bovid evolution insights
Source: BMC Genomics. 2023 Mar 23;24:142. doi: 10.1186/s12864-023-09189-5 (PMC10037892; doi:10.1186/s12864-023-09189-5)
Supplement: Supplementary file 4 — Additional file 4. Scaffold probe fluorophore associations. Excel file listing the fluorophores used for each scaffold, based on scaffold colour scheme. To create additional colours, some probes were paired with two fluorophores to obtain a mixture. [file 12864_2023_9189_MOESM4_ESM.xlsx]

## Sheet: Sheet 1
Supplemental data 4. Scaffolds' probes fluorophore attributions
Scaffold	Probe0	Probe1	Probe2	Probe3	Probe4	Note
1	6-FAM	6-FAM	ATTO-550	ATTO-647	ATTO-550	Probes 2, 3 and 4 are named 1.1, 1.2 and 2 elsewhere
2	ATTO-647	6-FAM; ATTO-550	ATTO-550; ATTO-647	6-FAM; ATTO-647
3	6-FAM	6-FAM	ATTO-647
4	6-FAM	6-FAM	6-FAM; ATTO-550
5	6-FAM	6-FAM	ATTO-550; ATTO-647
6	6-FAM	6-FAM	6-FAM; ATTO-647
7	6-FAM	ATTO-550	ATTO-647
8	6-FAM	ATTO-550	6-FAM; ATTO-550
9	6-FAM	ATTO-550	ATTO-550; ATTO-647
10	6-FAM	ATTO-550	6-FAM; ATTO-647
11	6-FAM	ATTO-647	6-FAM; ATTO-550
12	ATTO-647	ATTO-550; ATTO-647	6-FAM; ATTO-647	6-FAM
13	6-FAM	ATTO-647	ATTO-550; ATTO-647
14	6-FAM	ATTO-647	6-FAM; ATTO-647
15	6-FAM	6-FAM; ATTO-550	ATTO-550; ATTO-647
16	6-FAM	ATTO-550; ATTO-647	6-FAM; ATTO-647
17	ATTO-550	6-FAM	ATTO-647
18	ATTO-550	6-FAM	6-FAM; ATTO-550
19	ATTO-550	6-FAM	ATTO-550; ATTO-647
20	ATTO-550	6-FAM	6-FAM; ATTO-647
21	ATTO-550	ATTO-550	ATTO-647
22	ATTO-550	ATTO-550	6-FAM; ATTO-550
23	ATTO-550	ATTO-550	ATTO-550; ATTO-647
24	ATTO-550	ATTO-550	6-FAM; ATTO-647
25	ATTO-550	ATTO-647	6-FAM; ATTO-550
26	ATTO-550	ATTO-647	ATTO-550; ATTO-647
27	ATTO-550	ATTO-647	6-FAM; ATTO-647
28	ATTO-550	6-FAM; ATTO-550	6-FAM; ATTO-647
29	ATTO-550	ATTO-550; ATTO-647	6-FAM; ATTO-647
30	ATTO-647	ATTO-647	6-FAM; ATTO-550
31	ATTO-647	ATTO-647	ATTO-550; ATTO-647
32	6-FAM	ATTO-550
33	6-FAM	ATTO-647
34	6-FAM	6-FAM; ATTO-550
35	6-FAM	ATTO-550; ATTO-647
36	6-FAM	6-FAM; ATTO-647
37	ATTO-647	ATTO-647	6-FAM; ATTO-647
38	ATTO-550	ATTO-647
39	ATTO-550	6-FAM; ATTO-550
40	ATTO-550	ATTO-550; ATTO-647
41	ATTO-550	6-FAM; ATTO-647
42	ATTO-647	6-FAM; ATTO-550
43	ATTO-647	ATTO-550; ATTO-647
44	ATTO-647	6-FAM; ATTO-647
45	6-FAM; ATTO-550	ATTO-550; ATTO-647
46	6-FAM; ATTO-550	6-FAM; ATTO-647
47	ATTO-550; ATTO-647	6-FAM; ATTO-647
48	6-FAM	ATTO-550
49	6-FAM	ATTO-647
50	6-FAM	6-FAM; ATTO-550
51	6-FAM	ATTO-550; ATTO-647
52	6-FAM	6-FAM; ATTO-647
53	ATTO-550	ATTO-647
54	ATTO-550	6-FAM; ATTO-550
55	ATTO-550	ATTO-550; ATTO-647
56	ATTO-550	6-FAM; ATTO-647
57	ATTO-647	6-FAM; ATTO-550
58	ATTO-647	ATTO-550; ATTO-647
59	ATTO-647	6-FAM; ATTO-647
60	6-FAM; ATTO-550	ATTO-550; ATTO-647
61	6-FAM; ATTO-550	6-FAM; ATTO-647
62	ATTO-550; ATTO-647	6-FAM; ATTO-647
63	6-FAM	ATTO-550
64	6-FAM	ATTO-647
65	6-FAM	6-FAM; ATTO-550
66	6-FAM	ATTO-550; ATTO-647
67	6-FAM
68	ATTO-550
